# Supplementary material for: Development of a pharmacoeconomic registry: an example using hormonal contraceptives
Source: Health Econ Rev. 2021 Mar 20;11:10. doi: 10.1186/s13561-021-00309-z (PMC7981865; doi:10.1186/s13561-021-00309-z)
Supplement: Supplementary file 2 — Additional file 2. [file 13561_2021_309_MOESM2_ESM.xlsx]

## Sheet: Data dictionary
		Variable Name	Variable Description	Type	Values
	General variables
		gen_Article ID	Registry unique ID # (eg. CEA_01_2015_T)	Txt
		gen_PubMedID	PubMed ID # of Article	Num
		gen_Title	Title of Article	Txt
		gen_PrimaryAuthLastName	Primary Author's Last Name	Txt
		gen_JournalName	Name of the journal	Txt
		gen_PubYear	Year of Publication	Num
		gen_paper_url	Original Paper URL	Txt
		gen_CorrespondingEmail	Corresponding author's email address	Txt
		gen_study_funding_govt	Study funding source: Government	Num	0=False, 1=True
		gen_study_funding_health_care_org	Study funding source: Health care organization	Num	0=False, 1=True
		gen_study_funding_foundation	Study funding source: Foundation	Num	0=False, 1=True
		gen_study_funding_prof_mem_org	Study funding source: Professional Membership Org	Num	0=False, 1=True
		gen_study_funding_pharm_device_industry	Study funding source: Pharmaceutical or Medical Device Industry	Num	0=False, 1=True
		gen_study_funding_not_stated	Study funding source: Not stated/ could not be determined	Num	0=False, 1=True
		gen_study_funding_none	Study funding source: None	Num	0=False, 1=True
		gen_study_funding_other	Study funding source: Other	Num	0=False, 1=True
		gen_study_funding_desc	Study funding source (descriptive)	Txt
		gen_COI_disclosed	Conflict of Interest disclosed?	Num	0=No, 1=Yes
		gen_author_affiliation	Primary affiliation of the author	Num	1=University/Academic Organization, 2=Government Organizations, 3=Contract Research/Consultant, 4= Health Care Org: health care providers, including insurance companies, hospitals, HMOs, 5=Pharmaceutical/Medical device industry, 6=Not stated, 7=Other
		gen_author_affiliation_desc	Primary affiliation of the author (descriptive)	Txt
		gen_primary_reviewer	Name of primary reviewer	Num	1=Dr.Annesha White 2=Dr.Sam Peasah 3=Dr.Georges Adunlin 4=Dr.LaMarcus Wingate 5=Meenakshi Srinivasan
		gen_second_review_done	Was a second review conducted on the article?	Num	0=No, 1=Yes
		gen_second_reviewer	Name of secondary reviewer	Num	1=Dr.Annesha White 2=Dr.Sam Peasah 3=Dr.Georges Adunlin 4=Dr.LaMarcus Wingate 5=Meenakshi Srinivasan
		gen_study_type	Economic study type	Num	Cost Minimization Analysis Cost Benefit Analysis Cost Utility Analysis Cost Effectiveness Analysis Cost of unintended pregnancy country estimates Cost Analysis QOL study
	Intervention type
		gen_intervention_type_pharmaceutical	Intervention/ comparator type: Pharmaceutical	Num	0=False, 1=True
		gen_intervention_type_contech	Intervention/ comparator type: Contraceptive technology	Num	0=False, 1=True
	Prevention stage
		gen_prevention_stage	Prevention stage	Num	1=Primary 2=Secondary 3=Tertiary
	Perspective
		gen_perspective_multiple	Was the study conducted from multiple perspectives?	Num	0 = No, 1 = Yes
		gen_perspective	Perspective stated (if multiple, one perspective per line)	Num	1=Societal 2=Health care payer 3=Patient 4=Clinician (provider)/Hospital 5=Employer 6=Could not be determined 7=Other
		gen_perspective_other	If other perspective chosen above, mention	Txt
	Country
		gen_country	Country of study	Txt
	Super Region
		gen_SuperRegion	Mention the Super Region corresponding to the country of study	Num	1=Sub Saharan Africa 2=Southeast Asia, Oceania 3= South Asia 4=NorthAfrica Middle East 5= High Income 6=Europe Central Asia 7=Latin America 8=NA/ Could not be determined
	World Bank Income
		gen_WBIncome	Income according to World Bank	Num	1=High 2=Upper Middle 3=Lower Middle 4=Low
	Cost Minimization Analysis
	Objective	CMA_objective	State the objective of the study	Txt
	Intervention and comparator	CMA_intervention	State the intervention of the study (one intervention per line)	Txt	LNG-20 mcg/day or 52 mg IUS (Mirena) LNG-13.5 mg (Jaydess) Copper-T IUD Implant (Implanon) Implant (Norplant) Injectable contraceptive (DMPA) Tubal ligation Vasectomy Oral contraceptive 1st, 2nd, 3rd generation COC Progestin-only pill Transdermal patch Vaginal ring Male condom Female condom Cervical cap Diaphragm Spermicides Sponge Fertility awareness-based methods Withdrawal No-method Periodic a…
		CMA_intervention_other	If not a contraceptive method, or any other intervention, mention here	Txt
		CMA_comparator	State the intervention of the study (one intervention per line)	Txt	LNG-20 mcg/day or 52 mg IUS (Mirena) LNG-13.5 mg (Jaydess) Copper-T IUD Implant (Implanon) Implant (Norplant) Injectable contraceptive (DMPA) Tubal ligation Vasectomy Oral contraceptive 1st, 2nd, 3rd generation COC Progestin-only pill Transdermal patch Vaginal ring Male condom Female condom Cervical cap Diaphragm Spermicides Sponge Fertility awareness-based methods Withdrawal No-method Periodic a…
		CMA_comparator_other	If not a contraceptive method, or any other intervention, mention here	Txt
		CMA_no_int_comp	Total number of interventions and comparators	Num
	Target population	CMA_tgt_pop_health	Health status of target population	Num	1=Healthy,2=Specific disease state
		CMA_tgt_pop_health_disease	Specific disease state of target population	Txt
		CMA_tgt_pop_gender	Gender of the target population	Num	1=Female, 2=male, 3=Both
		CMA_age_range	Age range of the target population	Txt
		CMA_tgt_pop	Target population	Num	1=Real world population, 2=Hypothetical cohort
		CMA_tgt_pop_desc	Target population descriptive	Txt
		CMA_disease_classification	Disease classification	Num	1=Contraception 2=Dysmenorrhea 3=Metrorrhagia 4=Premenstrual syndrome 5=Ovarian and endometrial cancer 6=Endometriosis 7=Emergency contraception 8=Other
		CMA_disease_classification_other	If disease classification 8 chosen above, mention here	Txt
	Currency	CMA_currency	Currency	Num	1=USD 2=Euro 3=Pound 4=NOK 5=SEK 6=Rand 8=Canadian $ 9=Other
		CMA_currency_other	If currency was noted as 9 above, mention here	Txt
		CMA_currency_year	Year of currency to which cost data were scaled	Num
	Sample size and dropouts	CMA_samplesize_mentioned	Sample size of study mentioned?	Num	0=No, 1=Yes
		CMA_samplesize_full	Sample size of full study	Num
		CMA_samplesize_int	Sample size of intervention group	Num
		CMA_sample_size_comp	Sample size of comparison group	Num
		CMA_dropouts	Absolute number of dropouts in the study	Num
	Source of cost data	CMA_cost_source_rct	Cost data source: Randomized control trial	Num	0=False, 1=True
		CMA_cost_source_lit	Cost data source: Literature	Num	0=False, 1=True
		CMA_cost_source_hosp_prac	Cost data source: Hospital or practice	Num	0=False, 1=True
		CMA_cost_source_claims_commercial	Cost data source: Claims or commercial database	Num	0=False, 1=True
		CMA_cost_source_mcma	Cost data source: Medicare/ Medicaid data	Num	0=False, 1=True
		CMA_cost_source_desc	Cost data source: Source of cost data in descriptive format	Txt
	Direct costs components	CMA_direct_cost_measured	Were direct costs measured?	Num	0=No, 1=Yes
		CMA_direct_cost_contraceptive_method	Cost of contraceptive method	Num	0=False, 1=True
		CMA_direct_cost_administration_insert_removal	Cost of insertion or removal or administration	Num	0=False, 1=True
		CMA_direct_cost_ptcoun_consult	Cost of patient counseling and consultation	Num	0=False, 1=True
		CMA_direct_cost_followup	Cost of clinic follow-up visits	Num	0=False, 1=True
		CMA_direct_cost_coup	Cost of unintended pregnancy (delivery, abortion, miscarriage, ectopic pregnancy) or cost of failure	Num	0=False, 1=True
		CMA_direct_cost_sideeffect	Cost of side effects	Num	0=False, 1=True
		CMA_direct_cost_other	Other direct costs	Num	0=No, 1=Yes
		CMA_direct_cost_other_desc	Mention other direct costs here in descriptive format	Txt
		CMA_direct_cost_components_desc	Mention the description of components of direct costs measured	Txt
		CMA_direct_costs_components_amount	Mention the direct cost components with amount here	Txt
	Direct costs amount	CMA_direct_cost_int_amount	Total direct costs of intervention (mention amount)	Num or 1	1 = cost components provided but not calculated
		CMA_direct_cost_comp_amount	Total direct costs of comparator (mention amount)	Num or 1	1 = cost components provided but not calculated
	Non-medical costs components	CMA_nonmedical_cost_measured	Were direct non-medical costs measured?	Num	0=No, 1=Yes
		CMA_nonmedical_cost_desc	Mention non-medical costs here in descriptive format	Txt
		CMA_nonmedical_cost_components_amount	Mention the nonmedical costs components with amount here	Txt
	Indirect costs	CMA_indirect_cost_measured	Was indirect cost measured?	Num	0=No, 1=Yes
		CMA_indirect_cost_desc	If any other indirect cost was measured, mention descriptively here	Num	0=False, 1=True
		CMA_indirect_cost_components_amount	Mention the indirect cost components with amount here	Txt
	Intangible costs	CMA_intangible_costs_measured	Were intangible costs measured?	Num	0=No, 1=Yes
	Outcome	CMA_outcome_primary	Outcome in CMA (primary)	Txt
		CMA_outcome_secondary	Outcome in CMA (secondary)	Txt
	Source of outcome data	CMA_outcome_source_rct	Outcome data source: Randomized control trial	Num	0=False, 1=True
		CMA_outcome_source_metaanalysis	Outcome data source: Meta-analysis	Num	0=False, 1=True
		CMA_outcome_source_cohortcrosssec	Outcome data source: Cohort or cross sectional study	Num	0=False, 1=True
		CMA_outcome_source_expertop	Outcome data source: Expert opinion	Num	0=False, 1=True
		CMA_outcome_source_lit	Outcome data source: Literature review	Num	0=False, 1=True
		CMA_outcome_source_other	Outcome data source: Other source of outcome data	Num	0=False, 1=True
		CMA_outcome_source_other_desc	Source of cost data in descriptive format	Txt
		CBA_outcome_source_desc	Source of outcome data in descriptive format	Txt
	Time horizon	CMA_time_horizon_stated	Was time horizon clearly stated?	Num	0=No, 1=Yes
		CMA_time_horizon_units	Units of time-horizon	Num	0=Lifetime 1=Weeks 2=Months 3=Years 4 = CYP 5=Day
		CMA_time_horizon_magnitude	Magnitude of time horizon	Num
		CMA_time_horizon_multiple	Were multiple time horizons chosen?	Num	0=No, 1=Yes
		CMA_time_horizon_multiple_desc	Mention other time horizons here	Num
	Discounting	CMA_discounting_done	Was discounting done?	Num	0=No, 1=Yes
		CMA_discounting_rate	Discounting rate	Num
	Adjustment method	CMA_costs_adjust	Was costs adjusted to a single point of time	Num	0=No, 1=Yes
		CMA_cost_adjust_method	Mention the adjustment method used	Txt
	Scenario analysis	CMA_scenario_analysis_done	Scenario analysis conducted?	Num	0=No, 1 = Yes
		CMA_scenario_analysiis_tested	Scenarios tested	Txt
		CMA_scenario_analysis_results	Scenario analysis results	Txt
	Conclusions	CMA_conclusions	Describe the conclusions of the study	Txt
	Cost Benefit Analysis
	Objective	CBA_objective	State the objective of the study	Txt
	Intervention and comparator	CBA_intervention	State the intervention of the study (one intervention per line)	Txt	LNG-20 mcg/day or 52 mg IUS (Mirena) LNG-13.5 mg (Jaydess) Copper-T IUD Implant (Implanon) Implant (Norplant) Injectable contraceptive (DMPA) Tubal ligation Vasectomy Oral contraceptive 1st, 2nd, 3rd generation COC Progestin-only pill Transdermal patch Vaginal ring Male condom Female condom Cervical cap Diaphragm Spermicides Sponge Fertility awareness-based methods Withdrawal No-method Periodic a…
		CBA_intervention_other	If not a contraceptive method, or any other intervention, mention here	Txt
		CBA_comparator	State the intervention of the study (one intervention per line)	Txt	LNG-20 mcg/day or 52 mg IUS (Mirena) LNG-13.5 mg (Jaydess) Copper-T IUD Implant (Implanon) Implant (Norplant) Injectable contraceptive (DMPA) Tubal ligation Vasectomy Oral contraceptive 1st, 2nd, 3rd generation COC Progestin-only pill Transdermal patch Vaginal ring Male condom Female condom Cervical cap Diaphragm Spermicides Sponge Fertility awareness-based methods Withdrawal No-method Periodic a…
		CBA_comparator_other	If not a contraceptive method, or any other intervention, mention here	Txt
		CBA_no_int_comp	Total number of interventions and comparators	Num
	Target population	CBA_tgt_pop_health	Health status of target population	Num	1=Healthy,2=Specific disease state
		CBA_tgt_pop_health_disease	Specific disease state of target population	Txt
		CBA_tgt_pop_gender	Gender of the target population	Num	1=Female, 2=male, 3=Both
		CBA_age_range	Age range of the target population	Txt
		CBA_tgt_pop	Target population	Num	1=Real world population, 2=Hypothetical cohort
		CBA_tgt_pop_desc	Target population descriptive	Txt
		CBA_disease_classification	Disease classification	Num	1=Contraception 2=Dysmenorrhea 3=Metrorrhagia 4=Premenstrual syndrome 5=Ovarian and endometrial cancer 6=Endometriosis 7=Emergency contraception 8=Other
		CBA_disease_classification_other	If disease classification 8 chosen above, mention here	Txt
	Currency	CBA_currency	Currency	Num	1=USD 2=Euro 3=Pound 4=NOK 5=SEK 6=Rand 8=Canadian $ 9=Other
		CBA_currency_other	If currency was noted as 9 above, mention here	Txt
		CBA_currency_year	Year of currency to which cost data were scaled	Num
	Sample size and dropouts	CBA_samplesize_mentioned	Sample size of study mentioned?	Num	0=No, 1=Yes
		CBA_samplesize_full	Sample size of full study	Num
		CBA_samplesize_int	Sample size of intervention group	Num
		CBA_sample_size_comp	Sample size of comparison group	Num
		CBA_dropouts	Absolute number of dropouts in the study	Num
	Source of cost data	CBA_cost_source_rct	Cost data source: Randomized control trial	Num	0=False, 1=True
		CBA_cost_source_lit	Cost data source: Literature	Num	0=False, 1=True
		CBA_cost_source_hosp_prac	Cost data source: Hospital or practice	Num	0=False, 1=True
		CBA_cost_source_claims_commercial	Cost data source: Claims or commercial database	Num	0=False, 1=True
		CBA_cost_source_mcma	Cost data source: Medicare/ Medicaid data	Num	0=False, 1=True
		CBA_cost_source_desc	Cost data source: Source of cost data in descriptive format	Txt
	Direct costs components	CBA_direct_cost_measured	Were direct costs measured?	Num	0=No, 1=Yes
		CBA_direct_cost_contraceptive_method	Cost of contraceptive method	Num	0=False, 1=True
		CBA_direct_cost_administration_insert_removal	Cost of insertion or removal or administration	Num	0=False, 1=True
		CBA_direct_cost_ptcoun_consult	Cost of patient counseling and consultation	Num	0=False, 1=True
		CBA_direct_cost_followup	Cost of clinic follow-up visits	Num	0=False, 1=True
		CBA_direct_cost_coup	Cost of unintended pregnancy (delivery, abortion, miscarriage, ectopic pregnancy) or cost of failure	Num	0=False, 1=True
		CBA_direct_cost_sideeffect	Cost of side effects	Num	0=False, 1=True
		CBA_direct_cost_other	Other direct costs	Num	0=No, 1=Yes
		CBA_direct_cost_other_desc	Mention other direct costs here in descriptive format	Txt
		CBA_direct_cost_components_desc	Mention the description of components of direct costs measured	Txt
		CBA_direct_costs_components_amount	Mention the direct cost components here	Txt
	Direct costs amount	CBA_direct_cost_amount_type	Mention the type of cost measured. For eg, Cost per woman, cost per 1000 women etc.	Txt
		CBA_direct_cost_int_amount	Total direct costs of intervention (mention amount)	Num or 1	1 = cost components provided but not calculated
		CBA_direct_cost_comp_amount	Total direct costs of comparator (mention amount)	Num or 1	1 = cost components provided but not calculated
	Non-medical costs components	CBA_nonmedical_cost_measured	Were direct non-medical costs measured?	Num	0=No, 1=Yes
		CBA_nonmedical_cost_desc	Mention other non-medical costs here in descriptive format	Txt
		CBA_nonmedical_cost_components_amount	Mention the nonmedical costs components with amount here	Txt
	Indirect costs	CBA_indirect_cost_measured	Was indirect cost measured?	Num	0=No, 1=Yes
		CBA_indirect_cost_desc	If any other indirect cost was measured, mention descriptively here	Num	0=False, 1=True
		CBA_indirect_costs_components_amount	Mention the indirect cost components here	Txt
	Intangible costs	CBA_intangible_costs_measured	Were intangible costs measured?	Num	0=No, 1=Yes
	Outcome	CBA_outcome_primary	Outcome in CBA (primary)	Txt
		CBA_outcome_secondary	Outcome in CBA (secondary)	Txt
	Source of outcome data	CBA_outcome_source_rct	Outcome data source: Randomized control trial	Num	0=False, 1=True
		CBA_outcome_source_metaanalysis	Outcome data source: Meta-analysis	Num	0=False, 1=True
		CBA_outcome_source_cohortcrosssec	Outcome data source: Cohort or cross sectional study	Num	0=False, 1=True
		CBA_outcome_source_expertop	Outcome data source: Expert opinion	Num	0=False, 1=True
		CBA_outcome_source_lit	Outcome data source: Literature review	Num	0=False, 1=True
		CBA_outcome_source_other	Outcome data source: Other source of outcome data	Num	0=False, 1=True
		CBA_outcome_source_other_desc	Source of cost data in descriptive format	Txt
		CBA_outcome_source_desc	Source of outcome data in descriptive format	Txt
	Time horizon	CBA_time_horizon_stated	Was time horizon clearly stated?	Num	0=No, 1=Yes
		CBA_time_horizon_units	Units of time-horizon	Num	0=Lifetime 1=Weeks 2=Months 3=Years 4 = CYP 5=Day
		CBA_time_horizon_magnitude	Magnitude of time horizon	Num
		CBA_time_horizon_multiple	Were multiple time horizons chosen?	Num	0=No, 1=Yes
		CBA_time_horizon_multiple_desc	Mention other time horizons here	Num
	Discounting	CBA_discounting_done	Was discounting done?	Num	0=No, 1=Yes
		CBA_discounting_rate	Discounting rate	Num
	Adjustment method	CBA_costs_adjust	Was costs adjusted to a single point of time	Num	0=No, 1=Yes
		CBA_cost_adjust_method	Mention the adjustment method used	Txt
	Dominant/dominated	CBA_dominant	Dominant intervention/comparator	Txt
		CBA_dominated	Dominated intervention/comparator	Txt
	CBA Benefit method	CBA_benefit_method	Method used to calculate indirect and intangible benefits	Num	1=Human capital method (wage rate) 2=Human capital method:Missed time (days or years) because of illness 3=Willingness to pay 4=Other
		CBA_benefit_method_other	If other method chosen above, mention	Txt
	Scenario analysis	CBA_scenario_analysis_done	Scenario analysis conducted?	Num	0=No, 1 = Yes
		CBA_scenario_analysiis_tested	Scenarios tested	Txt
		CBA_scenario_analysis_results	Scenario analysis results	Txt
	CBA metrics	CBA_net_benefit	Net benefit	Txt
		CBA_benefit_cost_ratio	Benefit to cost ratio	Num or 999	999=components given but not calculated
	Conclusions	CBA_conclusions	Describe the conclusions of the study	Txt
	Cost of Unintended Pregnancy
	Objective	COUP_objective	State the objective of the study	Txt
	Target population	COUP_tgt_pop_health	Health status of target population	Num	1=Healthy,2=Specific disease state
		COUP_tgt_pop_health_disease	Specific disease state of target population	Txt
		COUP_tgt_pop_gender	Gender of the target population	Num	1=Female, 2=male, 3=Both
		COUP_age_range	Age range of the target population	Txt
		COUP_target_population	Target population	Num	1=Real world population, 2=Hypothetical cohort
		COUP_target_population_desc	Target population descriptive	Txt
	Currency	COUP_currency	Currency	Num	1=USD 2=Euro 3=Pound 4=NOK 5=SEK 6=Rand 8=Canadian $ 9=Other
		COUP_currency_other	If currency was noted as 9 above, mention here	Txt
		COUP_currency_year	Year of currency to which cost data were scaled	Num
	Intervention impact	COUP_int_impact	Was the impact of specific contraceptive on lowering unintended pregnancies studied? Eg. LARC	Num	0=No, 1=Yes
		COUP_int_impact_desc	Description of intervention impact	Txt
	Unintended pregnancy	COUP_unint_preg_calculated	Was number of unintended pregnancy calculated?	Num	0=No, 1=Yes
	Cost of unintended pregnancy	COUP_unint_preg_cost_calculated	Was cost of unintended pregnancy calculated?	Num	0=No, 1=Yes
	Impact of adherence	COUP_unint_preg_impact_imperfect_adh_calculated	Was impact of adherence on unintended pregnancy calculated?	Num	0=No, 1=Yes
	Extrapolation	COUP_unint_cost_extrapolation	Can estimates of unintended pregnancy/cost burden be extrapolated regionally or country wide	Num	1=Country wide 2=Regional only 3=Other
		COUP_unint_cost_extrapolation_other_desc	If chosen 3 above, describe to whom this extrapolation was made?	Txt
	Outcome	COUP_outcome	Mention the main outcome measure. Eg. Unintended pregnancy	Txt
		COUP_preg_outcome_components_unintbirth	Unintended pregnancy components: Unintended birth	Num	0=False, 1=True
		COUP_preg_outcome_components_inducedabortion	Unintended pregnancy components: Induced abortion	Num	0=False, 1=True
		COUP_preg_outcome_components_spontaneousabortion	Unintended pregnancy components: Spontaneous abortion	Num	0=False, 1=True
		COUP_preg_outcome_components_ectopicpreg	Unintended pregnancy components: Ectopic pregnancy	Num	0=False, 1=True
		COUP_preg_outcome_components_fetalloss	Unintended pregnancy components: Fetal loss	Num	0=False, 1=True
		COUP_preg_outcome_components_labour	Unintended pregnancy components: Labour	Num	0=False, 1=True
		COUP_preg_outcome_components_other	Unintended pregnancy components: Other	Num	0=False, 1=True
		COUP_preg_outcome_components_other_desc	Unintended pregnancy components: Mention the other outcome	Txt
	Source of outcome data	COUP_outcome_source_rct	Outcome data source: Randomized control trial	Num	0=False, 1=True
		COUP_outcome_source_metaanalysis	Outcome data source: Meta-analysis	Num	0=False, 1=True
		COUP_outcome_source_cohortcrossec	Outcome data source: Cohort or cross sectional study	Num	0=False, 1=True
		COUP_outcome_source_expertop	Outcome data source: Expert opinion	Num	0=False, 1=True
		COUP_outcome_source_lit	Outcome data source: Literature review	Num	0=False, 1=True
		COUP_outcome_source_other	Outcome data source: Other source of outcome data	Num	0=False, 1=True
		COUP_outcome_source_other_desc	Source of cost data in descriptive format	Txt
		COUP_outcome_source_desc	Source of outcome data in descriptive format	Txt
	Type of costs measured	COUP_type_costs_measured_direct	Type of cost measured: direct medical costs	Num	0=False, 1=True
		COUP_type_costs_measured_directnonmedical	Type of cost measured: direct non-medical	Num	0=False, 1=True
		COUP_type_costs_measured_indirect	Type of cost measured: indirect medical costs	Num	0=False, 1=True
	Source of cost data	COUP_cost_source_rct	Cost data source: Randomized control trial	Num	0=False, 1=True
		COUP_cost_source_lit	Cost data source: Literature	Num	0=False, 1=True
		COUP_cost_source_hosp_prac	Cost data source: Hospital or practice	Num	0=False, 1=True
		COUP_cost_source_claims_commericial	Cost data source: Claims or commercial database	Num	0=False, 1=True
		COUP_cost_source_mcma	Cost data source: Medicare/ Medicaid data	Num	0=False, 1=True
		COUP_cost_source_desc	Cost data source: Source of cost data in descriptive format	Txt
	Number and cost of unintended pregnancy	COUP_unint_preg_n_int	Number of unintended pregnancies	Num
		COUP_unint_preg_cost_beforeadjustment	Total cost of unintended pregnancy (before adjusting for mistimed births)	Num
		COUP_unint_preg_cost_afteradjustment	Total cost of unintended pregnancy (after adjusting for mistimed births)
	Number, pct and cost of UP due to imperfect adherence	COUP_unint_preg_imperfect_adh_n	Number of unintended pregnancy due to imperfect adherence?	Num
		COUP_unint_preg_imperfect_adh_pct	Percentage of unintended pregnancies due to imperfect adherence?	Num
		COUP_unint_preg_imperfect_adh_cost	Cost of unintended pregnancy due to imperfect adherence	Num
	Unintended pregnancy by contraceptive method and age	COUP_unint_preg_cp_method	Unintended pregnancy by contraceptive method calculated?	Num	0=No, 1=Yes
		COUP_unint_preg_age_group	Unintended pregnancies by age group estimated?	Num	0=No, 1=Yes
	Unintended pregnancy mentioned as probability, number or proportion	COUP_unint_preg_prob	Outcome of unintended pregnancy mentioned as probability?	Num	0=No, 1=Yes
		COUP_unint_preg_number	Outcome of unintended pregnancy mentioned as number?	Num	0=No, 1=Yes
		COUP_unint_preg_prop	Outcome of unintended pregnancy mentioned as proportion?	Num	0=No, 1=Yes
		COUP_unint_preg_prob_value	If mentioned as probability, enter value here	Txt
		COUP_unint_preg_number_value	If mentioned as number, enter value here	Txt
		COUP_unint_preg_prop_value	If mentioned as proportion, enter value here	Txt
	Number, unit cost and total cost of birth	COUP_unint_preg_birth_n	Number of births due to unintended pregnancy	Num
		COUP_unint_preg_birth_unitcost	Average unit costs of birth due to unintended pregnacy	Num
		COUP_unint_preg_birth_totalcost	Total cost of birth due to unintended pregnancy	Num
	Number, unit cost and total cost of induced abortion	COUP_unint_preg_ia_n	Number of induced abortion due to unintended pregnancy	Num
		COUP_unint_preg_ia_unitcost	Average unit costs of induced abortion due to unintended pregnacy	Num
		COUP_unint_preg_ia_totalcost	Total cost of induced abortion due to unintended pregnancy	Num
	Number, unit cost and total cost of spontaneous abortion	COUP_unint_preg_sa_n	Number of spontaneous abortion due to unintended pregnancy	Num
		COUP_unint_preg_sa_unitcost	Average unit costs of spontaneous abortion due to unintended pregnacy	Num
		COUP_unint_preg_sa_totalcost	Total cost of spontaneous abortion due to unintended pregnancy	Num
	Number , unit cost and total cost of ectopic pregnancy	COUP_unint_preg_ep_n	Number of ectopic pregnancy due to unintended pregnancy	Num
		COUP_unint_preg_ep_unitcost	Average unit costs of ectopic pregnancy due to unintended pregnacy	Num
		COUP_unint_preg_ep_totalcost	Total cost of ectopic pregnancy due to unintended pregnancy	Num
	Number, unit cost and total cost of fetal loss	COUP_unint_preg_fl_n	Number of fetal loss due to unintended pregnancy	Num
		COUP_unint_preg_fl_unitcost	Average unit costs of fetal loss due to unintended pregnacy	Num
		COUP_unint_preg_fl_totalcost	Total cost of fetal loss due to unintended pregnancy	Num
	Direct non-medical costs	COUP_nonmedical_cost_measured_desc	Non-medical costs description	Txt
		COUP_nonmedical_cost_amount	Total non-medical costs (mention amount)	Num
	Indirect costs	COUP_indirect_cost_measured_desc	Indirect costs description	Txt
		COUP_indirect_cost_amount	Total indirect costs (mention amount)	Num
	Annualized costs of contraceptive methods	COUP_cp_annualized_cost_measured	Were contraceptive annualized costs measured	Num	0=No, 1=Yes
		COUP_cp_annualized_cost_components	Components of annualized costs description	Txt
		COUP_cp_annualized_cost_amount	Annualized costs of contraceptive methods	Num
	Pct of pregnancies unintended in country	COUP_pct_preg_unint	Percent of total pregnancies unintended in country	Num
	Unwanted vs mistimed	COUP_distinction_unwanted_mistimed	Distinction between unwanted and mistimed pregnancies made?	Num	0=No, 1=Yes
		COUP_unwanted_mistimed_adjust_desc	Describe adjusted costs to account for mistimed or unwanted births	Txt
	Time horizon	COUP_time_horizon_stated	Was time horizon clearly stated?	Num	0=No, 1=Yes
		COUP_time_horizon_units	Units of time-horizon	Num	0=Lifetime 1=Weeks 2=Months 3=Years 4 = CYP 5=Day
		COUP_time_horizon_magnitude	Magnitude of time horizon	Num
		COUP_time_horizon_multiple	Were multiple time horizons chosen?	Num	0=No, 1=Yes
		COUP_time_horizon_multiple_desc	Mention other time horizons here	Num
	Discounting	COUP_discounting_done	Was discounting done?	Num	0=No, 1=Yes
		COUP_discounting_rate	Discounting rate	Num
	Scenario analysis	COUP_scenario_analysis_done	Scenario analysis conducted?	Num	0=No, 1 = Yes
		COUP_scenario_analysis_tested	Scenarios tested	Txt
		COUP_scenario_analysis_results	Scenario analysis results	Txt
	Conclusions	COUP_conclusions	Describe the conclusions of the study	Txt
	Cost-Effectiveness Analysis
	Objective	CEA_objective	State the objective of the study	Txt
	Intervention and comparator	CEA_intervention	State the intervention of the study (one intervention per line)	Txt	LNG-20 mcg/day or 52 mg IUS (Mirena) LNG-13.5 mg (Jaydess) Copper-T IUD Implant (Implanon) Implant (Norplant) Injectable contraceptive (DMPA) Tubal ligation Vasectomy Oral contraceptive 1st, 2nd, 3rd generation COC Progestin-only pill Transdermal patch Vaginal ring Male condom Female condom Cervical cap Diaphragm Spermicides Sponge Fertility awareness-based methods Withdrawal No-method Periodic a…
		CEA_intervention_other	If not a contraceptive method, or any other intervention, mention here	Txt
		CEA_comparator	State the intervention of the study (one intervention per line)	Txt	LNG-20 mcg/day or 52 mg IUS (Mirena) LNG-13.5 mg (Jaydess) Copper-T IUD Implant (Implanon) Implant (Norplant) Injectable contraceptive (DMPA) Tubal ligation Vasectomy Oral contraceptive 1st, 2nd, 3rd generation COC Progestin-only pill Transdermal patch Vaginal ring Male condom Female condom Cervical cap Diaphragm Spermicides Sponge Fertility awareness-based methods Withdrawal No-method Periodic a…
		CEA_comparator_other	If not a contraceptive method, or any other intervention, mention here	Txt
		CEA_no_int_comp	Total number of interventions and comparators	Num
	Target population	CEA_tgt_pop_health	Health status of target population	Num	1=Healthy,2=Specific disease/health state
		CEA_tgt_pop_health_disease	Specific disease state of target population	Txt
		CEA_tgt_pop_gender	Gender of the target population	Num	1=Female, 2=male, 3=Both
		CEA_age_range	Age range of the target population	Txt
		CEA_tgt_pop	Target population	Num	1=Real world population, 2=Hypothetical cohort
		CEA_tgt_pop_desc	Target population descriptive	Txt
		CEA_disease_classification	Disease classification	Num	1=Contraception 2=Dysmenorrhea 3=Metrorrhagia 4=Premenstrual syndrome 5=Ovarian and endometrial cancer 6=Endometriosis 7=Emergency contraception 8=Other
		CEA_disease_classification_other	If disease classification 8 chosen above, mention here	Txt
	Currency	CEA_currency	Currency	Num	1=USD 2=Euro 3=Pound 4=NOK 5=SEK 6=Rand 8=Canadian $ 9=Other
		CEA_currency_other	If currency was noted as 9 above, mention here	Txt
		CEA_currency_year	Year of currency to which cost data were scaled	Num
	Sample size and dropouts	CEA_samplesize_mentioned	Sample size of study mentioned?	Num	0=No, 1=Yes
		CEA_samplesize_full	Sample size of full study	Num
		CEA_samplesize_int	Sample size of intervention group	Num
		CEA_sample_size_comp	Sample size of comparison group	Num
		CEA_dropouts	Absolute number of dropouts in the study	Num
	Source of cost data	CEA_cost_source_rct	Cost data source: Randomized control trial	Num	0=False, 1=True
		CEA_cost_source_lit	Cost data source: Literature	Num	0=False, 1=True
		CEA_cost_source_hosp_prac	Cost data source: Hospital or practice based	Num	0=False, 1=True
		CEA_cost_source_claims_commercial	Cost data source: Claims or commercial database	Num	0=False, 1=True
		CEA_cost_source_mcma	Cost data source: Medicare/ Medicaid data	Num	0=False, 1=True
		CEA_cost_source_desc	Cost data source: Source of cost data in descriptive format	Txt
	Direct costs components	CEA_direct_cost_measured	Were direct costs measured?	Num	0=No, 1=Yes
		CEA_direct_cost_contraceptive_method	Cost of contraceptive method	Num	0=False, 1=True
		CEA_direct_cost_administration_insert_removal	Cost of insertion or removal or administration	Num	0=False, 1=True
		CEA_direct_cost_ptcoun_consult	Cost of patient counseling and consultation	Num	0=False, 1=True
		CEA_direct_cost_followup	Cost of clinic follow-up visits	Num	0=False, 1=True
		CEA_direct_cost_coup	Cost of unintended pregnancy (delivery, abortion, miscarriage, ectopic pregnancy) or cost of failure	Num	0=False, 1=True
		CEA_direct_cost_sideeffect	Cost of side effects	Num	0=False, 1=True
		CEA_direct_cost_other	Other direct costs	Num	0=No, 1=Yes
		CEA_direct_cost_other_desc	Mention other direct costs here in descriptive format	Txt
		CEA_direct_cost_components_desc	Mention the description of components of direct costs measured	Txt
		CEA_direct_costs_components_amount	Mention the direct cost components here	Txt
	Direct costs amount	CEA_direct_cost_amount_type	Mention the type of cost measured. For eg, Cost per woman, cost per 1000 women etc.	Txt
		CEA_direct_cost_int_amount	Total direct costs of intervention (mention amount)	Num or 1	1 = cost components provided but not calculated
		CEA_direct_cost_comp_amount	Total direct costs of comparator (mention amount)	Num or 1	1 = cost components provided but not calculated
	Non-medical costs components	CEA_nonmedical_cost_measured	Were direct non-medical costs measured?	Num	0=No, 1=Yes
		CEA_nonmedical_cost_desc	Mention other non-medical costs here in descriptive format	Txt
		CEA_nonmedical_cost_components_amount	Mention the nonmedical costs components with amount here	Txt
	Indirect costs	CEA_indirect_cost_measured	Was indirect cost measured?	Num	0=No, 1=Yes
		CEA_indirect_cost_desc	If any other indirect cost was measured, mention descriptively here	Num	0=False, 1=True
		CEA_indirect_costs_components_amount	Mention the indirect cost components here	Txt
	Intangible costs	CEA_intangible_costs_measured	Were intangible costs measured?	Num	0=No, 1=Yes
	Outcome	CEA_outcome_primary	Outcome in CEA (primary)	Txt
		CEA_outcome_secondary	Outcome in CEA (secondary)	Txt
		CEA_qaly_daly	Were QALYs or DALY's calculated	Num	0=No, 1=Yes (QALY), 2 = Yes (DALY)
	Source of outcome dara	CEA_outcome_source_rct	Outcome data source: Randomized control trial	Num	0=False, 1=True
		CEA_outcome_source_metaanalysis	Outcome data source: Meta-analysis	Num	0=False, 1=True
		CEA_outcome_source_cohortcrosssecstudy	Outcome data source: Cohort or cross sectional study	Num	0=False, 1=True
		CEA_outcome_source_expertop	Outcome data source: Expert opinion	Num	0=False, 1=True
		CEA_outcome_source_lit	Outcome data source: Literature review	Num	0=False, 1=True
		CEA_outcome_source_other	Outcome data source: Other source of outcome data	Num	0=False, 1=True
		CEA_outcome_source_other_desc	Source of other outcome data in descriptive format	Txt
		CEA_outcome_source_desc	Source of outcome data in descriptive format	Txt
	Dominant/dominated	CEA_dominant	Dominant intervention/comparator	Txt
		CEA_dominated	Dominated intervention/comparator	Txt
	Time horizon	CEA_time_horizon_stated	Was time horizon clearly stated?	Num	0=No, 1=Yes
		CEA_time_horizon_units	Units of time-horizon	Num	0=Lifetime 1=Weeks 2=Months 3=Years 4 = CYP 5=Day
		CEA_time_horizon_magnitude	Magnitude of time horizon	Num
		CEA_time_horizon_multiple	Were multiple time horizons chosen?	Num	0=No, 1=Yes
		CEA_time_horizon_multiple_desc	Mention other time horizons here	Num
	Discounting	CEA_discounting_done	Was discounting done?	Num	0=No, 1=Yes
		CEA_discounting_rate	Discounting rate	Num
	Adjustment method	CEA_costs_adjust	Was costs adjusted to a single point of time	Num	0=No, 1=Yes
		CEA_cost_adjust_method	Mention the adjustment method used	Txt
	Economic data collected alongside clinical trial	CEA_data_along_trial	Were the economic data collected alongside the clinical trial?	Num	0=No, 1=Yes
	Unwanted vs mistimed	CEA_distinction_unwanted_mistimed	Distinction between unwanted and mistimed pregnancies made?	Num	0=No, 1=Yes
		CEA_unwanted_mistimed_adjust_desc	Describe adjusted cost to account for mistimed or unwanted births	Txt
	Cost-effective thresholds	CEA_threshold_mentioned?	Was a threshold considered for cost-effectiveness?	Num	0=No, 1=Yes
		CEA_threshold_50k	Cost effectiveness threshold: $50,000	Num	0=False, 1=True
		CEA_threshold_100k	Cost effectiveness threshold: $100,000	Num	0=False, 1=True
		CEA_threshold_GDP	Cost effectiveness threshold GDP	Num	0=False, 1=True
		CEA_threshold_other	Was another threshold used for cost effectiveness?	Num	0=False, 1=True
		CEA_threshold_other_desc	Description of other threshold used	Txt
	Cost/effectiveness mentioned?	CEA_cost_effectiveness_ratio_calculated	Cost effectiveness ratio mentioned?	Num	0=No, 1=Yes (calculated and reported), 2 = Yes (Components mentioned but not reported)
		CEA_cost_effectiveness_measure	Mention the numerator and demonimator of the average CEA ratio	Txt
		CEA_cost_effectiveness_ratio_int	Mention the cost effectiveness value for intervention	Num
		CEA_cost_effectiveness_ratio_comp	Mention the cost effectiveness value for comparator	Num
		CEA_effectiveness_measure	Measure of effectiveness	Txt
	Scenario analysis	CEA_scenario_analysis_done	Scenario analysis conducted?	Num	0=No, 1 = Yes
		CEA_scenario_analysiis_tested	Scenarios tested	Txt
		CEA_scenario_analysis_results	Scenario analysis results	Txt
	Incremental analysis	CEA_incremental_analysis_reported	Incremental cost effectiveness ratio reported	Num	0=Not reported, 1=Reported
		CEA_ICER	Mention the ICER value here	Num
	Conclusions	CEA_conclusions	Describe the conclusions of the study	Txt
	Cost-Utility Analysis
	Objective	CUA_objective	State the objective of the study	Txt
	Intervention and comparator	CUA_intervention	State the intervention of the study (one intervention per line)	Txt	LNG-20 mcg/day or 52 mg IUS (Mirena) LNG-13.5 mg (Jaydess) Copper-T IUD Implant (Implanon) Implant (Norplant) Injectable contraceptive (DMPA) Tubal ligation Vasectomy Oral contraceptive 1st, 2nd, 3rd generation COC Progestin-only pill Transdermal patch Vaginal ring Male condom Female condom Cervical cap Diaphragm Spermicides Sponge Fertility awareness-based methods Withdrawal No-method Periodic a…
		CUA_intervention_other	If not a contraceptive method, or any other intervention, mention here	Txt
		CUA_comparator	State the intervention of the study (one intervention per line)	Txt	LNG-20 mcg/day or 52 mg IUS (Mirena) LNG-13.5 mg (Jaydess) Copper-T IUD Implant (Implanon) Implant (Norplant) Injectable contraceptive (DMPA) Tubal ligation Vasectomy Oral contraceptive 1st, 2nd, 3rd generation COC Progestin-only pill Transdermal patch Vaginal ring Male condom Female condom Cervical cap Diaphragm Spermicides Sponge Fertility awareness-based methods Withdrawal No-method Periodic a…
		CUA_comparator_other	If not a contraceptive method, or any other intervention, mention here	Txt
		CUA_no_int_comp	Total number of interventions and comparators	Num
	Target population	CUA_tgt_pop_health	Health status of target population	Num	1=Healthy,2=Specific disease/ health state
		CUA_tgt_pop_health_disease	Specific disease state of target population	Txt
		CUA_tgt_pop_gender	Gender of the target population	Num	1=Female, 2=male, 3=Both
		CUA_age_range	Age range of the target population	Txt
		CUA_tgt_pop	Target population	Num	1=Real world population, 2=Hypothetical cohort
		CUA_tgt_pop_desc	Target population descriptive	Txt
		CUA_disease_classification	Disease classification	Num	1=Contraception 2=Dysmenorrhea 3=Metrorrhagia 4=Premenstrual syndrome 5=Ovarian and endometrial cancer 6=Endometriosis 7=Emergency contraception 8=Other
		CUA_disease_classification_other	If disease classification 8 chosen above, mention here	Txt
	Currency	CUA_currency	Currency	Num	1=USD 2=Euro 3=Pound 4=NOK 5=SEK 6=Rand 8=Canadian $ 9=Other
		CUA_currency_other	If currency was noted as 9 above, mention here	Txt
		CUA_currency_year	Year of currency to which cost data were scaled	Num
	Sample size and dropouts	CUA_samplesize_mentioned	Sample size of study mentioned?	Num	0=No, 1=Yes
		CUA_samplesize_full	Sample size of full study	Num
		CUA_samplesize_int	Sample size of intervention group	Num
		CUA_sample_size_comp	Sample size of comparison group	Num
		CUA_dropouts	Absolute number of dropouts in the study	Num
	Source of cost data	CUA_cost_source_rct	Cost data source: Randomized control trial	Num	0=False, 1=True
		CUA_cost_source_lit	Cost data source: Literature	Num	0=False, 1=True
		CUA_cost_source_hosp_prac	Cost data source: Hospital or practice	Num	0=False, 1=True
		CUA_cost_source_claims_commercial	Cost data source: Claims or commercial database	Num	0=False, 1=True
		CUA_cost_source_mcma	Cost data source: Medicare/ Medicaid data	Num	0=False, 1=True
		CUA_cost_source_desc	Cost data source: Source of cost data in descriptive format	Txt
	Direct costs components	CUA_direct_cost_measured	Were direct costs measured?	Num	0=No, 1=Yes
		CUA_direct_cost_contraceptive_method	Cost of contraceptive method	Num	0=False, 1=True
		CUA_direct_cost_administration_insert_removal	Cost of insertion or removal or administration	Num	0=False, 1=True
		CUA_direct_cost_ptcoun_consult	Cost of patient counseling and consultation	Num	0=False, 1=True
		CUA_direct_cost_followup	Cost of clinic follow-up visits	Num	0=False, 1=True
		CUA_direct_cost_coup	Cost of unintended pregnancy (delivery, abortion, miscarriage, ectopic pregnancy) or cost of failure	Num	0=False, 1=True
		CUA_direct_cost_sideeffect	Cost of side effects	Num	0=False, 1=True
		CUA_direct_cost_other	Other direct costs	Num	0=No, 1=Yes
		CUA_direct_cost_other_desc	Mention other direct costs here in descriptive format	Txt
		CUA_direct_cost_components_desc	Mention the description of components of direct costs measured	Txt
		CUA_direct_costs_components_amount	Mention the direct cost components here	Txt
	Direct costs amount	CUA_direct_costs_amount_type	Mention the type of cost measured. For eg, Cost per woman, cost per 1000 women etc.	Txt
		CUA_direct_cost_int_amount	Total direct costs of intervention (mention amount)	Num or 1	1 = cost components provided but not calculated
		CUA_direct_cost_comp_amount	Total direct costs of comparator (mention amount)	Num or 1	1 = cost components provided but not calculated
	Non-medical costs components	CUA_nonmedical_cost_measured	Were direct non-medical costs measured?	Num	0=No, 1=Yes
		CUA_nonmedical_cost_desc	Mention non-medical costs here in descriptive format	Txt
		CUA_nonmedical_cost_components_amount	Mention the nonmedical costs components with amount here	Txt
	Indirect costs	CUA_indirect_cost_measured	Was indirect cost measured?	Num	0=No, 1=Yes
		CUA_indirect_cost_desc	If any other indirect cost was measured, mention descriptively here	Num	0=False, 1=True
		CUA_indirect_costs_components_amount	Mention the indirect cost components here	Txt
	Intangible costs	CUA_intangible_costs_measured	Were intangible costs measured?	Num	0=No, 1=Yes
	Outcome	CUA_outcome_primary	Outcome in CEA (primary)	Txt
		CUA_outcome_secondary	Outcome in CEA (secondary)	Txt
		CUA_qaly_daly	Were QALYs or DALYs calculated	Num	0=No, 1=Yes (QALY), 2 = Yes (DALY)
	Source of outcome data	CUA_outcome_source_rct	Outcome data source: Randomized control trial	Num	0=False, 1=True
		CUA_outcome_source_metaanalysis	Outcome data source: Meta-analysis	Num	0=False, 1=True
		CUA_outcome_source_cohortcrosssecstudy	Outcome data source: Cohort or cross sectional study	Num	0=False, 1=True
		CUA_outcome_source_expertop	Outcome data source: Expert opinion	Num	0=False, 1=True
		CUA_outcome_source_lit	Outcome data source: Literature review	Num	0=False, 1=True
		CUA_outcome_source_other	Outcome data source: Other source of outcome data	Num	0=False, 1=True
		CUA_outcome_source_other_desc	Source of cost data in descriptive format	Txt
		CUA_outcome_source_desc	Source of outcome data in descriptive format
	Dominant/dominated	CUA_dominant	Dominant intervention/comparator	Txt
		CUA_dominated	Dominated intervention/comparator	Txt
	Time horizon	CUA_time_horizon_stated	Was time horizon clearly stated?	Num	0=No, 1=Yes
		CUA_time_horizon_units	Units of time-horizon	Num	0=Lifetime 1=Weeks 2=Months 3=Years 4 = CYP 5=Day
		CUA_time_horizon_magnitude	Magnitude of time horizon	Num
		CUA_time_horizon_multiple	Were multiple time horizons chosen?	Num	0=No, 1=Yes
		CUA_time_horizon_multiple_desc	Mention other time horizons here	Num
	Discounting	CUA_discounting_done	Was discounting done?	Num	0=No, 1=Yes
		CUA_discounting_rate	Discounting rate	Num
	Adjustment method	CUA_costs_adjust	Was costs adjusted to a single point of time	Num	0=No, 1=Yes
		CUA_cost_adjust_method	Mention the adjustment method used	Txt
	Economic data collected alongside clinical trial	CUA_data_along_trial	Were the economic data collected alongside the clinical trial?	Num	0=No, 1=Yes
	Unwanted vs mistimed	CUA_distinction_unwanted_mistimed	Distinction between unwanted and mistimed pregnancies made?	Num	0=No, 1=Yes
		CUA_unwanted_mistimed_adjust_desc	Describe adjusted cost to account for mistimed or unwanted births	Txt
	Cost-effective thresholds	CUA_threshold_mentioned?	Was a threshold considered for cost-effectiveness?	Num	0=No, 1=Yes
		CUA_threshold_50k	Cost effectiveness threshold: $50,000	Num	0=False, 1=True
		CUA_threshold_100k	Cost effectiveness threshold: $100,000	Num	0=False, 1=True
		CUA_threshold_GDP	Cost effectiveness threshold GDP	Num	0=False, 1=True
		CUA_threshold_other	Was another threshold used for cost effectiveness?	Num	0=False, 1=True
		CUA_threshold_other_desc	Description of other threshold used	Txt
	Elicitation methods	CUA_direct_elicitation	Is the utility weight based on direct elicitation?	Num	0=No, 1=Yes
		CUA_direct_elicitation_method	Elicitation method used	Num	1=Standard gamble 2=Time trade off 3=Person trade off 4=Magnitude estimation 5=Author/Clinical judgement 6=Rating / Visual analog scale 7=Willingness to pay 8=Unknown/not stated 9=Not applicable 10=Other
		CUA_health_state_utility_weight	Health state utility weight	Txt
		CUA_measurement_scale_used	Measurement scale used	Txt
	QALY	CUA_qaly_value_int	Mention the QALY (or DALY) value for intervention	Txt
		CUA_qaly_value_comp	Mention the QALY (or DALY) value for comparator
	Cost/effectiveness mentioned?	CUA_cost_effectiveness_ratio_calculated	Cost effectiveness ratio mentioned?	Num	0=No, 1=Yes, 2 = Yes (Components mentioned but not reported)
		CUA_cost_effectiveness_utility_measure	Mention the effectiveness or utility measure (For eg, cost per averted pregnancy or cost per QALY)	Txt
		CUA_cost_effectiveness_ratio_int	Mention the cost effectiveness value for intervention	Txt
		CUA_cost_effectiveness_ratio_comp	Mention the cost effectiveness value for comparator	Txt
		CUA_effectiveness_measure	Measure of effectiveness	Txt
	Cost/QALY mentioned?	CUA_cost_qaly_ratio_calculated	Cost by QALY ratio mentioned?	Num	0=No, 1=Yes, 2 = Yes (Components mentioned but not reported)
		CUA_cost_qaly_ratio_int	Mention the cost per QALY (or DALY) ratio for intervention here	Txt
		CUA_cost_qaly_ratio_comp	Mention the cost per QALY (or DALY) ratio for comparator here
	Scenario analysis	CUA_scenario_analysis_done	Scenario analysis conducted?	Num	0=No, 1 = Yes
		CUA_scenario_analysiis_tested	Scenarios tested	Txt
		CUA_scenario_analysis_results	Scenario analysis results	Txt
	Incremental analysis	CUA_incremental_analysis_reported	Incremental cost effectiveness ratio reported	Num	0=Not reported, 1=Reported
		CUA_ICER	Mention the ICER value here	Num
		CUA_ICUR	Mention ICUR value here
	Conclusions	CUA_conclusions	Describe the conclusions of the study	Txt
	Cost-Analysis
	Objective	CA_objective	State the objective of the study	Txt
	Intervention and comparator	CA_intervention	State the intervention of the study (one intervention per line)	Txt	LNG-20 mcg/day or 52 mg IUS (Mirena) LNG-13.5 mg (Jaydess) Copper-T IUD Implant (Implanon) Implant (Norplant) Injectable contraceptive (DMPA) Tubal ligation Vasectomy Oral contraceptive 1st, 2nd, 3rd generation COC Progestin-only pill Transdermal patch Vaginal ring Male condom Female condom Cervical cap Diaphragm Spermicides Sponge Fertility awareness-based methods Withdrawal No-method Periodic a…
		CA_intervention_other	If not a contraceptive method, or any other intervention, mention here	Txt
		CA_comparator	State the intervention of the study (one intervention per line)	Txt	LNG-20 mcg/day or 52 mg IUS (Mirena) LNG-13.5 mg (Jaydess) Copper-T IUD Implant (Implanon) Implant (Norplant) Injectable contraceptive (DMPA) Tubal ligation Vasectomy Oral contraceptive 1st, 2nd, 3rd generation COC Progestin-only pill Transdermal patch Vaginal ring Male condom Female condom Cervical cap Diaphragm Spermicides Sponge Fertility awareness-based methods Withdrawal No-method Periodic a…
		CA_comparator_other	If not a contraceptive method, or any other intervention, mention here	Txt
		CA_no_int_comp	Total number of interventions and comparators	Num
	Target population	CA_tgt_pop_health	Health status of target population	Num	1=Healthy,2=Specific disease/ health state
		CA_tgt_pop_health_disease	Specific disease state of target population	Txt
		CA_tgt_pop_gender	Gender of the target population	Num	1=Female, 2=male, 3=Both
		CA_age_range	Age range of the target population	Txt
		CA_tgt_pop	Target population	Num	1=Real world population, 2=Hypothetical cohort
		CA_tgt_pop_desc	Target population descriptive	Txt
		CA_disease_classification	Disease classification	Num	1=Contraception 2=Dysmenorrhea 3=Metrorrhagia 4=Premenstrual syndrome 5=Ovarian and endometrial cancer 6=Endometriosis 7=Emergency contraception 8=Other
		CA_disease_classification_other	If disease classification 8 chosen above, mention here	Txt
	Currency	CA_currency	Currency	Num	1=USD 2=Euro 3=Pound 4=NOK 5=SEK 6=Rand 8=Canadian $ 9=Other
		CA_currency_other	If currency was noted as 9 above, mention here	Txt
		CA_currency_year	Year of currency to which cost data were scaled	Num
	Sample size and dropouts	CA_samplesize_mentioned	Sample size of study mentioned?	Num	0=No, 1=Yes
		CA_samplesize_full	Sample size of full study	Num
		CA_samplesize_int	Sample size of intervention group	Num
		CA_sample_size_comp	Sample size of comparison group	Num
		CA_dropouts	Absolute number of dropouts in the study	Num
	Source of cost data	CA_cost_source_rct	Cost data source: Randomized control trial	Num	0=False, 1=True
		CA_cost_source_lit	Cost data source: Literature	Num	0=False, 1=True
		CA_cost_source_hosp_prac	Cost data source: Hospital or practice	Num	0=False, 1=True
		CA_cost_source_claims_commercial	Cost data source: Claims or commercial database	Num	0=False, 1=True
		CA_cost_source_mcma	Cost data source: Medicare/ Medicaid data	Num	0=False, 1=True
		CA_cost_source_desc	Cost data source: Source of cost data in descriptive format	Txt
	Direct costs components	CA_direct_cost_measured	Were direct costs measured?	Num	0=No, 1=Yes
		CA_direct_cost_contraceptive_method	Cost of contraceptive method	Num	0=False, 1=True
		CA_direct_cost_administration_insert_removal	Cost of insertion or removal or administration	Num	0=False, 1=True
		CA_direct_cost_ptcoun_consult	Cost of patient counseling and consultation	Num	0=False, 1=True
		CA_direct_cost_followup	Cost of clinic follow-up visits	Num	0=False, 1=True
		CA_direct_cost_coup	Cost of unintended pregnancy (delivery, abortion, miscarriage, ectopic pregnancy) or cost of failure	Num	0=False, 1=True
		CA_direct_cost_sideeffect	Cost of side effects	Num	0=False, 1=True
		CA_direct_cost_other	Other direct costs	Num	0=No, 1=Yes
		CA_direct_cost_other_desc	Mention other direct costs here in descriptive format	Txt
		CA_direct_cost_components_desc	Mention the description of components of direct costs measured	Txt
		CA_direct_costs_components_amount	Mention the direct cost components here	Txt
	Direct costs amount	CA_direct_costs_amount_type	Mention the type of cost measured. For eg, Cost per woman, cost per 1000 women etc.	Txt
		CA_direct_cost_int_amount	Total direct costs of intervention (mention amount)	Num or 1	1 = cost components provided but not calculated
		CA_direct_cost_comp_amount	Total direct costs of comparator (mention amount)	Num or 1	1 = cost components provided but not calculated
	Non-medical costs components	CA_nonmedical_cost_measured	Were direct non-medical costs measured?	Num	0=No, 1=Yes
		CA_nonmedical_cost_desc	Mention non-medical costs here in descriptive format	Txt
		CA_nonmedical_cost_components_amount	Mention the nonmedical costs components with amount here	Txt
	Indirect costs	CA_indirect_cost_measured	Was indirect cost measured?	Num	0=No, 1=Yes
		CA_indirect_cost_desc	If any other indirect cost was measured, mention descriptively here	Num	0=False, 1=True
		CA_indirect_costs_components_amount	Mention the indirect cost components here	Txt
	Intangible costs	CA_intangible_costs_measured	Were intangible costs measured?	Num	0=No, 1=Yes
	Outcome	CA_outcome_primary	Outcome in CEA (primary)	Txt
		CA_outcome_secondary	Outcome in CEA (secondary)	Txt
		CA_qaly	Were QALYs calculated	Num	0=No, 1=Yes
	Source of outcome data	CA_outcome_source_rct	Outcome data source: Randomized control trial	Num	0=False, 1=True
		CA_outcome_source_metaanalysis	Outcome data source: Meta-analysis	Num	0=False, 1=True
		CA_outcome_source_cohortcrosssecstudy	Outcome data source: Cohort or cross sectional study	Num	0=False, 1=True
		CA_outcome_source_expertop	Outcome data source: Expert opinion	Num	0=False, 1=True
		CA_outcome_source_lit	Outcome data source: Literature review	Num	0=False, 1=True
		CA_outcome_source_other	Outcome data source: Other source of outcome data	Num	0=False, 1=True
		CA_outcome_source_other_desc	Source of cost data in descriptive format	Txt
		CA_outcome_source_desc	Source of outcome data in descriptive format
	Time horizon	CA_time_horizon_stated	Was time horizon clearly stated?	Num	0=No, 1=Yes
		CA_time_horizon_units	Units of time-horizon	Num	0=Lifetime 1=Weeks 2=Months 3=Years 4 = CYP 5=Day
		CA_time_horizon_magnitude	Magnitude of time horizon	Num
		CA_time_horizon_multiple	Were multiple time horizons chosen?	Num	0=No, 1=Yes
		CA_time_horizon_multiple_desc	Mention other time horizons here	Num
	Discounting	CA_discounting_done	Was discounting done?	Num	0=No, 1=Yes
		CA_discounting_rate	Discounting rate	Num
	Adjustment method	CA_costs_adjust	Was costs adjusted to a single point of time	Num	0=No, 1=Yes
		CA_cost_adjust_method	Mention the adjustment method used	Txt
	Economic data collected alongside clinical trial	CA_data_along_trial	Were the economic data collected alongside the clinical trial?	Num	0=No, 1=Yes
	Unwanted vs mistimed	CA_distinction_unwanted_mistimed	Distinction between unwanted and mistimed pregnancies made?	Num	0=No, 1=Yes
		CA_unwanted_mistimed_adjust_desc	Describe adjusted cost to account for mistimed or unwanted births	Txt
	Scenario analysis	CA_scenario_analysis_done	Scenario analysis conducted?	Num	0=No, 1 = Yes
		CA_scenario_analysiis_tested	Scenarios tested	Txt
		CA_scenario_analysis_results	Scenario analysis results	Txt
	Conclusions	CA_conclusions	Describe the conclusions of the study	Txt
	Quality of life studies
	Objective	QOL_objective	State the objective of the study	Txt
	Target population	QOL_tgt_pop_health	Health status of target population	Num	1=Healthy,2=Specific disease/ health state
		QOL_tgt_pop_health_disease	Specific disease state of target population	Txt
		QOL_tgt_pop_gender	Gender of the target population	Num	1=Female, 2=male, 3=Both
		QOL_age_range	Age range of the target population	Txt
		QOL_tgt_pop	Target population	Num	1=Real world population, 2=Hypothetical cohort
		QOL_tgt_pop_desc	Target population descriptive	Txt
		QOL_disease_classification	Disease classification	Num	1=Contraception 2=Dysmenorrhea 3=Metrorrhagia 4=Premenstrual syndrome 5=Ovarian and endometrial cancer 6=Endometriosis 7=Emergency contraception 8=Other
		QOL_disease_classification_other	If disease classification 8 chosen above, mention here	Txt
	Sample size and dropouts	QOL_samplesize_mentioned	Sample size of study mentioned?	Num	0=No, 1=Yes
		QOL_samplesize_full	Sample size of full study	Num
		QOL_samplesize_int	Sample size of intervention group	Num
		QOL_sample_size_comp	Sample size of comparison group	Num
		QOL_dropouts	Absolute number of dropouts in the study	Num
	Outcome	QOL_outcome_primary	Outcome in CEA (primary)	Txt
		QOL_outcome_secondary	Outcome in CEA (secondary)	Txt
		QOL_qaly	Were QALYs calculated	Num	0=No, 1=Yes
	QALY source	QOL_qaly_source_desc	Source of QALY data in descriptive format
	Time horizon	QOL_time_horizon_stated	Was time horizon clearly stated?	Num	0=No, 1=Yes
		QOL_time_horizon_units	Units of time-horizon	Num	0=Lifetime 1=Weeks 2=Months 3=Years 4 = CYP 5=Day
		QOL_time_horizon_magnitude	Magnitude of time horizon	Num
		QOL_time_horizon_multiple	Were multiple time horizons chosen?	Num	0=No, 1=Yes
		QOL_time_horizon_multiple_desc	Mention other time horizons here	Num
	Data collected along clinical trial	QOL_data_along_trial	Were the economic data collected alongside the clinical trial?	Num	0=No, 1=Yes
	Elicitation methods	QOL_direct_elicitation	Is the utility weight based on direct elicitation?	Num	0=No, 1=Yes
		QOL_direct_elicitation_method	Elicitation method used	Num	1=Standard gample 2=Time trade off 3=Person trade off 4=Magnitude estimation 5=Author/Clinical judgement 6=Rating scale 7=Unknown/not stated 9=Not applicable 10=Other
		QOL_health_state_utility_weight	Health state utility weight	Txt
		QOL_measurement_scale_used	Measurement scale used	Txt
	Scenario analysis	QOL_scenario_analysis_done	Scenario analysis conducted?	Num	0=No, 1 = Yes
		QOL_scenario_analysis_tested	Scenarios tested	Txt
		QOL_scenario_analysis_results	Scenario analysis results	Txt
	Conclusions	QOL_conclusions	Describe the conclusions of the study	Txt
	Outcome Ranking
	Overall category	gen_overall_category	Overall category of the outcome assessed in the study	Num	1=Priority 1 (Pregnancy rate or PEARL index) 2=Priority 2 (Bleeding rate) 3=Priority 3 (Ovulation/SHBG) 4=Priority 4 (PK parameters) 5=Priority 5 (BP, body weight, BMD) 6= Other
	Model description
	Modeling method	gen_modeling_method	Enter the method of modeling used in the economic analysis	Num	1=Decision analysis 2=Markov modeling 3=Microsimulation 4=Not applicable 5=Other
		gen_modeling_method_other_desc	If chosen 5 above, describe	Txt
		gen_modeling_method_desc	Modeling method description	Txt
	Assumptions	gen_assumptions_stated	Were the assumptions used in the model stated	Num	0=No, 1=Yes
		gen_assumptions	Mention the assumptions used in the model here	Txt
	Sensitivity analysis	gen_sensitivity_analysis_performed	Was sensitivity analysis performed?	Num	0=No, 1=Yes
		gen_sensitivity_analysis_univariate	Sensitivity analysis: Univariate	Num	0=False, 1=True
		gen_sensitivity_analysis_multivariate	Sensitivity analysis: Multivariate	Num	0=False, 1=True
		gen_sensitivity_analysis_bounded	Sensitivity analysis: Bounded	Num	0=False, 1=True
		gen_sensitivity_analysis_probabilistic	Sensitivity analysis:Probabilistic	Num	0=False, 1=True
		gen_sensitivity_analysis_performed_unspecified	Sensitivity analysis: performed but type not specified	Num	0=False, 1=True
		gen_sensitivity_analysis_variables	Mention the variables tested in the sensitivty analysis	Txt
		gen_sensitivity_analysis_desc	Sensitivty analysis results description	Txt
	Graphical representation of uncertainty	gen_CEA_acceptabilitycurve	Was a acceptability curve included in the article	Num	0=No, 1=Yes
		gen_tornado	Was a tornado diagram included in the article	Num	0=No, 1=Yes
		gen_scatterplot_ceaplane	Was a scatter plot or CEA plane included in the article?	Num	0=No, 1=Yes
		gen_twoway	Was a two-way sensitivity analysis plot included in thjis article?	Num	0=No, 1=Yes
		gen_costbytime	Was an annualized cost by time plot provided in this article?	Num	0=No, 1=Yes
		gen_cost_qaly_barchart	Was a barchart with cost and/or QALY comparison shown?	Num	0=No, 1=Yes
		gen_none	No graphical representation of uncertainty included in article	Num	0=False, 1=True
	Conclusions and implications	gen_synthesis_cost_benefit	Synthesis of costs and benefits	Txt
		gen_estimated_benefits	Describe benefits in terms of QALYs/effectiveness/ survival	Txt
		gen_author_conclusion	Enter the conclusions of the study here	Txt
		gen_implications	Enter the implications/applications of the study	Txt
	Limitations	gen_limitations_mentioned	Were the limitations of the study mentioned?	Num	0=No, 1=Yes
		gen_limitations_desc	Descriptively mention the limitations of the study	Txt
	Other publications	gen_other_publications	Other publications of related interest	Txt
