# Supplementary material for: Development of a pharmacoeconomic registry: an example using hormonal contraceptives
Source: Health Econ Rev. 2021 Mar 20;11:10. doi: 10.1186/s13561-021-00309-z (PMC7981865; doi:10.1186/s13561-021-00309-z)
Supplement: Supplementary file 3 — Additional file 3. [file 13561_2021_309_MOESM3_ESM.xlsx]

## Sheet: General_info
gen_Article ID	gen_PubMedID	gen_Title	gen_PrimaryAuthLastName	gen_JournalName	gen_PubYear	gen_paper_url	gen_CorrespondingEmail	gen_study_funding_govt	gen_study_funding_health_care_org	gen_study_funding_foundation	gen_study_funding_prof_mem_org	gen_study_funding_pharm_device_industry	gen_study_funding_not_stated	gen_study_funding_none	gen_study_funding_other	gen_study_funding_desc	gen_COI_disclosed	gen_author_affiliation	gen_author_affiliation_desc	gen_primary_reviewer	gen_second_review_done	gen_second_reviewer	gen_study_type
CA_01_2009_L	19356275	Actual cost of providing long-acting reversible contraception: a study of Implanon® cost.	Lipetz	BMJ Sexual & Reproductive Health	2009	https://srh.bmj.com/content/35/2/75.long	clare.lipetz@gwent.wales.nhs.uk	0	0	0	0	0	0	1	0	NA	1	4	Gwent Healthcare NHS Trust, UK	Dr. Meenakshi Srinivasan	Yes	Dr. Annesha White	Cost Analysis
CA_02_2011_T	21134509	The promise of affordable implants: is cost recovery possible in Kenya?	Tumlinson	Contraception	2011	https://www.sciencedirect.com/science/article/pii/S001078241000394X?via%3Dihub	ktumlin@email.unc.edu	1	0	1	0	0	0	0	0	US Agency for International Development (USAID), Contraceptive and Reproductive Health Technologies Research and Utilization Program, Bill & Melinda Gates Foundation (BMGF)	0	1	The University of North Carolina at Chapel Hill, USA	Dr. Meenakshi Srinivasan	Yes	Dr. Annesha White	Cost Analysis
CA_03_2014_C	23625961	What is the actual cost of providing the intrauterine system for contraception in a UK community sexual and reproductive health setting?	Cook	J Fam Plann Reprod	2014	https://srh.bmj.com/content/40/1/46.long	louise_cook@yahoo.com	0	0	0	0	0	1	0	0	NA	1	4	Aneurin Bevan Health Board-Sexual and Reproductive Healthcare, Llanfrechfa Grange Hospital, Gwent, UK	Dr. Meenakshi Srinivasan	Yes	Dr. Annesha White	Cost Analysis
CA_04_2001_M	11368987	Increased depot medroxyprogesterone acetate use increases family planning program pharmaceutical supply costs.	Margulies	Contraception	2001	https://www.sciencedirect.com/science/article/pii/S0010782401001858?via%3Dihub	lmiller@u.washington.edu	0	0	0	0	0	1	0	0	NA	0	1	University of Washington School of Medicine, USA	Dr. Meenakshi Srinivasan	Yes	Dr. Annesha White	Cost Analysis
CA_05_1994_J	NA	Introducing the contraceptive implant in Thailand: impact on method use and costs	Janowitz	International Family Planning Perspectives	1994	https://www.jstor.org/stable/2133257?seq=1#metadata_info_tab_contents	NA	1	0	1	0	0	0	0	0	Family Health International (FHI) and US Agency for International Development	0	7	FHI, USA	Dr. Meenakshi Srinivasan	Yes	Dr. Annesha White	Cost Analysis
CA_06_2015_S	25751528	Cost evaluation of reproductive and primary health care mobile service delivery for women in two rural districts in South Africa.	Schnippel	PloS one	2015	https://journals.plos.org/plosone/article?id=10.1371/journal.pone.0119236	kschnipp@gmail.com	1	0	1	0	0	0	0	0	USAID, Right to care, Health Economics and pidemiology Research Office	1	1	University of Witwatersrand, South Africa	Dr. Meenakshi Srinivasan	Yes	Dr. Annesha White	Cost Analysis
CA_07_2013_CQ	25276547	Building on safety, feasibility, and acceptability: the impact and cost of community health worker provision of injectable contraception.	Chin-Quee	Glob Health Sci Pract	2013	http://www.ghspjournal.org/content/1/3/316.long	dchin-quee@fhi360.org	1	0	0	0	0	0	0	0	USAID	1	7	FHI 360, USA	Dr. Sam Peasah	Yes	Dr. Annesha White	Cost Analysis
CA_08_2016_R	27540128	Expanding access to a new, more affordable levonorgestrel intrauterine system in Kenya: service delivery costs compared with other contraceptive methods and perspectives of key opinion leaders	Rademacher	Glob Health Sci Pract	2016	http://www.ghspjournal.org/content/4/Supplement_2/S83.long	krademacher@fhi360.org	0	0	1	0	0	0	0	0	PATH, Reproductive Health Supplies Coalition, Bill and Melinda gates Foundation	1	7	FHI 360, USA	Dr. Sam Peasah	Yes	Dr. Annesha White	Cost Analysis
CA_09_2017_L	NA	Modeled Cost Differences Associated With Use of Levonorgestrel Intrauterine Devices	Law	The American Journal of Pharmacy Benefits	2017	https://www.pharmacytimes.com/publications/ajpb/2017/ajpb_janfeb2017/modeled-cost-differences-associated-with-use-of-levonorgestrel-intrauterine-devices?p=4	amy.law@bayer.com	0	0	0	0	1	0	0	0	Bayer HealthCare Pharmaceuticals	1	5	Bayer HealthCare Pharmaceuticals, USA	Dr. LaMarcus Wingate	Yes	Dr. Annesha White	Cost Analysis
CA_10_2015_F	26076482	Scaling up family planning to reduce maternal and child mortality: the potential costs and benefits of modern contraceptive use in South Africa.	Chola	PLoS One	2015	https://journals.plos.org/plosone/article?id=10.1371/journal.pone.0130077	karen.hofman@wits.ac.za	0	0	0	0	0	0	1	0	NA	1	1	University of Witwatersrand, South Africa	Dr. Meenakshi Srinivasan	Yes	Dr. Annesha White	Cost Analysis
CA_11_2018_M	30194049	Medicaid savings from the Contraceptive CHOICE Project: a cost-savings analysis	Madden	American journal of obstetrics and gynecology	2018	https://www.sciencedirect.com/science/article/pii/S0002937818307221?via%3Dihub	maddent@wustl.edu	1	0	0	0	0	0	0	0	Eunice Kennedy Shriver National Institute of Child Health and Human Development	1	1	Wasington University School of Medicine	Dr. Meenakshi Srinivasan	Yes	Dr. Annesha White	Cost Analysis
CA_12_2015_F	25732570	Potential public sector cost-savings from over-the-counter access to oral contraceptives	Foster	Contraception	2015	https://www.sciencedirect.com/science/article/pii/S0010782415000116?via%3Dihub	fosterd@obgyn.ucsf.edu	0	0	1	0	0	0	0	0	The William and Flora Hewlett Foundation	1	1	University of California, San Francisco, USA	Dr. Meenakshi Srinivasan	Yes	Dr. Annesha White	Cost Analysis
CA_13_1996_K	8840668	The social costs of inadequate contraception.	Koenig	Int J Technol Assess Health Care	1996	https://www.ncbi.nlm.nih.gov/pubmed/8840668	NA	0	0	0	0	1	0	0	0	Wyeth-Ayerst Laboratories	0	1	Princeton University, USA	Dr. Annesha White	Yes	Dr. Annesha White	Cost Analysis
CA_14_2013_S	23312934	Cost analysis of immediate postabortal IUD insertion compared to planned IUD insertion at the time of abortion follow up.	Salcedo	Contraception	2013	https://www.sciencedirect.com/science/article/pii/S0010782412010190?via%3Dihub	jsalcedo@ucera.org	0	0	0	1	0	0	0	0	Society of Family Planning Research Fund	0	1	University of California, Los Angeles, USA	Dr. Annesha White	Yes	Dr. Annesha White	Cost Analysis
CBA_01_2013_O	23791045	Willingness to pay and benefit-cost analysis of modern contraceptives in Nigeria	Onwujekwe	Int J Gynaecol Obstet	2013	https://obgyn.onlinelibrary.wiley.com/doi/abs/10.1016/j.ijgo.2013.03.024	mypaskie@yahoo.co.uk	0	0	0	0	0	0	0	1	United Nations Population Fund	1	0	University of Nigeria	Dr. Sam Peasah	Yes	Dr. Annesha White	Cost Benefit Analysis
CBA_02_1994_O	7982259	A cost-benefit analysis of four hormonal contraceptive methods	Ortmeier	Clinical therapeutics	1994	https://www.ncbi.nlm.nih.gov/pubmed/7982259	NA	0	0	0	0	1	0	0	0	Upjohn Company, Kalamazoo, Michigan	0	1	University of Arizona, USA	Dr. Meenakshi Srinivasan	Yes	Dr. Annesha White	Cost Benefit Analysis
CBA_03_2010_R	20227546	Cost-benefit analysis of state and hospital-funded postpartum intrauterine contraception at a university hospital for recent immigrants to the United States	Rodriguez	Contraception	2010	https://www.contraceptionjournal.org/article/S0010-7824(09)00486-7/pdf	rodriguezmi@obgyn.ucsf.edu	0	0	0	0	0	0	0	0	Anonymous donor	0	1	University of California, San Francisco, USA	Dr. Annesha White	Yes	Dr. Annesha White	Cost Benefit Analysis
CBA_04_2009_F	18703437	Cost savings from the provision of specific methods of contraception in a publicly funded program	Foster	American Journal of Public Health	2009	https://ajph.aphapublications.org/doi/full/10.2105/AJPH.2007.129353?url_ver=Z39.88-2003&rfr_id=ori%3Arid%3Acrossref.org&rfr_dat=cr_pub%3Dpubmed	greened@obgyn.ucsf.edu	1	0	0	0	0	0	0	0	State of California Office of Family Planning	0	1	University of California, San Francisco, USA	Dr. Meenakshi Srinivasan	Yes	Dr. Annesha White	Cost Benefit Analysis
CBA_05_2013_F	23816157	Cost-savings from the provision of specific contraceptive methods in 2009.	Foster	Women's Health Issues	2013	https://www.sciencedirect.com/science/article/pii/S1049386713000406?via%3Dihub	m.antonia.biggs@gmail.com	0	0	0	0	0	1	0	0	NA	0	1	University of California, San Francisco, USA	Dr. Meenakshi Srinivasan	Yes	Dr. Annesha White	Cost Benefit Analysis
CBA_06_2017_K	28849728	Scaling up family planning in Sierra Leone: A prospective cost–benefit analysis.	Keen	Women's Health	2017	https://journals.sagepub.com/doi/pdf/10.1177/1745505717724617	sarah.keen@opml.co.uk	0	0	0	0	0	0	1	0	NA	1	7	Oxford Policy Management, Oxford, UK	Dr. Meenakshi Srinivasan	Yes	Dr. Annesha White	Cost Benefit Analysis
CBA_07_2019_C	31655632	Cost-benefit analysis of enhancing the uptake of long-acting reversible contraception in Australia.	Concepcion	Australian Health Review	2019	https://www.publish.csiro.au/AH/AH18190	jessicab@fpnsw.org.au	0	1	0	0	0	0	0	0	Family Planning NSW	1	4	Family Planning NSW	Dr. Meenakshi Srinivasan	Yes	Dr. Annesha White	Cost Benefit Analysis
CEA_01_2009_T	19041435	Cost effectiveness of contraceptives in the United States.	Trussell	Contraception	2009	https://www.sciencedirect.com/science/article/pii/S0010782408004101?via%3Dihub	trussell@princeton.edu	0	0	0	0	1	0	0	0	Bayer HealthCare Pharmaceuticals, Wayne, NJ, USA	0	1	Princeton University, USA	Dr. Meenakshi Srinivasan	Yes	Dr. Annesha White	Cost Effectiveness Analysis
CEA_02_2004_V	15612832	Relative cost effectiveness of Depo-Provera®, Implanon®, and Mirena® in reversible long-term hormonal contraception in the UK	Varney	Pharmacoeconomics	2004	https://link.springer.com/article/10.2165%2F00019053-200422170-00004	julian.guest@catalyst-health.co.uk	0	0	0	0	1	0	0	0	Schering Health Care	1	3	Catalyst Health Economics Consultants, UK	Dr. Georges Adunlin	Yes	Dr. Annesha White	Cost Effectiveness Analysis
CEA_03_2014_T	24576791	Cost-effectiveness analysis of levonorgestrel-releasing intrauterine system (LNG-IUS) 13.5 mg in contraception	Trussell	Contraception	2014	https://www.sciencedirect.com/science/article/pii/S0010782414000201?via%3Dihub	amy.law@bayer.com	1	0	0	0	1	0	0	0	Bayer Healthcare Pharmaceuticals Inc, Eunice Kennedy Shriver National Institute of Child Health and Human Development	1	1	Princeton University, USA	Dr. Sam Peasah	Yes	Dr. Annesha White	Cost Effectiveness Analysis
CEA_04_2005_S	15671994	Cost-effectiveness and contraceptive effectiveness of the transdermal contraceptive patch.	Sonnenberg	American journal of obstetrics and gynecology.	2005	https://www.sciencedirect.com/science/article/pii/S0002937804009767?via%3Dihub	sonnenbe@umdnj.edu	0	0	0	0	1	0	0	0	Ortho-McNeil Pharmaceutical Inc	0	1	University of Medicine and Dentistry of New Jersey-Robert Wood Johnson Medical School, New Brunswick, NJ	Dr. LaMarcus Wingate	Yes	Dr. Annesha White	Cost Effectiveness Analysis
CEA_05_2008_M	18372257	The cost-effectiveness of long-acting reversible contraceptive methods in the UK: analysis based on a decision-analytic model developed for a National Institute for Health and Clinical Excellence (NICE) clinical practice guideline.	Mavranezouli	Human Reproduction	2008	https://academic.oup.com/humrep/article/23/6/1338/586572	i.mavranezouli@ucl.ac.uk	1	0	0	0	0	0	0	0	National Institute for Health and Clinical Excellence, UK	1	2	National Collaborating Centre for Women's and Children's Health, Royal College of Obstetricians and Gynaecologists, London, UK	Dr. LaMarcus Wingate	Yes	Dr. Annesha White	Cost Effectiveness Analysis
CEA_06_1995_T	7702112	The economic value of contraception: a comparison of 15 methods.	Trussell	American journal of public health	1995	https://ajph.aphapublications.org/doi/abs/10.2105/AJPH.85.4.494	NA	0	0	0	0	1	0	0	0	Wyeth-Ayerst Laboratories	0	1	Princeton University, USA	Dr. Meenakshi Srinivasan	Yes	Dr. Annesha White	Cost Effectiveness Analysis
CEA_07_2002_N	15330561	Assessing the cost-effectiveness of contraceptive methods in Shiraz, Islamic Republic of Iran.	Nakhaee	East Mediterr Health J	2002	http://applications.emro.who.int/emhj/0801/EMHJ_2002_8_1_55_63.pdf	NA	0	0	0	0	0	0	0	1	Academic, Shiraz University of Medical Sciences	1	1	Kerman University of Medical Sciences, Iran	Dr. Meenakshi Srinivasan	Yes	Dr. Annesha White	Cost Effectiveness Analysis
CEA_08_1996_H	8816317	The cost-effectiveness of family planning service provision	Hughes	Journal of Public Health	1996	https://pdfs.semanticscholar.org/d34f/ee21b54f91bc469687743c6ecda1ba076351.pdf	NA	0	0	0	0	0	1	0	0	NA	0	1	City University, London	Dr. Meenakshi Srinivasan	Yes	Dr. Annesha White	Cost Effectiveness Analysis
CEA_09_1972_K	4656400	Singapore: a cost-effect analysis of a family planning program.	Kee	Studies in family planning	1972	https://www-jstor-org.proxy.hsc.unt.edu/stable/1964714?seq=1#metadata_info_tab_contents	NA	0	0	0	0	0	1	0	0	NA	0	2	Ministry of Health, Family Planning and Population Board, Singapore	Dr. Meenakshi Srinivasan	Yes	Dr. Annesha White	Cost Effectiveness Analysis
CEA_10_1994_A	7837126	Cost-effectiveness of levonorgestrel subdermal implants. Comparison with other contraceptive methods available in the United States.	Ashraf	The Journal of reproductive medicine	1994	https://europepmc.org/abstract/med/7837126	NA	0	0	0	0	1	0	0	0	Wyeth-Ayerst Laboratories	0	3	Emron Inc and Mathematica Policy Research Inc	Dr. Meenakshi Srinivasan	Yes	Dr. Annesha White	Cost Effectiveness Analysis
CEA_11_2015_G	26241255	Cost-Effectiveness of Immediate Compared With Delayed Postpartum Etonogestrel Implant Insertion	Gariepy	Obstet Gynecol	2015	https://insights.ovid.com/pubmed?pmid=26241255	aileen.gariepy@yale.edu	1	0	0	0	0	0	0	0	National Institutes of Health	1	1	Yale School of Medicine, USA	Dr. Georges Adunlin	Yes	Dr. Annesha White	Cost Effectiveness Analysis
CEA_12_2000_P	10947343	Economic analysis of long term reversible contraceptives. Focus on Implanon	Phillips	Pharmacoeconomics	2000	https://link.springer.com/article/10.2165%2F00019053-200017020-00009	C.J.Phillips@swanswa.ac.uk	0	0	0	0	1	0	0	0	NV Organon	0	1	University of Wales Swansea, Wales	Dr. Meenakshi Srinivasan	Yes	Dr. Annesha White	Cost Effectiveness Analysis
CEA_13_2009_L	19272500	The cost-effectiveness of a long-acting reversible contraceptive (Implanon®) relative to oral contraception in a community setting.	Lipetz	Contraception	2009	https://www.sciencedirect.com/science/article/pii/S0010782408005179?via%3Dihub	clare.lipetz@gwent.wales.nhs.uk	0	0	0	0	0	0	1	0	NA	1	4	Gwent Healthcare NHS Trust, UK	Dr. LaMarcus Wingate	Yes	Dr. Annesha White	Cost Effectiveness Analysis
CEA_14_2018_A	30176517	Effectiveness and cost of contraception in France (FACET study): a cohort study from the French National Healthcare Insurance Database	Agostini	Eur J Obstet Gynecol Reprod Biol	2018	https://www.sciencedirect.com/science/article/pii/S030121151830366X?via%3Dihub	antoine.lafuma@cemka.fr	0	0	0	0	1	0	0	0	MSD France	1	4	Service de Gynecologie-Obstetrique, Hopital de la Conception, France	Dr. Meenakshi Srinivasan	Yes	Dr. Annesha White	Cost Effectiveness Analysis
CEA_15_2015_T	25282161	Achieving cost-neutrality with long-acting reversible contraceptive methods	Trussell	Contraception	2015	https://www.sciencedirect.com/science/article/pii/S0010782414006465?via%3Dihub	amy.law@bayer.com	1	0	0	0	1	0	0	0	Bayer Healthcare Pharmaceuticals Inc, Eunice Kennedy Shriver National Institute of Child Health and Human Development	1	1	Princeton University, USA	Dr. Meenakshi Srinivasan	Yes	Dr. Annesha White	Cost Effectiveness Analysis
CEA_16_2014_H	24631431	Preventing repeat pregnancy in adolescents: is immediate postpartum insertion of the contraceptive implant cost effective?	Han	American journal of obstetrics and gynecology	2014	https://www.sciencedirect.com/science/article/pii/S0002937814002208?via%3Dihub	leo.han@ucdenver.edu	0	0	0	0	0	1	0	0	NA	1	1	University of Colorado, USA	Dr. Georges Adunlin	Yes	Dr. Annesha White	Cost Effectiveness Analysis
CEA_17_1997_T	9429869	Medical care cost savings from adolescent contraceptive use	Trussell	Family Planning Perspectives	1997	https://www.guttmacher.org/journals/psrh/1997/11/medical-care-cost-savings-adolescent-contraceptive-use	NA	0	0	0	1	1	0	0	0	Association of Reproductive Health professionals, Wyeth-Ayerst Laboratories	0	1	Princeton University, USA	Dr. Meenakshi Srinivasan	Yes	Dr. Annesha White	Cost Effectiveness Analysis
CEA_18_2000_F	10944741	Implantable contraceptives (subdermal implants and hormonally impregnated intrauterine systems) versus other forms of reversible contraceptives: two systematic reviews to assess relative effectiveness, acceptability, tolerability and cost-effectiveness.	French	Health Technol Assess	2000	https://www.journalslibrary.nihr.ac.uk/hta/hta470#/abstract	NA	1	0	0	0	0	0	0	0	NHS	1	1	Royal Free and University College Medical School, London, UK	Dr. Meenakshi Srinivasan	Yes	Dr. Annesha White	Cost Effectiveness Analysis
CEA_19_2003_C	12878280	Economic analysis of contraceptives for women	Chiou	Contraception	2003	https://www.sciencedirect.com/science/article/pii/S0010782403000787?via%3Dihub	cchiou@cerner.com	0	0	0	0	1	0	0	0	Berlex Laboratories, Incorporated. Montville, NJ, USA	0	7	Zynx health Inc, a Subsidiary of Cerner Corportation, USA and Department of Health Services Research, Cedars-Sinai Medical Center, USA	Dr. Meenakshi Srinivasan	Yes	Dr. Annesha White	Cost Effectiveness Analysis
CEA_20_2012_A	22067796	Preventing repeat abortion in Canada: is the immediate insertion of intrauterine devices postabortion a cost-effective option associated with fewer repeat abortions?	Ames	Contraception	2012	https://www.sciencedirect.com/science/article/pii/S001078241100206X?via%3Dihub	cmames@gmail.com	0	0	1	0	0	0	0	0	British Columbia College of Family Physicians Research Award, College of Family Physicians of Canada Research and Education Foundation, Federation of Medical Women of Canada	0	1	McGill University, Canada	Dr. Meenakshi Srinivasan	Yes	Dr. Annesha White	Cost Effectiveness Analysis
CEA_21_2014_H	25269131	Estimated economic impact of the levonorgestrel intrauterine system on unintended pregnancy in active duty women.	Heitmann	Military medicine	2014	https://academic.oup.com/milmed/article/179/10/1127/4159653	NA	1	0	0	0	0	0	0	0	Program in Reproductive and Adult Endocrinology, NICHD, NIH	0	2	Program in Reproductive and Adult Endocrinology, Eunice Kennedy Shriver National Institute of Child Health and Human Development, National Institutes of Health and Walter Reed National Military Medical Center, MD	Dr. Georges Adunlin	Yes	Dr. Annesha White	Cost Effectiveness Analysis
CEA_22_2017_C	27542519	Implications of Employer Coverage of Contraception: Cost-Effectiveness Analysis of Contraception Coverage Under an Employer Mandate	Canestaro	Contraception	2017	https://www.sciencedirect.com/science/article/pii/S0010782416303584?via%3Dihub	evodicka@uw.edu	1	0	0	0	0	0	0	0	Eunice Kennedy Shriver National Institute of Child Health and Human Development	1	1	University of Washington School of Pharmacy, USA	Dr.Annesha White	Yes	Dr. Annesha White	Cost Effectiveness Analysis
CMA_01_2019_W	31509208	Cost Minimization Analysis of Same-Day Long-Acting Reversible Contraception for Adolescents	Wilkinson	JAMA Network Open	2019	https://jamanetwork.com/journals/jamanetworkopen/fullarticle/2749562	tracwilk@iu.edu	1	0	1	0	0	0	0	0	Indiana Office of Medicaid Policy and Planning and Young People's Cochair for the Oral Contraceptives, Over-the-Counter Working Group	1	1	Indiana University School of Medicine, USA	Dr. Meenakshi Srinivasan	Yes	Dr. Annesha White	Cost Minimization Analysis
COUP_01_2013_T	22959904	Burden of unintended pregnancy in the United States: potential savings with increased use of long-acting reversible contraception	Trussell	Contraception	2013	https://www.sciencedirect.com/science/article/pii/S0010782412007238?via%3Dihub	anna.filonenko@bayer.com	0	0	0	0	1	0	0	0	Bayer Healthcare Pharmaceuticals Inc	1	1	Princeton University, USA	Dr. Meenakshi Srinivasan	Yes	Dr. Annesha White	Cost of Unintended Pregnancy
COUP_02_2007_T	17303484	The cost of unintended pregnancy in the United States.	Trussell	Contraception	2007	https://www.sciencedirect.com/science/article/pii/S0010782406004471?via%3Dihub	trussell@princeton.edu	0	0	0	0	1	0	0	0	Berlex Inc, Organon Inc	1	1	Princeton University, USA	Dr. Meenakshi Srinivasan	Yes	Dr. Annesha White	Cost of Unintended Pregnancy
COUP_03_2015_H	25537792	Cost of unintended pregnancy in Norway: a role for long-acting reversible contraception.	Henry	J Fam Plann Reprod Health Care	2015	https://www.ncbi.nlm.nih.gov/pmc/articles/PMC4369438/pdf/jfprhc-2014-100878.pdf	mschlueter@uk.imshealth.com	0	0	0	0	1	0	0	0	Bayer Pharma AG	1	3	IMS Health, London, UK	Dr. Meenakshi Srinivasan	Yes	Dr. Annesha White	Cost of Unintended Pregnancy
COUP_04_2018_E	29409858	Cost of unintended pregnancy in Swedenâ€”a possibility to lower costs by increasing LARC usage	Engstrand	Contraception	2018	https://www.sciencedirect.com/science/article/pii/S0010782418300295?via%3Dihub#s1015	sara.engstrand@bayer.com	0	0	0	0	1	0	0	0	Bayer Pharma AG	1	5	Bayer, Denmark	Dr. Meenakshi Srinivasan	Yes	Dr. Annesha White	Cost of Unintended Pregnancy
COUP_05_2013_M	22878145	Unintended pregnancies in England in 2010: costs to the National Health Service (NHS)	Montouchet	Contraception	2013	https://www.sciencedirect.com/science/article/pii/S0010782412006403?via%3Dihub	Calypso.montouchet09@imperial.ac.uk	1	0	0	0	0	0	0	0	Eunice Kennedy Shriver National Institute of Child Health and Human Development	1	1	Imperial College, UK	Dr. Meenakshi Srinivasan	Yes	Dr. Annesha White	Cost of Unintended Pregnancy
COUP_06_2015_L	25843298	Direct costs of unintended pregnancy in Spain	Lete	The European Journal of Contraception & Reproductive Health Care	2015	https://www.tandfonline.com/doi/abs/10.3109/13625187.2015.1028617?journalCode=iejc20	luisignacio.letelasa@osakidetza.net	0	0	0	0	1	0	0	0	Bayer Pharma AG	1	4	Santiago Apostol Hospital, Spain	Dr. Meenakshi Srinivasan	Yes	Dr. Annesha White	Cost of Unintended Pregnancy
COUP_07_2015_L	NA	The public health and economic consequences of unintended pregnancies in South Africa	Le	Healthcare in Low-resource Settings	2015	https://www.pagepressjournals.org/index.php/hls/article/view/hls.2015.5258	m.connolly@rug.nl	0	0	0	0	1	0	0	0	Merck	1	1	University of Groningen, The Netherlands	Dr. Meenakshi Srinivasan	Yes	Dr. Annesha White	Cost of Unintended Pregnancy
COUP_08_2015_B	26637081	The cost of unintended pregnancies in Canada: estimating direct cost, role of imperfect adherence, and the potential impact of increased use of long-acting reversible contraceptives.	Black	Journal of Obstetrics and Gynaecology Canada	2015	https://www.clinicalkey.com/#!/content/playContent/1-s2.0-S1701216316300743?returnurl=https:%2F%2Flinkinghub.elsevier.com%2Fretrieve%2Fpii%2FS1701216316300743%3Fshowall%3Dtrue&referrer=https:%2F%2Fwww.ncbi.nlm.nih.gov%2F	NA	1	0	0	0	1	0	0	0	Bayer Healthcare Pharmaceuticals Inc, Eunice Kennedy Shriver National Institute of Child Health and Human Development	0	1	University of Ottawa, CN	Dr. Meenakshi Srinivasan	Yes	Dr. Annesha White	Cost of Unintended Pregnancy
COUP_09_2015_L	25269779	Direct Costs of Unintended Pregnancy in the Russian Federation	Lowin	Applied health economics and health policy	2015	https://link.springer.com/article/10.1007%2Fs40258-014-0131-8	anna.filonenko@bayer.com	0	0	0	0	1	0	0	0	Bayer Pharma AG	1	3	IMS Health, London, UK	Dr. Meenakshi Srinivasan	Yes	Dr. Annesha White	Cost of Unintended Pregnancy
COUP_10_2015_D	26005515	The cost of unintended pregnancies for employer-sponsored health insurance plans	Dieguez	American health & drug benefits	2015	https://www.ncbi.nlm.nih.gov/pmc/articles/PMC4437481/	NA	1	0	0	0	1	0	0	0	Bayer Healthcare Pharmaceuticals Inc, Eunice Kennedy Shriver National Institute of Child Health and Human Development	1	3	Milliman Inc	Dr. Meenakshi Srinivasan	Yes	Dr. Annesha White	Cost of Unintended Pregnancy
CUA_01_2015_H	26015090	Cost-effectiveness analysis of a low-dose contraceptive levonorgestrel intrauterine system in Sweden.	Henry	Acta obstetricia et gynecologica Scandinavica	2015	https://obgyn.onlinelibrary.wiley.com/doi/full/10.1111/aogs.12679	nhenry@uk.imshealth.com	0	0	0	0	1	0	0	0	Bayer Pharma AG	1	3	IMS Health, London, UK	Dr. Georges Adunlin	Yes	Dr. Annesha White	Cost Utility Analysis
CUA_02_2004_S	15157789	Costs and net health effects of contraceptive methods	Sonnenberg	Contraception	2004	https://www.sciencedirect.com/science/article/pii/S0010782404001027?via%3Dihub	sonnenbe@umdnj.edu	1	0	0	0	1	0	0	0	National Library of Medicine and Ortho-McNeil Pharmaceutical Inc	1	1	UMDNJ-Robert Wood Johnson medical School, USA	Dr. Sam Peasah	Yes	Dr. Annesha White	Cost Utility Analysis
CUA_03_2015_W	25439838	Timing of postpartum intrauterine device placement: a cost-effectiveness analysis.	Washington	Fertility and sterility	2015	https://www.sciencedirect.com/science/article/pii/S0015028214022092?via%3Dihub	cwashi19@jhmi.edu	0	0	0	0	0	1	0	0	NA	1	1	Johns Hopkins University School of Medicine, USA	Dr. Georges Adunlin	Yes	Dr. Annesha White	Cost Utility Analysis
CUA_04_2013_B	22840280	Extending contraceptive coverage under the Affordable Care Act saves public funds	Burlone	Contraception	2013	https://www.sciencedirect.com/science/article/pii/S0010782412006415?via%3Dihub	sburlone@hotmail.com	1	0	0	0	0	0	0	0	Eunice Kennedy Shriver National Institute of Child Health and Human Development	1	1	Oregon Health and Science University, USA	Dr. Annesha White	Yes	Dr. Annesha White	Cost Utility Analysis
CUA_05_2018_DG	30098940	Is contraceptive self-injection cost-effective compared to contraceptive injections from facility-based health workers? Evidence from Uganda.	Di Giorgio	Contraception	2018	https://www.sciencedirect.com/science/article/pii/S0010782418303901?via%3Dihub	mmvundura@path.org	0	0	1	0	0	0	0	0	Bill & Melinda Gates Foundation	1	7	PATH, USA	Dr. Georges Adunlin	Yes	Dr. Annesha White	Cost Utility Analysis
CUA_06_2012_B	22363480	Potential Cost-effectiveness of universal access to modern contraceptives in Uganda	Babigumira	PloS ONE	2012	https://journals.plos.org/plosone/article?id=10.1371/journal.pone.0030735	babijo@uw.edu	0	0	1	0	0	0	0	0	William and Flora Hewlett Foundation and Institute of International Education Dissertation Fellowship	1	1	University of Washington, USA	Dr. Sam Peasah	Yes	Dr. Annesha White	Cost Utility Analysis
CUA_07_2019_G	31069781	Is Reclassification of the Oral Contraceptive Pill from Prescription to Pharmacist-Only Cost Effective? Application of an Economic Evaluation Approach to Regulatory Decisions.	Gumbie	Pharmacoeconomics	2019	https://link.springer.com/article/10.1007%2Fs40273-019-00804-6	bonny.parkinson@mq.edu.au	0	0	0	0	1	0	0	0	Australian Self Medication Industry	1	1	Macquarie University, Australia	Dr. Meenakshi Srinivasan	Yes	Dr. Annesha White	Cost Utility Analysis
CUA_08_2019_R	31135740	Association of Pharmacist Prescription of Hormonal Contraception With Unintended Pregnancies and Medicaid Costs.	Rodriguez	Obstet Gynecol	2019	https://insights.ovid.com/crossref?an=00006250-201906000-00023	rodrigma@ohsu.edu	0	0	1	0	0	0	0	0	Laura and John Arnold Foundation	1	1	Oregon Health and Science University, USA	Dr. Meenakshi Srinivasan	Yes	Dr. Annesha White	Cost Utility Analysis
CUA_09_2019_M	NA	Cost-effectiveness of self-injected DMPA-SC compared with health-worker-injected DMPA-IM in Senegal	Mvundura	Contraception:X	2019	https://www.sciencedirect.com/science/article/pii/S2590151619300115	mmvundura@path.org	0	0	1	0	0	0	0	0	Bill & Melinda Gates Foundation	1	7	PATH, USA	Dr. Meenakshi Srinivasan	Yes	Dr. Annesha White	Cost Utility Analysis
QOL_01_2008_S	18692610	Measuring the effects of unintended pregnancy on women's quality of life	Schwarz	Contraception	2008	https://www.sciencedirect.com/science/article/pii/S0010782408002850?via%3Dihub	schwarzeb@upmc.edu	1	0	0	0	0	0	0	0	National institute of Child Health and Development	1	1	University of Pittsburgh, USA	Dr. Annesha White	Yes	Dr. Annesha White	QOL study
QOL_02_2017_L	28823842	Measuring health utility in varying pregnancy contexts among a diverse cohort of pregnant women	Lundsberg	Contraception	2017	https://www.contraceptionjournal.org/article/S0010-7824(17)30399-2/fulltext	lisbet.lundsberg@yale.edu	1	0	0	0	0	0	0	0	NIH and Albert McKern Scholar Awards for Perinatal Research	1	1	Yale School of Medicine, USA	Dr. Meenakshi Srinivasan	Yes	Dr. Annesha White	QOL study

## Sheet: CEA
gen_Article ID	gen_PubMedID	gen_Title	gen_PrimaryAuthLastName	gen_JournalName	gen_PubYear	gen_paper_url	gen_CorrespondingEmail	gen_study_funding_govt	gen_study_funding_health_care_org	gen_study_funding_foundation	gen_study_funding_prof_mem_org	gen_study_funding_pharm_device_industry	gen_study_funding_not_stated	gen_study_funding_none	gen_study_funding_other	gen_study_funding_desc	gen_COI_disclosed	gen_author_affiliation	gen_author_affiliation_desc	gen_primary_reviewer	gen_second_review_done	gen_second_reviewer	gen_study_type	gen_intervention_type_pharmaceutical	gen_intervention_type_contech	gen_prevention_stage	gen_perspective_multiple	gen_perspective	gen_perspective_other	gen_country	gen_SuperRegion	gen_WBIncome	CEA_objective	CEA_intervention	CEA_intervention_other	CEA_comparator	CEA_comparator_other	CEA_no_int_comp	CEA_tgt_pop_health	CEA_tgt_pop_health_disease	CEA_tgt_pop_gender	CEA_age_range	CEA_tgt_pop	CEA_tgt_pop_desc	CEA_disease_classification	CEA_disease_classification_other	CEA_currency	CEA_currency_other	CEA_currency_year
CEA_01_2009_T	19041435	Cost effectiveness of contraceptives in the United States.	Trussell	Contraception	2009	https://www.sciencedirect.com/science/article/pii/S0010782408004101?via%3Dihub	trussell@princeton.edu	0	0	0	0	1	0	0	0	Bayer HealthCare Pharmaceuticals, Wayne, NJ, USA	0	1	Princeton University, USA	Dr. Meenakshi Srinivasan			Cost Effectiveness Analysis	1	1	1	0	2	NA	USA	5	1	The study was conducted to estimate the relative cost effectiveness of contraceptives in the United States from a payer's perspective.	Copper-T IUD	NA	Vasectomy	NA	17	1	NA	3	Reproductive age	2	All couples using contraception during the time horizon of the analysis	1	NA	1	NA	2007
CEA_01_2009_T	19041435	Cost effectiveness of contraceptives in the United States.	Trussell	Contraception	2009	https://www.sciencedirect.com/science/article/pii/S0010782408004101?via%3Dihub	trussell@princeton.edu	0	0	0	0	1	0	0	0	Bayer HealthCare Pharmaceuticals, Wayne, NJ, USA	0	1	Princeton University, USA	Dr. Meenakshi Srinivasan			Cost Effectiveness Analysis	1	1	1	0	2	NA	USA	5	1	The study was conducted to estimate the relative cost effectiveness of contraceptives in the United States from a payer's perspective.	Copper-T IUD	NA	LNG-20 IUS	NA	17	1	NA	3	Reproductive age	2	All couples using contraception during the time horizon of the analysis	1	NA	1	NA	2007
CEA_01_2009_T	19041435	Cost effectiveness of contraceptives in the United States.	Trussell	Contraception	2009	https://www.sciencedirect.com/science/article/pii/S0010782408004101?via%3Dihub	trussell@princeton.edu	0	0	0	0	1	0	0	0	Bayer HealthCare Pharmaceuticals, Wayne, NJ, USA	0	1	Princeton University, USA	Dr. Meenakshi Srinivasan			Cost Effectiveness Analysis	1	1	1	0	2	NA	USA	5	1	The study was conducted to estimate the relative cost effectiveness of contraceptives in the United States from a payer's perspective.	Copper-T IUD	NA	Male condom	NA	17	1	NA	3	Reproductive age	2	All couples using contraception during the time horizon of the analysis	1	NA	1	NA	2007
CEA_01_2009_T	19041435	Cost effectiveness of contraceptives in the United States.	Trussell	Contraception	2009	https://www.sciencedirect.com/science/article/pii/S0010782408004101?via%3Dihub	trussell@princeton.edu	0	0	0	0	1	0	0	0	Bayer HealthCare Pharmaceuticals, Wayne, NJ, USA	0	1	Princeton University, USA	Dr. Meenakshi Srinivasan			Cost Effectiveness Analysis	1	1	1	0	2	NA	USA	5	1	The study was conducted to estimate the relative cost effectiveness of contraceptives in the United States from a payer's perspective.	Copper-T IUD	NA	Fertility-awareness based methods	NA	17	1	NA	3	Reproductive age	2	All couples using contraception during the time horizon of the analysis	1	NA	1	NA	2007
CEA_01_2009_T	19041435	Cost effectiveness of contraceptives in the United States.	Trussell	Contraception	2009	https://www.sciencedirect.com/science/article/pii/S0010782408004101?via%3Dihub	trussell@princeton.edu	0	0	0	0	1	0	0	0	Bayer HealthCare Pharmaceuticals, Wayne, NJ, USA	0	1	Princeton University, USA	Dr. Meenakshi Srinivasan			Cost Effectiveness Analysis	1	1	1	0	2	NA	USA	5	1	The study was conducted to estimate the relative cost effectiveness of contraceptives in the United States from a payer's perspective.	Copper-T IUD	NA	Withdrawal	NA	17	1	NA	3	Reproductive age	2	All couples using contraception during the time horizon of the analysis	1	NA	1	NA	2007
CEA_01_2009_T	19041435	Cost effectiveness of contraceptives in the United States.	Trussell	Contraception	2009	https://www.sciencedirect.com/science/article/pii/S0010782408004101?via%3Dihub	trussell@princeton.edu	0	0	0	0	1	0	0	0	Bayer HealthCare Pharmaceuticals, Wayne, NJ, USA	0	1	Princeton University, USA	Dr. Meenakshi Srinivasan			Cost Effectiveness Analysis	1	1	1	0	2	NA	USA	5	1	The study was conducted to estimate the relative cost effectiveness of contraceptives in the United States from a payer's perspective.	Copper-T IUD	NA	Diaphragm	NA	17	1	NA	3	Reproductive age	2	All couples using contraception during the time horizon of the analysis	1	NA	1	NA	2007
CEA_01_2009_T	19041435	Cost effectiveness of contraceptives in the United States.	Trussell	Contraception	2009	https://www.sciencedirect.com/science/article/pii/S0010782408004101?via%3Dihub	trussell@princeton.edu	0	0	0	0	1	0	0	0	Bayer HealthCare Pharmaceuticals, Wayne, NJ, USA	0	1	Princeton University, USA	Dr. Meenakshi Srinivasan			Cost Effectiveness Analysis	1	1	1	0	2	NA	USA	5	1	The study was conducted to estimate the relative cost effectiveness of contraceptives in the United States from a payer's perspective.	Copper-T IUD	NA	Implant	NA	17	1	NA	3	Reproductive age	2	All couples using contraception during the time horizon of the analysis	1	NA	1	NA	2007
CEA_01_2009_T	19041435	Cost effectiveness of contraceptives in the United States.	Trussell	Contraception	2009	https://www.sciencedirect.com/science/article/pii/S0010782408004101?via%3Dihub	trussell@princeton.edu	0	0	0	0	1	0	0	0	Bayer HealthCare Pharmaceuticals, Wayne, NJ, USA	0	1	Princeton University, USA	Dr. Meenakshi Srinivasan			Cost Effectiveness Analysis	1	1	1	0	2	NA	USA	5	1	The study was conducted to estimate the relative cost effectiveness of contraceptives in the United States from a payer's perspective.	Copper-T IUD	NA	Spermicides	NA	17	1	NA	3	Reproductive age	2	All couples using contraception during the time horizon of the analysis	1	NA	1	NA	2007
CEA_01_2009_T	19041435	Cost effectiveness of contraceptives in the United States.	Trussell	Contraception	2009	https://www.sciencedirect.com/science/article/pii/S0010782408004101?via%3Dihub	trussell@princeton.edu	0	0	0	0	1	0	0	0	Bayer HealthCare Pharmaceuticals, Wayne, NJ, USA	0	1	Princeton University, USA	Dr. Meenakshi Srinivasan			Cost Effectiveness Analysis	1	1	1	0	2	NA	USA	5	1	The study was conducted to estimate the relative cost effectiveness of contraceptives in the United States from a payer's perspective.	Copper-T IUD	NA	Female condom	NA	17	1	NA	3	Reproductive age	2	All couples using contraception during the time horizon of the analysis	1	NA	1	NA	2007
CEA_01_2009_T	19041435	Cost effectiveness of contraceptives in the United States.	Trussell	Contraception	2009	https://www.sciencedirect.com/science/article/pii/S0010782408004101?via%3Dihub	trussell@princeton.edu	0	0	0	0	1	0	0	0	Bayer HealthCare Pharmaceuticals, Wayne, NJ, USA	0	1	Princeton University, USA	Dr. Meenakshi Srinivasan			Cost Effectiveness Analysis	1	1	1	0	2	NA	USA	5	1	The study was conducted to estimate the relative cost effectiveness of contraceptives in the United States from a payer's perspective.	Copper-T IUD	NA	Injectable contraceptive	NA	17	1	NA	3	Reproductive age	2	All couples using contraception during the time horizon of the analysis	1	NA	1	NA	2007
CEA_01_2009_T	19041435	Cost effectiveness of contraceptives in the United States.	Trussell	Contraception	2009	https://www.sciencedirect.com/science/article/pii/S0010782408004101?via%3Dihub	trussell@princeton.edu	0	0	0	0	1	0	0	0	Bayer HealthCare Pharmaceuticals, Wayne, NJ, USA	0	1	Princeton University, USA	Dr. Meenakshi Srinivasan			Cost Effectiveness Analysis	1	1	1	0	2	NA	USA	5	1	The study was conducted to estimate the relative cost effectiveness of contraceptives in the United States from a payer's perspective.	Copper-T IUD	NA	Sponge	NA	17	1	NA	3	Reproductive age	2	All couples using contraception during the time horizon of the analysis	1	NA	1	NA	2007
CEA_01_2009_T	19041435	Cost effectiveness of contraceptives in the United States.	Trussell	Contraception	2009	https://www.sciencedirect.com/science/article/pii/S0010782408004101?via%3Dihub	trussell@princeton.edu	0	0	0	0	1	0	0	0	Bayer HealthCare Pharmaceuticals, Wayne, NJ, USA	0	1	Princeton University, USA	Dr. Meenakshi Srinivasan			Cost Effectiveness Analysis	1	1	1	0	2	NA	USA	5	1	The study was conducted to estimate the relative cost effectiveness of contraceptives in the United States from a payer's perspective.	Copper-T IUD	NA	Tubal ligation	NA	17	1	NA	3	Reproductive age	2	All couples using contraception during the time horizon of the analysis	1	NA	1	NA	2007
CEA_01_2009_T	19041435	Cost effectiveness of contraceptives in the United States.	Trussell	Contraception	2009	https://www.sciencedirect.com/science/article/pii/S0010782408004101?via%3Dihub	trussell@princeton.edu	0	0	0	0	1	0	0	0	Bayer HealthCare Pharmaceuticals, Wayne, NJ, USA	0	1	Princeton University, USA	Dr. Meenakshi Srinivasan			Cost Effectiveness Analysis	1	1	1	0	2	NA	USA	5	1	The study was conducted to estimate the relative cost effectiveness of contraceptives in the United States from a payer's perspective.	Copper-T IUD	NA	Vaginal ring	NA	17	1	NA	3	Reproductive age	2	All couples using contraception during the time horizon of the analysis	1	NA	1	NA	2007
CEA_01_2009_T	19041435	Cost effectiveness of contraceptives in the United States.	Trussell	Contraception	2009	https://www.sciencedirect.com/science/article/pii/S0010782408004101?via%3Dihub	trussell@princeton.edu	0	0	0	0	1	0	0	0	Bayer HealthCare Pharmaceuticals, Wayne, NJ, USA	0	1	Princeton University, USA	Dr. Meenakshi Srinivasan			Cost Effectiveness Analysis	1	1	1	0	2	NA	USA	5	1	The study was conducted to estimate the relative cost effectiveness of contraceptives in the United States from a payer's perspective.	Copper-T IUD	NA	Oral contraceptive	NA	17	1	NA	3	Reproductive age	2	All couples using contraception during the time horizon of the analysis	1	NA	1	NA	2007
CEA_01_2009_T	19041435	Cost effectiveness of contraceptives in the United States.	Trussell	Contraception	2009	https://www.sciencedirect.com/science/article/pii/S0010782408004101?via%3Dihub	trussell@princeton.edu	0	0	0	0	1	0	0	0	Bayer HealthCare Pharmaceuticals, Wayne, NJ, USA	0	1	Princeton University, USA	Dr. Meenakshi Srinivasan			Cost Effectiveness Analysis	1	1	1	0	2	NA	USA	5	1	The study was conducted to estimate the relative cost effectiveness of contraceptives in the United States from a payer's perspective.	Copper-T IUD	NA	Transdermal patch	NA	17	1	NA	3	Reproductive age	2	All couples using contraception during the time horizon of the analysis	1	NA	1	NA	2007
CEA_01_2009_T	19041435	Cost effectiveness of contraceptives in the United States.	Trussell	Contraception	2009	https://www.sciencedirect.com/science/article/pii/S0010782408004101?via%3Dihub	trussell@princeton.edu	0	0	0	0	1	0	0	0	Bayer HealthCare Pharmaceuticals, Wayne, NJ, USA	0	1	Princeton University, USA	Dr. Meenakshi Srinivasan			Cost Effectiveness Analysis	1	1	1	0	2	NA	USA	5	1	The study was conducted to estimate the relative cost effectiveness of contraceptives in the United States from a payer's perspective.	Copper-T IUD	NA	No method	NA	17	1	NA	3	Reproductive age	2	All couples using contraception during the time horizon of the analysis	1	NA	1	NA	2007
CEA_02_2004_V	15612832	Relative cost effectiveness of Depo-Provera®, Implanon®, and Mirena® in reversible long-term hormonal contraception in the UK	Varney	Pharmacoeconomics	2004	https://link.springer.com/article/10.2165%2F00019053-200422170-00004	julian.guest@catalyst-health.co.uk	0	0	0	0	1	0	0	0	Schering Health Care	1	3	Catalyst Health Economics Consultants, UK	Dr. Georges Adunlin			Cost Effectiveness Analysis	1	1	1	0	2	UK NHS	UK	5	1	To estimate the relative cost effectiveness for women aged ≥ 30 years, starting long-term hormonal contraception with either levonorgestrel intrauterine system (Mirena), etonogestrel subdermal implant (Implanon) or medroxyprogesterone acetate injection (Depo-Provera).	LNG-20 IUS	NA	Injectable contraceptive (Depo-Provera)	NA	3	1	NA	1	≥ 30 years	1	16 835 women aged ≥30 years who received levonorgestrel intrauterine system, etonogestrel subdermal implant or medroxyprogesterone acetate injection for their long-term contraception from 1997 to 2002.	1	NA	3	NA	2003
CEA_02_2004_V	15612832	Relative cost effectiveness of Depo-Provera®, Implanon®, and Mirena® in reversible long-term hormonal contraception in the UK	Varney	Pharmacoeconomics	2004	https://link.springer.com/article/10.2165%2F00019053-200422170-00004	julian.guest@catalyst-health.co.uk	0	0	0	0	1	0	0	0	Schering Health Care	1	3	Catalyst Health Economics Consultants, UK	Dr. Georges Adunlin			Cost Effectiveness Analysis	1	1	1	0	2	UK NHS	UK	5	1	To estimate the relative cost effectiveness for women aged ≥ 30 years, starting long-term hormonal contraception with either levonorgestrel intrauterine system (Mirena), etonogestrel subdermal implant (Implanon) or medroxyprogesterone acetate injection (Depo-Provera).	Implant (Implanon)	NA	Injectable contraceptive (Depo-Provera)	NA	3	1	NA	1	≥ 30 years	1	16 835 women aged ≥30 years who received levonorgestrel intrauterine system, etonogestrel subdermal implant or medroxyprogesterone acetate injection for their long-term contraception from 1997 to 2002.	1	NA	3	NA	2003
CEA_02_2004_V	15612832	Relative cost effectiveness of Depo-Provera®, Implanon®, and Mirena® in reversible long-term hormonal contraception in the UK	Varney	Pharmacoeconomics	2004	https://link.springer.com/article/10.2165%2F00019053-200422170-00004	julian.guest@catalyst-health.co.uk	0	0	0	0	1	0	0	0	Schering Health Care	1	3	Catalyst Health Economics Consultants, UK	Dr. Georges Adunlin			Cost Effectiveness Analysis	1	1	1	0	2	UK NHS	UK	5	1	To estimate the relative cost effectiveness for women aged ≥ 30 years, starting long-term hormonal contraception with either levonorgestrel intrauterine system (Mirena), etonogestrel subdermal implant (Implanon) or medroxyprogesterone acetate injection (Depo-Provera).	Implant (Implanon)	NA	LNG-20 IUS	NA	3	1	NA	1	≥ 30 years	1	16 835 women aged ≥30 years who received levonorgestrel intrauterine system, etonogestrel subdermal implant or medroxyprogesterone acetate injection for their long-term contraception from 1997 to 2002.	1	NA	3	NA	2003
CEA_03_2014_T	24576791	Cost-effectiveness analysis of levonorgestrel-releasing intrauterine system (LNG-IUS) 13.5 mg in contraception	Trussell	Contraception	2014	https://www.sciencedirect.com/science/article/pii/S0010782414000201?via%3Dihub	amy.law@bayer.com	1	0	0	0	1	0	0	0	Bayer Healthcare Pharmaceuticals Inc, Eunice Kennedy Shriver National Institute of Child Health and Human Development	1	1	Princeton University, USA	Dr. Sam Peasah			Cost Effectiveness Analysis	1	1	1	0	2	Third party payer	USA	5	1	To evaluate the cost-effectiveness of LNG-IUS 13.5 mg in comparison with short-acting reversible contraceptive (SARC) methods in a cohort of young women in the United States from a third-party payerâ€™s perspective	LNG-IUS 13.5 mg	NA	SARC mixed basket (branded and generic OC, ring, patch and injections)	NA	2	1	NA	1	20-29 years	2	The study population comprised of women aged 20 to 29 years at risk of pregnancy	1	NA	1	NA	2012
CEA_04_2005_S	15671994	Cost-effectiveness and contraceptive effectiveness of the transdermal contraceptive patch.	Sonnenberg	American journal of obstetrics and gynecology.	2005	https://www.sciencedirect.com/science/article/pii/S0002937804009767?via%3Dihub	sonnenbe@umdnj.edu	0	0	0	0	1	0	0	0	Ortho-McNeil Pharmaceutical Inc	0	1	University of Medicine and Dentistry of New Jersey-Robert Wood Johnson Medical School, New Brunswick, NJ	Dr. LaMarcus Wingate			Cost Effectiveness Analysis	1	1	1	0	2	NA	USA	5	1	The objective of this study is to quantify the impact of increased adherence on the cost-effectiveness of the transdermal contraceptive patch in comparison to combination oral contraceptives	Transdermal patch	NA	Oral contraceptive (low-estrogen <50 mcg)	NA	3	1	NA	1	15-50 years	2	The study population comprised of women aged 15 to 50 in average health with a long-term, heterosexual, monogamous relationship who are trying to avoid pregnancy.	1	NA	1	NA	2002
CEA_04_2005_S	15671994	Cost-effectiveness and contraceptive effectiveness of the transdermal contraceptive patch.	Sonnenberg	American journal of obstetrics and gynecology.	2005	https://www.sciencedirect.com/science/article/pii/S0002937804009767?via%3Dihub	sonnenbe@umdnj.edu	0	0	0	0	1	0	0	0	Ortho-McNeil Pharmaceutical Inc	0	1	University of Medicine and Dentistry of New Jersey-Robert Wood Johnson Medical School, New Brunswick, NJ	Dr. LaMarcus Wingate			Cost Effectiveness Analysis	1	1	1	0	2	NA	USA	5	1	The objective of this study is to quantify the impact of increased adherence on the cost-effectiveness of the transdermal contraceptive patch in comparison to combination oral contraceptives	Transdermal patch	NA	No method	NA	3	1	NA	1	15-50 years	2	The study population comprised of women aged 15 to 50 in average health with a long-term, heterosexual, monogamous relationship who are trying to avoid pregnancy.	1	NA	1	NA	2002
CEA_04_2005_S	15671994	Cost-effectiveness and contraceptive effectiveness of the transdermal contraceptive patch.	Sonnenberg	American journal of obstetrics and gynecology.	2005	https://www.sciencedirect.com/science/article/pii/S0002937804009767?via%3Dihub	sonnenbe@umdnj.edu	0	0	0	0	1	0	0	0	Ortho-McNeil Pharmaceutical Inc	0	1	University of Medicine and Dentistry of New Jersey-Robert Wood Johnson Medical School, New Brunswick, NJ	Dr. LaMarcus Wingate			Cost Effectiveness Analysis	1	1	1	0	2	NA	USA	5	1	The objective of this study is to quantify the impact of increased adherence on the cost-effectiveness of the transdermal contraceptive patch in comparison to combination oral contraceptives	Oral contraceptive (low-estrogen <50 mcg)	NA	No method	NA	3	1	NA	1	15-50 years	2	The study population comprised of women aged 15 to 50 in average health with a long-term, heterosexual, monogamous relationship who are trying to avoid pregnancy.	1	NA	1	NA	2002
CEA_05_2008_M	18372257	The cost-effectiveness of long-acting reversible contraceptive methods in the UK: analysis based on a decision-analytic model developed for a National Institute for Health and Clinical Excellence (NICE) clinical practice guideline.	Mavranezouli	Human Reproduction	2008	https://academic.oup.com/humrep/article/23/6/1338/586572	i.mavranezouli@ucl.ac.uk	1	0	0	0	0	0	0	0	National Institute for Health and Clinical Excellence, UK	1	2	National Collaborating Centre for Women's and Children's Health, Royal College of Obstetricians and Gynaecologists, London, UK	Dr. LaMarcus Wingate			Cost Effectiveness Analysis	1	1	1	0	2	NHS	UK	5	1	The objective of this study was to evaluate the cost-effectiveness of LARC methods that are used in the United Kingdom when compared to other contraceptive methods from the perspective of the National Health Service.	Female sterilization	NA	Implant (Implanon)	NA	6	1	NA	1	Reproductive age	2	Sexually active women of reproductive age	1	NA	3	NA	2005
CEA_05_2008_M	18372257	The cost-effectiveness of long-acting reversible contraceptive methods in the UK: analysis based on a decision-analytic model developed for a National Institute for Health and Clinical Excellence (NICE) clinical practice guideline.	Mavranezouli	Human Reproduction	2008	https://academic.oup.com/humrep/article/23/6/1338/586572	i.mavranezouli@ucl.ac.uk	1	0	0	0	0	0	0	0	National Institute for Health and Clinical Excellence, UK	1	2	National Collaborating Centre for Women's and Children's Health, Royal College of Obstetricians and Gynaecologists, London, UK	Dr. LaMarcus Wingate			Cost Effectiveness Analysis	1	1	1	0	2	NHS	UK	5	1	The objective of this study was to evaluate the cost-effectiveness of LARC methods that are used in the United Kingdom when compared to other contraceptive methods from the perspective of the National Health Service.	Female sterilization	NA	Copper-T IUD	NA	6	1	NA	1	Reproductive age	2	Sexually active women of reproductive age	1	NA	3	NA	2005
CEA_05_2008_M	18372257	The cost-effectiveness of long-acting reversible contraceptive methods in the UK: analysis based on a decision-analytic model developed for a National Institute for Health and Clinical Excellence (NICE) clinical practice guideline.	Mavranezouli	Human Reproduction	2008	https://academic.oup.com/humrep/article/23/6/1338/586572	i.mavranezouli@ucl.ac.uk	1	0	0	0	0	0	0	0	National Institute for Health and Clinical Excellence, UK	1	2	National Collaborating Centre for Women's and Children's Health, Royal College of Obstetricians and Gynaecologists, London, UK	Dr. LaMarcus Wingate			Cost Effectiveness Analysis	1	1	1	0	2	NHS	UK	5	1	The objective of this study was to evaluate the cost-effectiveness of LARC methods that are used in the United Kingdom when compared to other contraceptive methods from the perspective of the National Health Service.	Female sterilization	NA	LNG-20 IUS	NA	6	1	NA	1	Reproductive age	2	Sexually active women of reproductive age	1	NA	3	NA	2005
CEA_05_2008_M	18372257	The cost-effectiveness of long-acting reversible contraceptive methods in the UK: analysis based on a decision-analytic model developed for a National Institute for Health and Clinical Excellence (NICE) clinical practice guideline.	Mavranezouli	Human Reproduction	2008	https://academic.oup.com/humrep/article/23/6/1338/586572	i.mavranezouli@ucl.ac.uk	1	0	0	0	0	0	0	0	National Institute for Health and Clinical Excellence, UK	1	2	National Collaborating Centre for Women's and Children's Health, Royal College of Obstetricians and Gynaecologists, London, UK	Dr. LaMarcus Wingate			Cost Effectiveness Analysis	1	1	1	0	2	NHS	UK	5	1	The objective of this study was to evaluate the cost-effectiveness of LARC methods that are used in the United Kingdom when compared to other contraceptive methods from the perspective of the National Health Service.	Female sterilization	NA	Injectable contraceptive (DMPA)	NA	6	1	NA	1	Reproductive age	2	Sexually active women of reproductive age	1	NA	3	NA	2005
CEA_05_2008_M	18372257	The cost-effectiveness of long-acting reversible contraceptive methods in the UK: analysis based on a decision-analytic model developed for a National Institute for Health and Clinical Excellence (NICE) clinical practice guideline.	Mavranezouli	Human Reproduction	2008	https://academic.oup.com/humrep/article/23/6/1338/586572	i.mavranezouli@ucl.ac.uk	1	0	0	0	0	0	0	0	National Institute for Health and Clinical Excellence, UK	1	2	National Collaborating Centre for Women's and Children's Health, Royal College of Obstetricians and Gynaecologists, London, UK	Dr. LaMarcus Wingate			Cost Effectiveness Analysis	1	1	1	0	2	NHS	UK	5	1	The objective of this study was to evaluate the cost-effectiveness of LARC methods that are used in the United Kingdom when compared to other contraceptive methods from the perspective of the National Health Service.	Implant (Implanon)	NA	Copper-T IUD	NA	6	1	NA	1	Reproductive age	2	Sexually active women of reproductive age	1	NA	3	NA	2005
CEA_05_2008_M	18372257	The cost-effectiveness of long-acting reversible contraceptive methods in the UK: analysis based on a decision-analytic model developed for a National Institute for Health and Clinical Excellence (NICE) clinical practice guideline.	Mavranezouli	Human Reproduction	2008	https://academic.oup.com/humrep/article/23/6/1338/586572	i.mavranezouli@ucl.ac.uk	1	0	0	0	0	0	0	0	National Institute for Health and Clinical Excellence, UK	1	2	National Collaborating Centre for Women's and Children's Health, Royal College of Obstetricians and Gynaecologists, London, UK	Dr. LaMarcus Wingate			Cost Effectiveness Analysis	1	1	1	0	2	NHS	UK	5	1	The objective of this study was to evaluate the cost-effectiveness of LARC methods that are used in the United Kingdom when compared to other contraceptive methods from the perspective of the National Health Service.	Copper-T IUD	NA	Injectable contraceptive (DMPA)	NA	6	1	NA	1	Reproductive age	2	Sexually active women of reproductive age	1	NA	3	NA	2005
CEA_05_2008_M	18372257	The cost-effectiveness of long-acting reversible contraceptive methods in the UK: analysis based on a decision-analytic model developed for a National Institute for Health and Clinical Excellence (NICE) clinical practice guideline.	Mavranezouli	Human Reproduction	2008	https://academic.oup.com/humrep/article/23/6/1338/586572	i.mavranezouli@ucl.ac.uk	1	0	0	0	0	0	0	0	National Institute for Health and Clinical Excellence, UK	1	2	National Collaborating Centre for Women's and Children's Health, Royal College of Obstetricians and Gynaecologists, London, UK	Dr. LaMarcus Wingate			Cost Effectiveness Analysis	1	1	1	0	2	NHS	UK	5	1	The objective of this study was to evaluate the cost-effectiveness of LARC methods that are used in the United Kingdom when compared to other contraceptive methods from the perspective of the National Health Service.	LNG-20 IUS	NA	Implant (Implanon)	NA	6	1	NA	1	Reproductive age	2	Sexually active women of reproductive age	1	NA	3	NA	2005
CEA_05_2008_M	18372257	The cost-effectiveness of long-acting reversible contraceptive methods in the UK: analysis based on a decision-analytic model developed for a National Institute for Health and Clinical Excellence (NICE) clinical practice guideline.	Mavranezouli	Human Reproduction	2008	https://academic.oup.com/humrep/article/23/6/1338/586572	i.mavranezouli@ucl.ac.uk	1	0	0	0	0	0	0	0	National Institute for Health and Clinical Excellence, UK	1	2	National Collaborating Centre for Women's and Children's Health, Royal College of Obstetricians and Gynaecologists, London, UK	Dr. LaMarcus Wingate			Cost Effectiveness Analysis	1	1	1	0	2	NHS	UK	5	1	The objective of this study was to evaluate the cost-effectiveness of LARC methods that are used in the United Kingdom when compared to other contraceptive methods from the perspective of the National Health Service.	LNG-20 IUS	NA	Copper-T IUD	NA	6	1	NA	1	Reproductive age	2	Sexually active women of reproductive age	1	NA	3	NA	2005
CEA_05_2008_M	18372257	The cost-effectiveness of long-acting reversible contraceptive methods in the UK: analysis based on a decision-analytic model developed for a National Institute for Health and Clinical Excellence (NICE) clinical practice guideline.	Mavranezouli	Human Reproduction	2008	https://academic.oup.com/humrep/article/23/6/1338/586572	i.mavranezouli@ucl.ac.uk	1	0	0	0	0	0	0	0	National Institute for Health and Clinical Excellence, UK	1	2	National Collaborating Centre for Women's and Children's Health, Royal College of Obstetricians and Gynaecologists, London, UK	Dr. LaMarcus Wingate			Cost Effectiveness Analysis	1	1	1	0	2	NHS	UK	5	1	The objective of this study was to evaluate the cost-effectiveness of LARC methods that are used in the United Kingdom when compared to other contraceptive methods from the perspective of the National Health Service.	Implant (Implanon)	NA	Oral contraceptives	NA	6	1	NA	1	Reproductive age	2	Sexually active women of reproductive age	1	NA	3	NA	2005
CEA_05_2008_M	18372257	The cost-effectiveness of long-acting reversible contraceptive methods in the UK: analysis based on a decision-analytic model developed for a National Institute for Health and Clinical Excellence (NICE) clinical practice guideline.	Mavranezouli	Human Reproduction	2008	https://academic.oup.com/humrep/article/23/6/1338/586572	i.mavranezouli@ucl.ac.uk	1	0	0	0	0	0	0	0	National Institute for Health and Clinical Excellence, UK	1	2	National Collaborating Centre for Women's and Children's Health, Royal College of Obstetricians and Gynaecologists, London, UK	Dr. LaMarcus Wingate			Cost Effectiveness Analysis	1	1	1	0	2	NHS	UK	5	1	The objective of this study was to evaluate the cost-effectiveness of LARC methods that are used in the United Kingdom when compared to other contraceptive methods from the perspective of the National Health Service.	LNG-20 IUS	NA	Oral contraceptives	NA	6	1	NA	1	Reproductive age	2	Sexually active women of reproductive age	1	NA	3	NA	2005
CEA_05_2008_M	18372257	The cost-effectiveness of long-acting reversible contraceptive methods in the UK: analysis based on a decision-analytic model developed for a National Institute for Health and Clinical Excellence (NICE) clinical practice guideline.	Mavranezouli	Human Reproduction	2008	https://academic.oup.com/humrep/article/23/6/1338/586572	i.mavranezouli@ucl.ac.uk	1	0	0	0	0	0	0	0	National Institute for Health and Clinical Excellence, UK	1	2	National Collaborating Centre for Women's and Children's Health, Royal College of Obstetricians and Gynaecologists, London, UK	Dr. LaMarcus Wingate			Cost Effectiveness Analysis	1	1	1	0	2	NHS	UK	5	1	The objective of this study was to evaluate the cost-effectiveness of LARC methods that are used in the United Kingdom when compared to other contraceptive methods from the perspective of the National Health Service.	Oral contraceptives	NA	Copper-T IUD	NA	6	1	NA	1	Reproductive age	2	Sexually active women of reproductive age	1	NA	3	NA	2005
CEA_05_2008_M	18372257	The cost-effectiveness of long-acting reversible contraceptive methods in the UK: analysis based on a decision-analytic model developed for a National Institute for Health and Clinical Excellence (NICE) clinical practice guideline.	Mavranezouli	Human Reproduction	2008	https://academic.oup.com/humrep/article/23/6/1338/586572	i.mavranezouli@ucl.ac.uk	1	0	0	0	0	0	0	0	National Institute for Health and Clinical Excellence, UK	1	2	National Collaborating Centre for Women's and Children's Health, Royal College of Obstetricians and Gynaecologists, London, UK	Dr. LaMarcus Wingate			Cost Effectiveness Analysis	1	1	1	0	2	NHS	UK	5	1	The objective of this study was to evaluate the cost-effectiveness of LARC methods that are used in the United Kingdom when compared to other contraceptive methods from the perspective of the National Health Service.	Oral contraceptives	NA	Injectable contraceptive (DMPA)	NA	6	1	NA	1	Reproductive age	2	Sexually active women of reproductive age	1	NA	3	NA	2005
CEA_05_2008_M	18372257	The cost-effectiveness of long-acting reversible contraceptive methods in the UK: analysis based on a decision-analytic model developed for a National Institute for Health and Clinical Excellence (NICE) clinical practice guideline.	Mavranezouli	Human Reproduction	2008	https://academic.oup.com/humrep/article/23/6/1338/586572	i.mavranezouli@ucl.ac.uk	1	0	0	0	0	0	0	0	National Institute for Health and Clinical Excellence, UK	1	2	National Collaborating Centre for Women's and Children's Health, Royal College of Obstetricians and Gynaecologists, London, UK	Dr. LaMarcus Wingate			Cost Effectiveness Analysis	1	1	1	0	2	NHS	UK	5	1	The objective of this study was to evaluate the cost-effectiveness of LARC methods that are used in the United Kingdom when compared to other contraceptive methods from the perspective of the National Health Service.	Female sterilization	NA	Implant (Implanon)	NA	6	1	NA	1	Reproductive age	2	Sexually active women of reproductive age	1	NA	3	NA	2005
CEA_05_2008_M	18372257	The cost-effectiveness of long-acting reversible contraceptive methods in the UK: analysis based on a decision-analytic model developed for a National Institute for Health and Clinical Excellence (NICE) clinical practice guideline.	Mavranezouli	Human Reproduction	2008	https://academic.oup.com/humrep/article/23/6/1338/586572	i.mavranezouli@ucl.ac.uk	1	0	0	0	0	0	0	0	National Institute for Health and Clinical Excellence, UK	1	2	National Collaborating Centre for Women's and Children's Health, Royal College of Obstetricians and Gynaecologists, London, UK	Dr. LaMarcus Wingate			Cost Effectiveness Analysis	1	1	1	0	2	NHS	UK	5	1	The objective of this study was to evaluate the cost-effectiveness of LARC methods that are used in the United Kingdom when compared to other contraceptive methods from the perspective of the National Health Service.	Female sterilization	NA	Copper-T IUD	NA	6	1	NA	1	Reproductive age	2	Sexually active women of reproductive age	1	NA	3	NA	2005
CEA_05_2008_M	18372257	The cost-effectiveness of long-acting reversible contraceptive methods in the UK: analysis based on a decision-analytic model developed for a National Institute for Health and Clinical Excellence (NICE) clinical practice guideline.	Mavranezouli	Human Reproduction	2008	https://academic.oup.com/humrep/article/23/6/1338/586572	i.mavranezouli@ucl.ac.uk	1	0	0	0	0	0	0	0	National Institute for Health and Clinical Excellence, UK	1	2	National Collaborating Centre for Women's and Children's Health, Royal College of Obstetricians and Gynaecologists, London, UK	Dr. LaMarcus Wingate			Cost Effectiveness Analysis	1	1	1	0	2	NHS	UK	5	1	The objective of this study was to evaluate the cost-effectiveness of LARC methods that are used in the United Kingdom when compared to other contraceptive methods from the perspective of the National Health Service.	Female sterilization	NA	LNG-20 IUS	NA	6	1	NA	1	Reproductive age	2	Sexually active women of reproductive age	1	NA	3	NA	2005
CEA_05_2008_M	18372257	The cost-effectiveness of long-acting reversible contraceptive methods in the UK: analysis based on a decision-analytic model developed for a National Institute for Health and Clinical Excellence (NICE) clinical practice guideline.	Mavranezouli	Human Reproduction	2008	https://academic.oup.com/humrep/article/23/6/1338/586572	i.mavranezouli@ucl.ac.uk	1	0	0	0	0	0	0	0	National Institute for Health and Clinical Excellence, UK	1	2	National Collaborating Centre for Women's and Children's Health, Royal College of Obstetricians and Gynaecologists, London, UK	Dr. LaMarcus Wingate			Cost Effectiveness Analysis	1	1	1	0	2	NHS	UK	5	1	The objective of this study was to evaluate the cost-effectiveness of LARC methods that are used in the United Kingdom when compared to other contraceptive methods from the perspective of the National Health Service.	Female sterilization	NA	Injectable contraceptive (DMPA)	NA	6	1	NA	1	Reproductive age	2	Sexually active women of reproductive age	1	NA	3	NA	2005
CEA_05_2008_M	18372257	The cost-effectiveness of long-acting reversible contraceptive methods in the UK: analysis based on a decision-analytic model developed for a National Institute for Health and Clinical Excellence (NICE) clinical practice guideline.	Mavranezouli	Human Reproduction	2008	https://academic.oup.com/humrep/article/23/6/1338/586572	i.mavranezouli@ucl.ac.uk	1	0	0	0	0	0	0	0	National Institute for Health and Clinical Excellence, UK	1	2	National Collaborating Centre for Women's and Children's Health, Royal College of Obstetricians and Gynaecologists, London, UK	Dr. LaMarcus Wingate			Cost Effectiveness Analysis	1	1	1	0	2	NHS	UK	5	1	The objective of this study was to evaluate the cost-effectiveness of LARC methods that are used in the United Kingdom when compared to other contraceptive methods from the perspective of the National Health Service.	Implant (Implanon)	NA	Copper-T IUD	NA	6	1	NA	1	Reproductive age	2	Sexually active women of reproductive age	1	NA	3	NA	2005
CEA_05_2008_M	18372257	The cost-effectiveness of long-acting reversible contraceptive methods in the UK: analysis based on a decision-analytic model developed for a National Institute for Health and Clinical Excellence (NICE) clinical practice guideline.	Mavranezouli	Human Reproduction	2008	https://academic.oup.com/humrep/article/23/6/1338/586572	i.mavranezouli@ucl.ac.uk	1	0	0	0	0	0	0	0	National Institute for Health and Clinical Excellence, UK	1	2	National Collaborating Centre for Women's and Children's Health, Royal College of Obstetricians and Gynaecologists, London, UK	Dr. LaMarcus Wingate			Cost Effectiveness Analysis	1	1	1	0	2	NHS	UK	5	1	The objective of this study was to evaluate the cost-effectiveness of LARC methods that are used in the United Kingdom when compared to other contraceptive methods from the perspective of the National Health Service.	LNG-20 IUS	NA	Implant (Implanon)	NA	6	1	NA	1	Reproductive age	2	Sexually active women of reproductive age	1	NA	3	NA	2005
CEA_05_2008_M	18372257	The cost-effectiveness of long-acting reversible contraceptive methods in the UK: analysis based on a decision-analytic model developed for a National Institute for Health and Clinical Excellence (NICE) clinical practice guideline.	Mavranezouli	Human Reproduction	2008	https://academic.oup.com/humrep/article/23/6/1338/586572	i.mavranezouli@ucl.ac.uk	1	0	0	0	0	0	0	0	National Institute for Health and Clinical Excellence, UK	1	2	National Collaborating Centre for Women's and Children's Health, Royal College of Obstetricians and Gynaecologists, London, UK	Dr. LaMarcus Wingate			Cost Effectiveness Analysis	1	1	1	0	2	NHS	UK	5	1	The objective of this study was to evaluate the cost-effectiveness of LARC methods that are used in the United Kingdom when compared to other contraceptive methods from the perspective of the National Health Service.	LNG-20 IUS	NA	Copper-T IUD	NA	6	1	NA	1	Reproductive age	2	Sexually active women of reproductive age	1	NA	3	NA	2005
CEA_05_2008_M	18372257	The cost-effectiveness of long-acting reversible contraceptive methods in the UK: analysis based on a decision-analytic model developed for a National Institute for Health and Clinical Excellence (NICE) clinical practice guideline.	Mavranezouli	Human Reproduction	2008	https://academic.oup.com/humrep/article/23/6/1338/586572	i.mavranezouli@ucl.ac.uk	1	0	0	0	0	0	0	0	National Institute for Health and Clinical Excellence, UK	1	2	National Collaborating Centre for Women's and Children's Health, Royal College of Obstetricians and Gynaecologists, London, UK	Dr. LaMarcus Wingate			Cost Effectiveness Analysis	1	1	1	0	2	NHS	UK	5	1	The objective of this study was to evaluate the cost-effectiveness of LARC methods that are used in the United Kingdom when compared to other contraceptive methods from the perspective of the National Health Service.	Injectable contraceptive (DMPA)	NA	All LARC methods	NA	6	1	NA	1	Reproductive age	2	Sexually active women of reproductive age	1	NA	3	NA	2005
CEA_05_2008_M	18372257	The cost-effectiveness of long-acting reversible contraceptive methods in the UK: analysis based on a decision-analytic model developed for a National Institute for Health and Clinical Excellence (NICE) clinical practice guideline.	Mavranezouli	Human Reproduction	2008	https://academic.oup.com/humrep/article/23/6/1338/586572	i.mavranezouli@ucl.ac.uk	1	0	0	0	0	0	0	0	National Institute for Health and Clinical Excellence, UK	1	2	National Collaborating Centre for Women's and Children's Health, Royal College of Obstetricians and Gynaecologists, London, UK	Dr. LaMarcus Wingate			Cost Effectiveness Analysis	1	1	1	0	2	NHS	UK	5	1	The objective of this study was to evaluate the cost-effectiveness of LARC methods that are used in the United Kingdom when compared to other contraceptive methods from the perspective of the National Health Service.	Oral contraceptives	NA	All LARC methods	NA	6	1	NA	1	Reproductive age	2	Sexually active women of reproductive age	1	NA	3	NA	2005
CEA_05_2008_M	18372257	The cost-effectiveness of long-acting reversible contraceptive methods in the UK: analysis based on a decision-analytic model developed for a National Institute for Health and Clinical Excellence (NICE) clinical practice guideline.	Mavranezouli	Human Reproduction	2008	https://academic.oup.com/humrep/article/23/6/1338/586572	i.mavranezouli@ucl.ac.uk	1	0	0	0	0	0	0	0	National Institute for Health and Clinical Excellence, UK	1	2	National Collaborating Centre for Women's and Children's Health, Royal College of Obstetricians and Gynaecologists, London, UK	Dr. LaMarcus Wingate			Cost Effectiveness Analysis	1	1	1	0	2	NHS	UK	5	1	The objective of this study was to evaluate the cost-effectiveness of LARC methods that are used in the United Kingdom when compared to other contraceptive methods from the perspective of the National Health Service.	Female sterilization	NA	Implant (Implanon)	NA	6	1	NA	1	Reproductive age	2	Sexually active women of reproductive age	1	NA	3	NA	2005
CEA_05_2008_M	18372257	The cost-effectiveness of long-acting reversible contraceptive methods in the UK: analysis based on a decision-analytic model developed for a National Institute for Health and Clinical Excellence (NICE) clinical practice guideline.	Mavranezouli	Human Reproduction	2008	https://academic.oup.com/humrep/article/23/6/1338/586572	i.mavranezouli@ucl.ac.uk	1	0	0	0	0	0	0	0	National Institute for Health and Clinical Excellence, UK	1	2	National Collaborating Centre for Women's and Children's Health, Royal College of Obstetricians and Gynaecologists, London, UK	Dr. LaMarcus Wingate			Cost Effectiveness Analysis	1	1	1	0	2	NHS	UK	5	1	The objective of this study was to evaluate the cost-effectiveness of LARC methods that are used in the United Kingdom when compared to other contraceptive methods from the perspective of the National Health Service.	Female sterilization	NA	Copper-T IUD	NA	6	1	NA	1	Reproductive age	2	Sexually active women of reproductive age	1	NA	3	NA	2005
CEA_05_2008_M	18372257	The cost-effectiveness of long-acting reversible contraceptive methods in the UK: analysis based on a decision-analytic model developed for a National Institute for Health and Clinical Excellence (NICE) clinical practice guideline.	Mavranezouli	Human Reproduction	2008	https://academic.oup.com/humrep/article/23/6/1338/586572	i.mavranezouli@ucl.ac.uk	1	0	0	0	0	0	0	0	National Institute for Health and Clinical Excellence, UK	1	2	National Collaborating Centre for Women's and Children's Health, Royal College of Obstetricians and Gynaecologists, London, UK	Dr. LaMarcus Wingate			Cost Effectiveness Analysis	1	1	1	0	2	NHS	UK	5	1	The objective of this study was to evaluate the cost-effectiveness of LARC methods that are used in the United Kingdom when compared to other contraceptive methods from the perspective of the National Health Service.	Female sterilization	NA	LNG-20 IUS	NA	6	1	NA	1	Reproductive age	2	Sexually active women of reproductive age	1	NA	3	NA	2005
CEA_05_2008_M	18372257	The cost-effectiveness of long-acting reversible contraceptive methods in the UK: analysis based on a decision-analytic model developed for a National Institute for Health and Clinical Excellence (NICE) clinical practice guideline.	Mavranezouli	Human Reproduction	2008	https://academic.oup.com/humrep/article/23/6/1338/586572	i.mavranezouli@ucl.ac.uk	1	0	0	0	0	0	0	0	National Institute for Health and Clinical Excellence, UK	1	2	National Collaborating Centre for Women's and Children's Health, Royal College of Obstetricians and Gynaecologists, London, UK	Dr. LaMarcus Wingate			Cost Effectiveness Analysis	1	1	1	0	2	NHS	UK	5	1	The objective of this study was to evaluate the cost-effectiveness of LARC methods that are used in the United Kingdom when compared to other contraceptive methods from the perspective of the National Health Service.	Female sterilization	NA	Injectable contraceptive (DMPA)	NA	6	1	NA	1	Reproductive age	2	Sexually active women of reproductive age	1	NA	3	NA	2005
CEA_05_2008_M	18372257	The cost-effectiveness of long-acting reversible contraceptive methods in the UK: analysis based on a decision-analytic model developed for a National Institute for Health and Clinical Excellence (NICE) clinical practice guideline.	Mavranezouli	Human Reproduction	2008	https://academic.oup.com/humrep/article/23/6/1338/586572	i.mavranezouli@ucl.ac.uk	1	0	0	0	0	0	0	0	National Institute for Health and Clinical Excellence, UK	1	2	National Collaborating Centre for Women's and Children's Health, Royal College of Obstetricians and Gynaecologists, London, UK	Dr. LaMarcus Wingate			Cost Effectiveness Analysis	1	1	1	0	2	NHS	UK	5	1	The objective of this study was to evaluate the cost-effectiveness of LARC methods that are used in the United Kingdom when compared to other contraceptive methods from the perspective of the National Health Service.	Implant (Implanon)	NA	Copper-T IUD	NA	6	1	NA	1	Reproductive age	2	Sexually active women of reproductive age	1	NA	3	NA	2005
CEA_05_2008_M	18372257	The cost-effectiveness of long-acting reversible contraceptive methods in the UK: analysis based on a decision-analytic model developed for a National Institute for Health and Clinical Excellence (NICE) clinical practice guideline.	Mavranezouli	Human Reproduction	2008	https://academic.oup.com/humrep/article/23/6/1338/586572	i.mavranezouli@ucl.ac.uk	1	0	0	0	0	0	0	0	National Institute for Health and Clinical Excellence, UK	1	2	National Collaborating Centre for Women's and Children's Health, Royal College of Obstetricians and Gynaecologists, London, UK	Dr. LaMarcus Wingate			Cost Effectiveness Analysis	1	1	1	0	2	NHS	UK	5	1	The objective of this study was to evaluate the cost-effectiveness of LARC methods that are used in the United Kingdom when compared to other contraceptive methods from the perspective of the National Health Service.	LNG-20 IUS	NA	Implant (Implanon)	NA	6	1	NA	1	Reproductive age	2	Sexually active women of reproductive age	1	NA	3	NA	2005
CEA_05_2008_M	18372257	The cost-effectiveness of long-acting reversible contraceptive methods in the UK: analysis based on a decision-analytic model developed for a National Institute for Health and Clinical Excellence (NICE) clinical practice guideline.	Mavranezouli	Human Reproduction	2008	https://academic.oup.com/humrep/article/23/6/1338/586572	i.mavranezouli@ucl.ac.uk	1	0	0	0	0	0	0	0	National Institute for Health and Clinical Excellence, UK	1	2	National Collaborating Centre for Women's and Children's Health, Royal College of Obstetricians and Gynaecologists, London, UK	Dr. LaMarcus Wingate			Cost Effectiveness Analysis	1	1	1	0	2	NHS	UK	5	1	The objective of this study was to evaluate the cost-effectiveness of LARC methods that are used in the United Kingdom when compared to other contraceptive methods from the perspective of the National Health Service.	LNG-20 IUS	NA	Copper-T IUD	NA	6	1	NA	1	Reproductive age	2	Sexually active women of reproductive age	1	NA	3	NA	2005
CEA_05_2008_M	18372257	The cost-effectiveness of long-acting reversible contraceptive methods in the UK: analysis based on a decision-analytic model developed for a National Institute for Health and Clinical Excellence (NICE) clinical practice guideline.	Mavranezouli	Human Reproduction	2008	https://academic.oup.com/humrep/article/23/6/1338/586572	i.mavranezouli@ucl.ac.uk	1	0	0	0	0	0	0	0	National Institute for Health and Clinical Excellence, UK	1	2	National Collaborating Centre for Women's and Children's Health, Royal College of Obstetricians and Gynaecologists, London, UK	Dr. LaMarcus Wingate			Cost Effectiveness Analysis	1	1	1	0	2	NHS	UK	5	1	The objective of this study was to evaluate the cost-effectiveness of LARC methods that are used in the United Kingdom when compared to other contraceptive methods from the perspective of the National Health Service.	Injectable contraceptive (DMPA)	NA	All LARC methods	NA	6	1	NA	1	Reproductive age	2	Sexually active women of reproductive age	1	NA	3	NA	2005
CEA_05_2008_M	18372257	The cost-effectiveness of long-acting reversible contraceptive methods in the UK: analysis based on a decision-analytic model developed for a National Institute for Health and Clinical Excellence (NICE) clinical practice guideline.	Mavranezouli	Human Reproduction	2008	https://academic.oup.com/humrep/article/23/6/1338/586572	i.mavranezouli@ucl.ac.uk	1	0	0	0	0	0	0	0	National Institute for Health and Clinical Excellence, UK	1	2	National Collaborating Centre for Women's and Children's Health, Royal College of Obstetricians and Gynaecologists, London, UK	Dr. LaMarcus Wingate			Cost Effectiveness Analysis	1	1	1	0	2	NHS	UK	5	1	The objective of this study was to evaluate the cost-effectiveness of LARC methods that are used in the United Kingdom when compared to other contraceptive methods from the perspective of the National Health Service.	Oral contraceptives	NA	All LARC methods	NA	6	1	NA	1	Reproductive age	2	Sexually active women of reproductive age	1	NA	3	NA	2005
CEA_05_2008_M	18372257	The cost-effectiveness of long-acting reversible contraceptive methods in the UK: analysis based on a decision-analytic model developed for a National Institute for Health and Clinical Excellence (NICE) clinical practice guideline.	Mavranezouli	Human Reproduction	2008	https://academic.oup.com/humrep/article/23/6/1338/586572	i.mavranezouli@ucl.ac.uk	1	0	0	0	0	0	0	0	National Institute for Health and Clinical Excellence, UK	1	2	National Collaborating Centre for Women's and Children's Health, Royal College of Obstetricians and Gynaecologists, London, UK	Dr. LaMarcus Wingate			Cost Effectiveness Analysis	1	1	1	0	2	NHS	UK	5	1	The objective of this study was to evaluate the cost-effectiveness of LARC methods that are used in the United Kingdom when compared to other contraceptive methods from the perspective of the National Health Service.	Female sterilization	NA	Implant (Implanon)	NA	6	1	NA	1	Reproductive age	2	Sexually active women of reproductive age	1	NA	3	NA	2005
CEA_05_2008_M	18372257	The cost-effectiveness of long-acting reversible contraceptive methods in the UK: analysis based on a decision-analytic model developed for a National Institute for Health and Clinical Excellence (NICE) clinical practice guideline.	Mavranezouli	Human Reproduction	2008	https://academic.oup.com/humrep/article/23/6/1338/586572	i.mavranezouli@ucl.ac.uk	1	0	0	0	0	0	0	0	National Institute for Health and Clinical Excellence, UK	1	2	National Collaborating Centre for Women's and Children's Health, Royal College of Obstetricians and Gynaecologists, London, UK	Dr. LaMarcus Wingate			Cost Effectiveness Analysis	1	1	1	0	2	NHS	UK	5	1	The objective of this study was to evaluate the cost-effectiveness of LARC methods that are used in the United Kingdom when compared to other contraceptive methods from the perspective of the National Health Service.	Female sterilization	NA	Copper-T IUD	NA	6	1	NA	1	Reproductive age	2	Sexually active women of reproductive age	1	NA	3	NA	2005
CEA_05_2008_M	18372257	The cost-effectiveness of long-acting reversible contraceptive methods in the UK: analysis based on a decision-analytic model developed for a National Institute for Health and Clinical Excellence (NICE) clinical practice guideline.	Mavranezouli	Human Reproduction	2008	https://academic.oup.com/humrep/article/23/6/1338/586572	i.mavranezouli@ucl.ac.uk	1	0	0	0	0	0	0	0	National Institute for Health and Clinical Excellence, UK	1	2	National Collaborating Centre for Women's and Children's Health, Royal College of Obstetricians and Gynaecologists, London, UK	Dr. LaMarcus Wingate			Cost Effectiveness Analysis	1	1	1	0	2	NHS	UK	5	1	The objective of this study was to evaluate the cost-effectiveness of LARC methods that are used in the United Kingdom when compared to other contraceptive methods from the perspective of the National Health Service.	Female sterilization	NA	LNG-20 IUS	NA	6	1	NA	1	Reproductive age	2	Sexually active women of reproductive age	1	NA	3	NA	2005
CEA_05_2008_M	18372257	The cost-effectiveness of long-acting reversible contraceptive methods in the UK: analysis based on a decision-analytic model developed for a National Institute for Health and Clinical Excellence (NICE) clinical practice guideline.	Mavranezouli	Human Reproduction	2008	https://academic.oup.com/humrep/article/23/6/1338/586572	i.mavranezouli@ucl.ac.uk	1	0	0	0	0	0	0	0	National Institute for Health and Clinical Excellence, UK	1	2	National Collaborating Centre for Women's and Children's Health, Royal College of Obstetricians and Gynaecologists, London, UK	Dr. LaMarcus Wingate			Cost Effectiveness Analysis	1	1	1	0	2	NHS	UK	5	1	The objective of this study was to evaluate the cost-effectiveness of LARC methods that are used in the United Kingdom when compared to other contraceptive methods from the perspective of the National Health Service.	Female sterilization	NA	Injectable contraceptive (DMPA)	NA	6	1	NA	1	Reproductive age	2	Sexually active women of reproductive age	1	NA	3	NA	2005
CEA_05_2008_M	18372257	The cost-effectiveness of long-acting reversible contraceptive methods in the UK: analysis based on a decision-analytic model developed for a National Institute for Health and Clinical Excellence (NICE) clinical practice guideline.	Mavranezouli	Human Reproduction	2008	https://academic.oup.com/humrep/article/23/6/1338/586572	i.mavranezouli@ucl.ac.uk	1	0	0	0	0	0	0	0	National Institute for Health and Clinical Excellence, UK	1	2	National Collaborating Centre for Women's and Children's Health, Royal College of Obstetricians and Gynaecologists, London, UK	Dr. LaMarcus Wingate			Cost Effectiveness Analysis	1	1	1	0	2	NHS	UK	5	1	The objective of this study was to evaluate the cost-effectiveness of LARC methods that are used in the United Kingdom when compared to other contraceptive methods from the perspective of the National Health Service.	Implant (Implanon)	NA	Copper-T IUD	NA	6	1	NA	1	Reproductive age	2	Sexually active women of reproductive age	1	NA	3	NA	2005
CEA_05_2008_M	18372257	The cost-effectiveness of long-acting reversible contraceptive methods in the UK: analysis based on a decision-analytic model developed for a National Institute for Health and Clinical Excellence (NICE) clinical practice guideline.	Mavranezouli	Human Reproduction	2008	https://academic.oup.com/humrep/article/23/6/1338/586572	i.mavranezouli@ucl.ac.uk	1	0	0	0	0	0	0	0	National Institute for Health and Clinical Excellence, UK	1	2	National Collaborating Centre for Women's and Children's Health, Royal College of Obstetricians and Gynaecologists, London, UK	Dr. LaMarcus Wingate			Cost Effectiveness Analysis	1	1	1	0	2	NHS	UK	5	1	The objective of this study was to evaluate the cost-effectiveness of LARC methods that are used in the United Kingdom when compared to other contraceptive methods from the perspective of the National Health Service.	Injectable contraceptive (DMPA)	NA	All LARC methods	NA	6	1	NA	1	Reproductive age	2	Sexually active women of reproductive age	1	NA	3	NA	2005
CEA_05_2008_M	18372257	The cost-effectiveness of long-acting reversible contraceptive methods in the UK: analysis based on a decision-analytic model developed for a National Institute for Health and Clinical Excellence (NICE) clinical practice guideline.	Mavranezouli	Human Reproduction	2008	https://academic.oup.com/humrep/article/23/6/1338/586572	i.mavranezouli@ucl.ac.uk	1	0	0	0	0	0	0	0	National Institute for Health and Clinical Excellence, UK	1	2	National Collaborating Centre for Women's and Children's Health, Royal College of Obstetricians and Gynaecologists, London, UK	Dr. LaMarcus Wingate			Cost Effectiveness Analysis	1	1	1	0	2	NHS	UK	5	1	The objective of this study was to evaluate the cost-effectiveness of LARC methods that are used in the United Kingdom when compared to other contraceptive methods from the perspective of the National Health Service.	Oral contraceptives	NA	All LARC methods	NA	6	1	NA	1	Reproductive age	2	Sexually active women of reproductive age	1	NA	3	NA	2005
CEA_05_2008_M	18372257	The cost-effectiveness of long-acting reversible contraceptive methods in the UK: analysis based on a decision-analytic model developed for a National Institute for Health and Clinical Excellence (NICE) clinical practice guideline.	Mavranezouli	Human Reproduction	2008	https://academic.oup.com/humrep/article/23/6/1338/586572	i.mavranezouli@ucl.ac.uk	1	0	0	0	0	0	0	0	National Institute for Health and Clinical Excellence, UK	1	2	National Collaborating Centre for Women's and Children's Health, Royal College of Obstetricians and Gynaecologists, London, UK	Dr. LaMarcus Wingate			Cost Effectiveness Analysis	1	1	1	0	2	NHS	UK	5	1	The objective of this study was to evaluate the cost-effectiveness of LARC methods that are used in the United Kingdom when compared to other contraceptive methods from the perspective of the National Health Service.	Female sterilization	NA	All LARC methods	NA	6	1	NA	1	Reproductive age	2	Sexually active women of reproductive age	1	NA	3	NA	2005
CEA_05_2008_M	18372257	The cost-effectiveness of long-acting reversible contraceptive methods in the UK: analysis based on a decision-analytic model developed for a National Institute for Health and Clinical Excellence (NICE) clinical practice guideline.	Mavranezouli	Human Reproduction	2008	https://academic.oup.com/humrep/article/23/6/1338/586572	i.mavranezouli@ucl.ac.uk	1	0	0	0	0	0	0	0	National Institute for Health and Clinical Excellence, UK	1	2	National Collaborating Centre for Women's and Children's Health, Royal College of Obstetricians and Gynaecologists, London, UK	Dr. LaMarcus Wingate			Cost Effectiveness Analysis	1	1	1	0	2	NHS	UK	5	1	The objective of this study was to evaluate the cost-effectiveness of LARC methods that are used in the United Kingdom when compared to other contraceptive methods from the perspective of the National Health Service.	Implant (Implanon)	NA	Copper-T IUD	NA	6	1	NA	1	Reproductive age	2	Sexually active women of reproductive age	1	NA	3	NA	2005
CEA_05_2008_M	18372257	The cost-effectiveness of long-acting reversible contraceptive methods in the UK: analysis based on a decision-analytic model developed for a National Institute for Health and Clinical Excellence (NICE) clinical practice guideline.	Mavranezouli	Human Reproduction	2008	https://academic.oup.com/humrep/article/23/6/1338/586572	i.mavranezouli@ucl.ac.uk	1	0	0	0	0	0	0	0	National Institute for Health and Clinical Excellence, UK	1	2	National Collaborating Centre for Women's and Children's Health, Royal College of Obstetricians and Gynaecologists, London, UK	Dr. LaMarcus Wingate			Cost Effectiveness Analysis	1	1	1	0	2	NHS	UK	5	1	The objective of this study was to evaluate the cost-effectiveness of LARC methods that are used in the United Kingdom when compared to other contraceptive methods from the perspective of the National Health Service.	Injectable contraceptive (DMPA)	NA	All LARC methods	NA	6	1	NA	1	Reproductive age	2	Sexually active women of reproductive age	1	NA	3	NA	2005
CEA_05_2008_M	18372257	The cost-effectiveness of long-acting reversible contraceptive methods in the UK: analysis based on a decision-analytic model developed for a National Institute for Health and Clinical Excellence (NICE) clinical practice guideline.	Mavranezouli	Human Reproduction	2008	https://academic.oup.com/humrep/article/23/6/1338/586572	i.mavranezouli@ucl.ac.uk	1	0	0	0	0	0	0	0	National Institute for Health and Clinical Excellence, UK	1	2	National Collaborating Centre for Women's and Children's Health, Royal College of Obstetricians and Gynaecologists, London, UK	Dr. LaMarcus Wingate			Cost Effectiveness Analysis	1	1	1	0	2	NHS	UK	5	1	The objective of this study was to evaluate the cost-effectiveness of LARC methods that are used in the United Kingdom when compared to other contraceptive methods from the perspective of the National Health Service.	Oral contraceptives	NA	All LARC methods	NA	6	1	NA	1	Reproductive age	2	Sexually active women of reproductive age	1	NA	3	NA	2005
CEA_05_2008_M	18372257	The cost-effectiveness of long-acting reversible contraceptive methods in the UK: analysis based on a decision-analytic model developed for a National Institute for Health and Clinical Excellence (NICE) clinical practice guideline.	Mavranezouli	Human Reproduction	2008	https://academic.oup.com/humrep/article/23/6/1338/586572	i.mavranezouli@ucl.ac.uk	1	0	0	0	0	0	0	0	National Institute for Health and Clinical Excellence, UK	1	2	National Collaborating Centre for Women's and Children's Health, Royal College of Obstetricians and Gynaecologists, London, UK	Dr. LaMarcus Wingate			Cost Effectiveness Analysis	1	1	1	0	2	NHS	UK	5	1	The objective of this study was to evaluate the cost-effectiveness of LARC methods that are used in the United Kingdom when compared to other contraceptive methods from the perspective of the National Health Service.	Female sterilization	NA	All LARC methods	NA	6	1	NA	1	Reproductive age	2	Sexually active women of reproductive age	1	NA	3	NA	2005
CEA_05_2008_M	18372257	The cost-effectiveness of long-acting reversible contraceptive methods in the UK: analysis based on a decision-analytic model developed for a National Institute for Health and Clinical Excellence (NICE) clinical practice guideline.	Mavranezouli	Human Reproduction	2008	https://academic.oup.com/humrep/article/23/6/1338/586572	i.mavranezouli@ucl.ac.uk	1	0	0	0	0	0	0	0	National Institute for Health and Clinical Excellence, UK	1	2	National Collaborating Centre for Women's and Children's Health, Royal College of Obstetricians and Gynaecologists, London, UK	Dr. LaMarcus Wingate			Cost Effectiveness Analysis	1	1	1	0	2	NHS	UK	5	1	The objective of this study was to evaluate the cost-effectiveness of LARC methods that are used in the United Kingdom when compared to other contraceptive methods from the perspective of the National Health Service.	Implant (Implanon)	NA	All LARC methods	NA	6	1	NA	1	Reproductive age	2	Sexually active women of reproductive age	1	NA	3	NA	2005
CEA_05_2008_M	18372257	The cost-effectiveness of long-acting reversible contraceptive methods in the UK: analysis based on a decision-analytic model developed for a National Institute for Health and Clinical Excellence (NICE) clinical practice guideline.	Mavranezouli	Human Reproduction	2008	https://academic.oup.com/humrep/article/23/6/1338/586572	i.mavranezouli@ucl.ac.uk	1	0	0	0	0	0	0	0	National Institute for Health and Clinical Excellence, UK	1	2	National Collaborating Centre for Women's and Children's Health, Royal College of Obstetricians and Gynaecologists, London, UK	Dr. LaMarcus Wingate			Cost Effectiveness Analysis	1	1	1	0	2	NHS	UK	5	1	The objective of this study was to evaluate the cost-effectiveness of LARC methods that are used in the United Kingdom when compared to other contraceptive methods from the perspective of the National Health Service.	LNG-20 IUS	NA	Implant (Implanon)	NA	6	1	NA	1	Reproductive age	2	Sexually active women of reproductive age	1	NA	3	NA	2005
CEA_05_2008_M	18372257	The cost-effectiveness of long-acting reversible contraceptive methods in the UK: analysis based on a decision-analytic model developed for a National Institute for Health and Clinical Excellence (NICE) clinical practice guideline.	Mavranezouli	Human Reproduction	2008	https://academic.oup.com/humrep/article/23/6/1338/586572	i.mavranezouli@ucl.ac.uk	1	0	0	0	0	0	0	0	National Institute for Health and Clinical Excellence, UK	1	2	National Collaborating Centre for Women's and Children's Health, Royal College of Obstetricians and Gynaecologists, London, UK	Dr. LaMarcus Wingate			Cost Effectiveness Analysis	1	1	1	0	2	NHS	UK	5	1	The objective of this study was to evaluate the cost-effectiveness of LARC methods that are used in the United Kingdom when compared to other contraceptive methods from the perspective of the National Health Service.	Copper-T IUD	NA	Implant (Implanon)	NA	6	1	NA	1	Reproductive age	2	Sexually active women of reproductive age	1	NA	3	NA	2005
CEA_05_2008_M	18372257	The cost-effectiveness of long-acting reversible contraceptive methods in the UK: analysis based on a decision-analytic model developed for a National Institute for Health and Clinical Excellence (NICE) clinical practice guideline.	Mavranezouli	Human Reproduction	2008	https://academic.oup.com/humrep/article/23/6/1338/586572	i.mavranezouli@ucl.ac.uk	1	0	0	0	0	0	0	0	National Institute for Health and Clinical Excellence, UK	1	2	National Collaborating Centre for Women's and Children's Health, Royal College of Obstetricians and Gynaecologists, London, UK	Dr. LaMarcus Wingate			Cost Effectiveness Analysis	1	1	1	0	2	NHS	UK	5	1	The objective of this study was to evaluate the cost-effectiveness of LARC methods that are used in the United Kingdom when compared to other contraceptive methods from the perspective of the National Health Service.	Injectable contraceptive (DMPA)	NA	All LARC methods	NA	6	1	NA	1	Reproductive age	2	Sexually active women of reproductive age	1	NA	3	NA	2005
CEA_05_2008_M	18372257	The cost-effectiveness of long-acting reversible contraceptive methods in the UK: analysis based on a decision-analytic model developed for a National Institute for Health and Clinical Excellence (NICE) clinical practice guideline.	Mavranezouli	Human Reproduction	2008	https://academic.oup.com/humrep/article/23/6/1338/586572	i.mavranezouli@ucl.ac.uk	1	0	0	0	0	0	0	0	National Institute for Health and Clinical Excellence, UK	1	2	National Collaborating Centre for Women's and Children's Health, Royal College of Obstetricians and Gynaecologists, London, UK	Dr. LaMarcus Wingate			Cost Effectiveness Analysis	1	1	1	0	2	NHS	UK	5	1	The objective of this study was to evaluate the cost-effectiveness of LARC methods that are used in the United Kingdom when compared to other contraceptive methods from the perspective of the National Health Service.	Oral contraceptives	NA	All LARC methods	NA	6	1	NA	1	Reproductive age	2	Sexually active women of reproductive age	1	NA	3	NA	2005
CEA_06_1995_T	7702112	The economic value of contraception: a comparison of 15 methods.	Trussell	American journal of public health	1995	https://ajph.aphapublications.org/doi/abs/10.2105/AJPH.85.4.494	NA	0	0	0	0	1	0	0	0	Wyeth-Ayerst Laboratories	0	1	Princeton University, USA	Dr. Meenakshi Srinivasan			Cost Effectiveness Analysis	1	1	1	1	2	Private payer	USA	5	1	To determine the clinical and economic impact of alternative contraceptive methods by developing an economic model to compare the effectiveness and costs per person of 15 contraceptive methods: tubal ligation, vasectomy, oral contraceptives, contraceptive implant, injectable contraceptive, progesterone-T IUD, copper-T IUD, diaphragm, male condom, female condom, sponge, spermicides, cervical cap, …	No method	NA	Tubal ligation	NA	16	1	NA	1	Reproductive age	2	Sexually active women of reproductive age in the United States.	1	NA	1	NA	1991
CEA_06_1995_T	7702112	The economic value of contraception: a comparison of 15 methods.	Trussell	American journal of public health	1995	https://ajph.aphapublications.org/doi/abs/10.2105/AJPH.85.4.495	NA	0	0	0	0	1	0	0	0	Wyeth-Ayerst Laboratories	0	1	Princeton University, USA	Dr. Meenakshi Srinivasan			Cost Effectiveness Analysis	1	1	1	1	2	Private payer	USA	5	1	To determine the clinical and economic impact of alternative contraceptive methods by developing an economic model to compare the effectiveness and costs per person of 15 contraceptive methods: tubal ligation, vasectomy, oral contraceptives, contraceptive implant, injectable contraceptive, progesterone-T IUD, copper-T IUD, diaphragm, male condom, female condom, sponge, spermicides, cervical cap, …	No method	NA	Vasectomy	NA	16	1	NA	1	Reproductive age	2	Sexually active women of reproductive age in the United States.	1	NA	1	NA	1991
CEA_06_1995_T	7702112	The economic value of contraception: a comparison of 15 methods.	Trussell	American journal of public health	1995	https://ajph.aphapublications.org/doi/abs/10.2105/AJPH.85.4.496	NA	0	0	0	0	1	0	0	0	Wyeth-Ayerst Laboratories	0	1	Princeton University, USA	Dr. Meenakshi Srinivasan			Cost Effectiveness Analysis	1	1	1	1	2	Private payer	USA	5	1	To determine the clinical and economic impact of alternative contraceptive methods by developing an economic model to compare the effectiveness and costs per person of 15 contraceptive methods: tubal ligation, vasectomy, oral contraceptives, contraceptive implant, injectable contraceptive, progesterone-T IUD, copper-T IUD, diaphragm, male condom, female condom, sponge, spermicides, cervical cap, …	No method	NA	Oral contraceptives	NA	16	1	NA	1	Reproductive age	2	Sexually active women of reproductive age in the United States.	1	NA	1	NA	1991
CEA_06_1995_T	7702112	The economic value of contraception: a comparison of 15 methods.	Trussell	American journal of public health	1995	https://ajph.aphapublications.org/doi/abs/10.2105/AJPH.85.4.497	NA	0	0	0	0	1	0	0	0	Wyeth-Ayerst Laboratories	0	1	Princeton University, USA	Dr. Meenakshi Srinivasan			Cost Effectiveness Analysis	1	1	1	1	2	Private payer	USA	5	1	To determine the clinical and economic impact of alternative contraceptive methods by developing an economic model to compare the effectiveness and costs per person of 15 contraceptive methods: tubal ligation, vasectomy, oral contraceptives, contraceptive implant, injectable contraceptive, progesterone-T IUD, copper-T IUD, diaphragm, male condom, female condom, sponge, spermicides, cervical cap, …	No method	NA	Implant	NA	16	1	NA	1	Reproductive age	2	Sexually active women of reproductive age in the United States.	1	NA	1	NA	1991
CEA_06_1995_T	7702112	The economic value of contraception: a comparison of 15 methods.	Trussell	American journal of public health	1995	https://ajph.aphapublications.org/doi/abs/10.2105/AJPH.85.4.498	NA	0	0	0	0	1	0	0	0	Wyeth-Ayerst Laboratories	0	1	Princeton University, USA	Dr. Meenakshi Srinivasan			Cost Effectiveness Analysis	1	1	1	1	2	Private payer	USA	5	1	To determine the clinical and economic impact of alternative contraceptive methods by developing an economic model to compare the effectiveness and costs per person of 15 contraceptive methods: tubal ligation, vasectomy, oral contraceptives, contraceptive implant, injectable contraceptive, progesterone-T IUD, copper-T IUD, diaphragm, male condom, female condom, sponge, spermicides, cervical cap, …	No method	NA	Injectable contraceptives	NA	16	1	NA	1	Reproductive age	2	Sexually active women of reproductive age in the United States.	1	NA	1	NA	1991
CEA_06_1995_T	7702112	The economic value of contraception: a comparison of 15 methods.	Trussell	American journal of public health	1995	https://ajph.aphapublications.org/doi/abs/10.2105/AJPH.85.4.499	NA	0	0	0	0	1	0	0	0	Wyeth-Ayerst Laboratories	0	1	Princeton University, USA	Dr. Meenakshi Srinivasan			Cost Effectiveness Analysis	1	1	1	1	2	Private payer	USA	5	1	To determine the clinical and economic impact of alternative contraceptive methods by developing an economic model to compare the effectiveness and costs per person of 15 contraceptive methods: tubal ligation, vasectomy, oral contraceptives, contraceptive implant, injectable contraceptive, progesterone-T IUD, copper-T IUD, diaphragm, male condom, female condom, sponge, spermicides, cervical cap, …	No method	NA	Progesterone-T IUD	NA	16	1	NA	1	Reproductive age	2	Sexually active women of reproductive age in the United States.	1	NA	1	NA	1991
CEA_06_1995_T	7702112	The economic value of contraception: a comparison of 15 methods.	Trussell	American journal of public health	1995	https://ajph.aphapublications.org/doi/abs/10.2105/AJPH.85.4.500	NA	0	0	0	0	1	0	0	0	Wyeth-Ayerst Laboratories	0	1	Princeton University, USA	Dr. Meenakshi Srinivasan			Cost Effectiveness Analysis	1	1	1	1	2	Private payer	USA	5	1	To determine the clinical and economic impact of alternative contraceptive methods by developing an economic model to compare the effectiveness and costs per person of 15 contraceptive methods: tubal ligation, vasectomy, oral contraceptives, contraceptive implant, injectable contraceptive, progesterone-T IUD, copper-T IUD, diaphragm, male condom, female condom, sponge, spermicides, cervical cap, …	No method	NA	Copper-T IUD	NA	16	1	NA	1	Reproductive age	2	Sexually active women of reproductive age in the United States.	1	NA	1	NA	1991
CEA_06_1995_T	7702112	The economic value of contraception: a comparison of 15 methods.	Trussell	American journal of public health	1995	https://ajph.aphapublications.org/doi/abs/10.2105/AJPH.85.4.501	NA	0	0	0	0	1	0	0	0	Wyeth-Ayerst Laboratories	0	1	Princeton University, USA	Dr. Meenakshi Srinivasan			Cost Effectiveness Analysis	1	1	1	1	2	Private payer	USA	5	1	To determine the clinical and economic impact of alternative contraceptive methods by developing an economic model to compare the effectiveness and costs per person of 15 contraceptive methods: tubal ligation, vasectomy, oral contraceptives, contraceptive implant, injectable contraceptive, progesterone-T IUD, copper-T IUD, diaphragm, male condom, female condom, sponge, spermicides, cervical cap, …	No method	NA	Diaphragm	NA	16	1	NA	1	Reproductive age	2	Sexually active women of reproductive age in the United States.	1	NA	1	NA	1991
CEA_06_1995_T	7702112	The economic value of contraception: a comparison of 15 methods.	Trussell	American journal of public health	1995	https://ajph.aphapublications.org/doi/abs/10.2105/AJPH.85.4.502	NA	0	0	0	0	1	0	0	0	Wyeth-Ayerst Laboratories	0	1	Princeton University, USA	Dr. Meenakshi Srinivasan			Cost Effectiveness Analysis	1	1	1	1	2	Private payer	USA	5	1	To determine the clinical and economic impact of alternative contraceptive methods by developing an economic model to compare the effectiveness and costs per person of 15 contraceptive methods: tubal ligation, vasectomy, oral contraceptives, contraceptive implant, injectable contraceptive, progesterone-T IUD, copper-T IUD, diaphragm, male condom, female condom, sponge, spermicides, cervical cap, …	No method	NA	Male condom	NA	16	1	NA	1	Reproductive age	2	Sexually active women of reproductive age in the United States.	1	NA	1	NA	1991
CEA_06_1995_T	7702112	The economic value of contraception: a comparison of 15 methods.	Trussell	American journal of public health	1995	https://ajph.aphapublications.org/doi/abs/10.2105/AJPH.85.4.503	NA	0	0	0	0	1	0	0	0	Wyeth-Ayerst Laboratories	0	1	Princeton University, USA	Dr. Meenakshi Srinivasan			Cost Effectiveness Analysis	1	1	1	1	2	Private payer	USA	5	1	To determine the clinical and economic impact of alternative contraceptive methods by developing an economic model to compare the effectiveness and costs per person of 15 contraceptive methods: tubal ligation, vasectomy, oral contraceptives, contraceptive implant, injectable contraceptive, progesterone-T IUD, copper-T IUD, diaphragm, male condom, female condom, sponge, spermicides, cervical cap, …	No method	NA	Female condom	NA	16	1	NA	1	Reproductive age	2	Sexually active women of reproductive age in the United States.	1	NA	1	NA	1991
CEA_06_1995_T	7702112	The economic value of contraception: a comparison of 15 methods.	Trussell	American journal of public health	1995	https://ajph.aphapublications.org/doi/abs/10.2105/AJPH.85.4.504	NA	0	0	0	0	1	0	0	0	Wyeth-Ayerst Laboratories	0	1	Princeton University, USA	Dr. Meenakshi Srinivasan			Cost Effectiveness Analysis	1	1	1	1	2	Private payer	USA	5	1	To determine the clinical and economic impact of alternative contraceptive methods by developing an economic model to compare the effectiveness and costs per person of 15 contraceptive methods: tubal ligation, vasectomy, oral contraceptives, contraceptive implant, injectable contraceptive, progesterone-T IUD, copper-T IUD, diaphragm, male condom, female condom, sponge, spermicides, cervical cap, …	No method	NA	Sponge	NA	16	1	NA	1	Reproductive age	2	Sexually active women of reproductive age in the United States.	1	NA	1	NA	1991
CEA_06_1995_T	7702112	The economic value of contraception: a comparison of 15 methods.	Trussell	American journal of public health	1995	https://ajph.aphapublications.org/doi/abs/10.2105/AJPH.85.4.505	NA	0	0	0	0	1	0	0	0	Wyeth-Ayerst Laboratories	0	1	Princeton University, USA	Dr. Meenakshi Srinivasan			Cost Effectiveness Analysis	1	1	1	1	2	Private payer	USA	5	1	To determine the clinical and economic impact of alternative contraceptive methods by developing an economic model to compare the effectiveness and costs per person of 15 contraceptive methods: tubal ligation, vasectomy, oral contraceptives, contraceptive implant, injectable contraceptive, progesterone-T IUD, copper-T IUD, diaphragm, male condom, female condom, sponge, spermicides, cervical cap, …	No method	NA	Spermicides	NA	16	1	NA	1	Reproductive age	2	Sexually active women of reproductive age in the United States.	1	NA	1	NA	1991
CEA_06_1995_T	7702112	The economic value of contraception: a comparison of 15 methods.	Trussell	American journal of public health	1995	https://ajph.aphapublications.org/doi/abs/10.2105/AJPH.85.4.506	NA	0	0	0	0	1	0	0	0	Wyeth-Ayerst Laboratories	0	1	Princeton University, USA	Dr. Meenakshi Srinivasan			Cost Effectiveness Analysis	1	1	1	1	2	Private payer	USA	5	1	To determine the clinical and economic impact of alternative contraceptive methods by developing an economic model to compare the effectiveness and costs per person of 15 contraceptive methods: tubal ligation, vasectomy, oral contraceptives, contraceptive implant, injectable contraceptive, progesterone-T IUD, copper-T IUD, diaphragm, male condom, female condom, sponge, spermicides, cervical cap, …	No method	NA	Cervical cap	NA	16	1	NA	1	Reproductive age	2	Sexually active women of reproductive age in the United States.	1	NA	1	NA	1991
CEA_06_1995_T	7702112	The economic value of contraception: a comparison of 15 methods.	Trussell	American journal of public health	1995	https://ajph.aphapublications.org/doi/abs/10.2105/AJPH.85.4.507	NA	0	0	0	0	1	0	0	0	Wyeth-Ayerst Laboratories	0	1	Princeton University, USA	Dr. Meenakshi Srinivasan			Cost Effectiveness Analysis	1	1	1	1	2	Private payer	USA	5	1	To determine the clinical and economic impact of alternative contraceptive methods by developing an economic model to compare the effectiveness and costs per person of 15 contraceptive methods: tubal ligation, vasectomy, oral contraceptives, contraceptive implant, injectable contraceptive, progesterone-T IUD, copper-T IUD, diaphragm, male condom, female condom, sponge, spermicides, cervical cap, …	No method	NA	Withdrawal	NA	16	1	NA	1	Reproductive age	2	Sexually active women of reproductive age in the United States.	1	NA	1	NA	1991
CEA_06_1995_T	7702112	The economic value of contraception: a comparison of 15 methods.	Trussell	American journal of public health	1995	https://ajph.aphapublications.org/doi/abs/10.2105/AJPH.85.4.508	NA	0	0	0	0	1	0	0	0	Wyeth-Ayerst Laboratories	0	1	Princeton University, USA	Dr. Meenakshi Srinivasan			Cost Effectiveness Analysis	1	1	1	1	2	Private payer	USA	5	1	To determine the clinical and economic impact of alternative contraceptive methods by developing an economic model to compare the effectiveness and costs per person of 15 contraceptive methods: tubal ligation, vasectomy, oral contraceptives, contraceptive implant, injectable contraceptive, progesterone-T IUD, copper-T IUD, diaphragm, male condom, female condom, sponge, spermicides, cervical cap, …	No method	NA	Periodic abstinence	NA	16	1	NA	1	Reproductive age	2	Sexually active women of reproductive age in the United States.	1	NA	1	NA	1991
CEA_06_1995_T	7702112	The economic value of contraception: a comparison of 15 methods.	Trussell	American journal of public health	1995	https://ajph.aphapublications.org/doi/abs/10.2105/AJPH.85.4.494	NA	0	0	0	0	1	0	0	0	Wyeth-Ayerst Laboratories	0	1	Princeton University, USA	Dr. Meenakshi Srinivasan			Cost Effectiveness Analysis	1	1	1	1	2	Private payer	USA	5	1	To determine the clinical and economic impact of alternative contraceptive methods by developing an economic model to compare the effectiveness and costs per person of 15 contraceptive methods: tubal ligation, vasectomy, oral contraceptives, contraceptive implant, injectable contraceptive, progesterone-T IUD, copper-T IUD, diaphragm, male condom, female condom, sponge, spermicides, cervical cap, …	No method	NA	Tubal ligation	NA	16	1	NA	1	Reproductive age	2	Sexually active women of reproductive age in the United States.	1	NA	1	NA	1991
CEA_06_1995_T	7702112	The economic value of contraception: a comparison of 15 methods.	Trussell	American journal of public health	1995	https://ajph.aphapublications.org/doi/abs/10.2105/AJPH.85.4.480	NA	0	0	0	0	1	0	0	0	Wyeth-Ayerst Laboratories	0	1	Princeton University, USA	Dr. Meenakshi Srinivasan			Cost Effectiveness Analysis	1	1	1	1	2	Private payer	USA	5	1	To determine the clinical and economic impact of alternative contraceptive methods by developing an economic model to compare the effectiveness and costs per person of 15 contraceptive methods: tubal ligation, vasectomy, oral contraceptives, contraceptive implant, injectable contraceptive, progesterone-T IUD, copper-T IUD, diaphragm, male condom, female condom, sponge, spermicides, cervical cap, …	No method	NA	Vasectomy	NA	16	1	NA	1	Reproductive age	2	Sexually active women of reproductive age in the United States.	1	NA	1	NA	1991
CEA_06_1995_T	7702112	The economic value of contraception: a comparison of 15 methods.	Trussell	American journal of public health	1995	https://ajph.aphapublications.org/doi/abs/10.2105/AJPH.85.4.466	NA	0	0	0	0	1	0	0	0	Wyeth-Ayerst Laboratories	0	1	Princeton University, USA	Dr. Meenakshi Srinivasan			Cost Effectiveness Analysis	1	1	1	1	2	Private payer	USA	5	1	To determine the clinical and economic impact of alternative contraceptive methods by developing an economic model to compare the effectiveness and costs per person of 15 contraceptive methods: tubal ligation, vasectomy, oral contraceptives, contraceptive implant, injectable contraceptive, progesterone-T IUD, copper-T IUD, diaphragm, male condom, female condom, sponge, spermicides, cervical cap, …	No method	NA	Oral contraceptives	NA	16	1	NA	1	Reproductive age	2	Sexually active women of reproductive age in the United States.	1	NA	1	NA	1991
CEA_06_1995_T	7702112	The economic value of contraception: a comparison of 15 methods.	Trussell	American journal of public health	1995	https://ajph.aphapublications.org/doi/abs/10.2105/AJPH.85.4.452	NA	0	0	0	0	1	0	0	0	Wyeth-Ayerst Laboratories	0	1	Princeton University, USA	Dr. Meenakshi Srinivasan			Cost Effectiveness Analysis	1	1	1	1	2	Private payer	USA	5	1	To determine the clinical and economic impact of alternative contraceptive methods by developing an economic model to compare the effectiveness and costs per person of 15 contraceptive methods: tubal ligation, vasectomy, oral contraceptives, contraceptive implant, injectable contraceptive, progesterone-T IUD, copper-T IUD, diaphragm, male condom, female condom, sponge, spermicides, cervical cap, …	No method	NA	Implant	NA	16	1	NA	1	Reproductive age	2	Sexually active women of reproductive age in the United States.	1	NA	1	NA	1991
CEA_06_1995_T	7702112	The economic value of contraception: a comparison of 15 methods.	Trussell	American journal of public health	1995	https://ajph.aphapublications.org/doi/abs/10.2105/AJPH.85.4.438	NA	0	0	0	0	1	0	0	0	Wyeth-Ayerst Laboratories	0	1	Princeton University, USA	Dr. Meenakshi Srinivasan			Cost Effectiveness Analysis	1	1	1	1	2	Private payer	USA	5	1	To determine the clinical and economic impact of alternative contraceptive methods by developing an economic model to compare the effectiveness and costs per person of 15 contraceptive methods: tubal ligation, vasectomy, oral contraceptives, contraceptive implant, injectable contraceptive, progesterone-T IUD, copper-T IUD, diaphragm, male condom, female condom, sponge, spermicides, cervical cap, …	No method	NA	Injectable contraceptives	NA	16	1	NA	1	Reproductive age	2	Sexually active women of reproductive age in the United States.	1	NA	1	NA	1991
CEA_06_1995_T	7702112	The economic value of contraception: a comparison of 15 methods.	Trussell	American journal of public health	1995	https://ajph.aphapublications.org/doi/abs/10.2105/AJPH.85.4.424	NA	0	0	0	0	1	0	0	0	Wyeth-Ayerst Laboratories	0	1	Princeton University, USA	Dr. Meenakshi Srinivasan			Cost Effectiveness Analysis	1	1	1	1	2	Private payer	USA	5	1	To determine the clinical and economic impact of alternative contraceptive methods by developing an economic model to compare the effectiveness and costs per person of 15 contraceptive methods: tubal ligation, vasectomy, oral contraceptives, contraceptive implant, injectable contraceptive, progesterone-T IUD, copper-T IUD, diaphragm, male condom, female condom, sponge, spermicides, cervical cap, …	No method	NA	Progesterone-T IUD	NA	16	1	NA	1	Reproductive age	2	Sexually active women of reproductive age in the United States.	1	NA	1	NA	1991
CEA_06_1995_T	7702112	The economic value of contraception: a comparison of 15 methods.	Trussell	American journal of public health	1995	https://ajph.aphapublications.org/doi/abs/10.2105/AJPH.85.4.410	NA	0	0	0	0	1	0	0	0	Wyeth-Ayerst Laboratories	0	1	Princeton University, USA	Dr. Meenakshi Srinivasan			Cost Effectiveness Analysis	1	1	1	1	2	Private payer	USA	5	1	To determine the clinical and economic impact of alternative contraceptive methods by developing an economic model to compare the effectiveness and costs per person of 15 contraceptive methods: tubal ligation, vasectomy, oral contraceptives, contraceptive implant, injectable contraceptive, progesterone-T IUD, copper-T IUD, diaphragm, male condom, female condom, sponge, spermicides, cervical cap, …	No method	NA	Copper-T IUD	NA	16	1	NA	1	Reproductive age	2	Sexually active women of reproductive age in the United States.	1	NA	1	NA	1991
CEA_06_1995_T	7702112	The economic value of contraception: a comparison of 15 methods.	Trussell	American journal of public health	1995	https://ajph.aphapublications.org/doi/abs/10.2105/AJPH.85.4.396	NA	0	0	0	0	1	0	0	0	Wyeth-Ayerst Laboratories	0	1	Princeton University, USA	Dr. Meenakshi Srinivasan			Cost Effectiveness Analysis	1	1	1	1	2	Private payer	USA	5	1	To determine the clinical and economic impact of alternative contraceptive methods by developing an economic model to compare the effectiveness and costs per person of 15 contraceptive methods: tubal ligation, vasectomy, oral contraceptives, contraceptive implant, injectable contraceptive, progesterone-T IUD, copper-T IUD, diaphragm, male condom, female condom, sponge, spermicides, cervical cap, …	No method	NA	Diaphragm	NA	16	1	NA	1	Reproductive age	2	Sexually active women of reproductive age in the United States.	1	NA	1	NA	1991
CEA_06_1995_T	7702112	The economic value of contraception: a comparison of 15 methods.	Trussell	American journal of public health	1995	https://ajph.aphapublications.org/doi/abs/10.2105/AJPH.85.4.382	NA	0	0	0	0	1	0	0	0	Wyeth-Ayerst Laboratories	0	1	Princeton University, USA	Dr. Meenakshi Srinivasan			Cost Effectiveness Analysis	1	1	1	1	2	Private payer	USA	5	1	To determine the clinical and economic impact of alternative contraceptive methods by developing an economic model to compare the effectiveness and costs per person of 15 contraceptive methods: tubal ligation, vasectomy, oral contraceptives, contraceptive implant, injectable contraceptive, progesterone-T IUD, copper-T IUD, diaphragm, male condom, female condom, sponge, spermicides, cervical cap, …	No method	NA	Male condom	NA	16	1	NA	1	Reproductive age	2	Sexually active women of reproductive age in the United States.	1	NA	1	NA	1991
CEA_06_1995_T	7702112	The economic value of contraception: a comparison of 15 methods.	Trussell	American journal of public health	1995	https://ajph.aphapublications.org/doi/abs/10.2105/AJPH.85.4.368	NA	0	0	0	0	1	0	0	0	Wyeth-Ayerst Laboratories	0	1	Princeton University, USA	Dr. Meenakshi Srinivasan			Cost Effectiveness Analysis	1	1	1	1	2	Private payer	USA	5	1	To determine the clinical and economic impact of alternative contraceptive methods by developing an economic model to compare the effectiveness and costs per person of 15 contraceptive methods: tubal ligation, vasectomy, oral contraceptives, contraceptive implant, injectable contraceptive, progesterone-T IUD, copper-T IUD, diaphragm, male condom, female condom, sponge, spermicides, cervical cap, …	No method	NA	Female condom	NA	16	1	NA	1	Reproductive age	2	Sexually active women of reproductive age in the United States.	1	NA	1	NA	1991
CEA_06_1995_T	7702112	The economic value of contraception: a comparison of 15 methods.	Trussell	American journal of public health	1995	https://ajph.aphapublications.org/doi/abs/10.2105/AJPH.85.4.354	NA	0	0	0	0	1	0	0	0	Wyeth-Ayerst Laboratories	0	1	Princeton University, USA	Dr. Meenakshi Srinivasan			Cost Effectiveness Analysis	1	1	1	1	2	Private payer	USA	5	1	To determine the clinical and economic impact of alternative contraceptive methods by developing an economic model to compare the effectiveness and costs per person of 15 contraceptive methods: tubal ligation, vasectomy, oral contraceptives, contraceptive implant, injectable contraceptive, progesterone-T IUD, copper-T IUD, diaphragm, male condom, female condom, sponge, spermicides, cervical cap, …	No method	NA	Sponge	NA	16	1	NA	1	Reproductive age	2	Sexually active women of reproductive age in the United States.	1	NA	1	NA	1991
CEA_06_1995_T	7702112	The economic value of contraception: a comparison of 15 methods.	Trussell	American journal of public health	1995	https://ajph.aphapublications.org/doi/abs/10.2105/AJPH.85.4.340	NA	0	0	0	0	1	0	0	0	Wyeth-Ayerst Laboratories	0	1	Princeton University, USA	Dr. Meenakshi Srinivasan			Cost Effectiveness Analysis	1	1	1	1	2	Private payer	USA	5	1	To determine the clinical and economic impact of alternative contraceptive methods by developing an economic model to compare the effectiveness and costs per person of 15 contraceptive methods: tubal ligation, vasectomy, oral contraceptives, contraceptive implant, injectable contraceptive, progesterone-T IUD, copper-T IUD, diaphragm, male condom, female condom, sponge, spermicides, cervical cap, …	No method	NA	Spermicides	NA	16	1	NA	1	Reproductive age	2	Sexually active women of reproductive age in the United States.	1	NA	1	NA	1991
CEA_06_1995_T	7702112	The economic value of contraception: a comparison of 15 methods.	Trussell	American journal of public health	1995	https://ajph.aphapublications.org/doi/abs/10.2105/AJPH.85.4.326	NA	0	0	0	0	1	0	0	0	Wyeth-Ayerst Laboratories	0	1	Princeton University, USA	Dr. Meenakshi Srinivasan			Cost Effectiveness Analysis	1	1	1	1	2	Private payer	USA	5	1	To determine the clinical and economic impact of alternative contraceptive methods by developing an economic model to compare the effectiveness and costs per person of 15 contraceptive methods: tubal ligation, vasectomy, oral contraceptives, contraceptive implant, injectable contraceptive, progesterone-T IUD, copper-T IUD, diaphragm, male condom, female condom, sponge, spermicides, cervical cap, …	No method	NA	Cervical cap	NA	16	1	NA	1	Reproductive age	2	Sexually active women of reproductive age in the United States.	1	NA	1	NA	1991
CEA_06_1995_T	7702112	The economic value of contraception: a comparison of 15 methods.	Trussell	American journal of public health	1995	https://ajph.aphapublications.org/doi/abs/10.2105/AJPH.85.4.312	NA	0	0	0	0	1	0	0	0	Wyeth-Ayerst Laboratories	0	1	Princeton University, USA	Dr. Meenakshi Srinivasan			Cost Effectiveness Analysis	1	1	1	1	2	Private payer	USA	5	1	To determine the clinical and economic impact of alternative contraceptive methods by developing an economic model to compare the effectiveness and costs per person of 15 contraceptive methods: tubal ligation, vasectomy, oral contraceptives, contraceptive implant, injectable contraceptive, progesterone-T IUD, copper-T IUD, diaphragm, male condom, female condom, sponge, spermicides, cervical cap, …	No method	NA	Withdrawal	NA	16	1	NA	1	Reproductive age	2	Sexually active women of reproductive age in the United States.	1	NA	1	NA	1991
CEA_06_1995_T	7702112	The economic value of contraception: a comparison of 15 methods.	Trussell	American journal of public health	1995	https://ajph.aphapublications.org/doi/abs/10.2105/AJPH.85.4.298	NA	0	0	0	0	1	0	0	0	Wyeth-Ayerst Laboratories	0	1	Princeton University, USA	Dr. Meenakshi Srinivasan			Cost Effectiveness Analysis	1	1	1	1	2	Private payer	USA	5	1	To determine the clinical and economic impact of alternative contraceptive methods by developing an economic model to compare the effectiveness and costs per person of 15 contraceptive methods: tubal ligation, vasectomy, oral contraceptives, contraceptive implant, injectable contraceptive, progesterone-T IUD, copper-T IUD, diaphragm, male condom, female condom, sponge, spermicides, cervical cap, …	No method	NA	Periodic abstinence	NA	16	1	NA	1	Reproductive age	2	Sexually active women of reproductive age in the United States.	1	NA	1	NA	1991
CEA_06_1995_T	7702112	The economic value of contraception: a comparison of 15 methods.	Trussell	American journal of public health	1995	https://ajph.aphapublications.org/doi/abs/10.2105/AJPH.85.4.494	NA	0	0	0	0	1	0	0	0	Wyeth-Ayerst Laboratories	0	1	Princeton University, USA	Dr. Meenakshi Srinivasan			Cost Effectiveness Analysis	1	1	1	1	2	Publicly funded program	USA	5	1	To determine the clinical and economic impact of alternative contraceptive methods by developing an economic model to compare the effectiveness and costs per person of 15 contraceptive methods: tubal ligation, vasectomy, oral contraceptives, contraceptive implant, injectable contraceptive, progesterone-T IUD, copper-T IUD, diaphragm, male condom, female condom, sponge, spermicides, cervical cap, …	No method	NA	Tubal ligation	NA	16	1	NA	1	Reproductive age	2	Sexually active women of reproductive age in the United States.	1	NA	1	NA	1993
CEA_06_1995_T	7702112	The economic value of contraception: a comparison of 15 methods.	Trussell	American journal of public health	1995	https://ajph.aphapublications.org/doi/abs/10.2105/AJPH.85.4.494	NA	0	0	0	0	1	0	0	0	Wyeth-Ayerst Laboratories	0	1	Princeton University, USA	Dr. Meenakshi Srinivasan			Cost Effectiveness Analysis	1	1	1	1	2	Publicly funded program	USA	5	1	To determine the clinical and economic impact of alternative contraceptive methods by developing an economic model to compare the effectiveness and costs per person of 15 contraceptive methods: tubal ligation, vasectomy, oral contraceptives, contraceptive implant, injectable contraceptive, progesterone-T IUD, copper-T IUD, diaphragm, male condom, female condom, sponge, spermicides, cervical cap, …	No method	NA	Vasectomy	NA	16	1	NA	1	Reproductive age	2	Sexually active women of reproductive age in the United States.	1	NA	1	NA	1993
CEA_06_1995_T	7702112	The economic value of contraception: a comparison of 15 methods.	Trussell	American journal of public health	1995	https://ajph.aphapublications.org/doi/abs/10.2105/AJPH.85.4.494	NA	0	0	0	0	1	0	0	0	Wyeth-Ayerst Laboratories	0	1	Princeton University, USA	Dr. Meenakshi Srinivasan			Cost Effectiveness Analysis	1	1	1	1	2	Publicly funded program	USA	5	1	To determine the clinical and economic impact of alternative contraceptive methods by developing an economic model to compare the effectiveness and costs per person of 15 contraceptive methods: tubal ligation, vasectomy, oral contraceptives, contraceptive implant, injectable contraceptive, progesterone-T IUD, copper-T IUD, diaphragm, male condom, female condom, sponge, spermicides, cervical cap, …	No method	NA	Oral contraceptives	NA	16	1	NA	1	Reproductive age	2	Sexually active women of reproductive age in the United States.	1	NA	1	NA	1993
CEA_06_1995_T	7702112	The economic value of contraception: a comparison of 15 methods.	Trussell	American journal of public health	1995	https://ajph.aphapublications.org/doi/abs/10.2105/AJPH.85.4.494	NA	0	0	0	0	1	0	0	0	Wyeth-Ayerst Laboratories	0	1	Princeton University, USA	Dr. Meenakshi Srinivasan			Cost Effectiveness Analysis	1	1	1	1	2	Publicly funded program	USA	5	1	To determine the clinical and economic impact of alternative contraceptive methods by developing an economic model to compare the effectiveness and costs per person of 15 contraceptive methods: tubal ligation, vasectomy, oral contraceptives, contraceptive implant, injectable contraceptive, progesterone-T IUD, copper-T IUD, diaphragm, male condom, female condom, sponge, spermicides, cervical cap, …	No method	NA	Implant	NA	16	1	NA	1	Reproductive age	2	Sexually active women of reproductive age in the United States.	1	NA	1	NA	1993
CEA_06_1995_T	7702112	The economic value of contraception: a comparison of 15 methods.	Trussell	American journal of public health	1995	https://ajph.aphapublications.org/doi/abs/10.2105/AJPH.85.4.494	NA	0	0	0	0	1	0	0	0	Wyeth-Ayerst Laboratories	0	1	Princeton University, USA	Dr. Meenakshi Srinivasan			Cost Effectiveness Analysis	1	1	1	1	2	Publicly funded program	USA	5	1	To determine the clinical and economic impact of alternative contraceptive methods by developing an economic model to compare the effectiveness and costs per person of 15 contraceptive methods: tubal ligation, vasectomy, oral contraceptives, contraceptive implant, injectable contraceptive, progesterone-T IUD, copper-T IUD, diaphragm, male condom, female condom, sponge, spermicides, cervical cap, …	No method	NA	Injectable contraceptives	NA	16	1	NA	1	Reproductive age	2	Sexually active women of reproductive age in the United States.	1	NA	1	NA	1993
CEA_06_1995_T	7702112	The economic value of contraception: a comparison of 15 methods.	Trussell	American journal of public health	1995	https://ajph.aphapublications.org/doi/abs/10.2105/AJPH.85.4.494	NA	0	0	0	0	1	0	0	0	Wyeth-Ayerst Laboratories	0	1	Princeton University, USA	Dr. Meenakshi Srinivasan			Cost Effectiveness Analysis	1	1	1	1	2	Publicly funded program	USA	5	1	To determine the clinical and economic impact of alternative contraceptive methods by developing an economic model to compare the effectiveness and costs per person of 15 contraceptive methods: tubal ligation, vasectomy, oral contraceptives, contraceptive implant, injectable contraceptive, progesterone-T IUD, copper-T IUD, diaphragm, male condom, female condom, sponge, spermicides, cervical cap, …	No method	NA	Progesterone-T IUD	NA	16	1	NA	1	Reproductive age	2	Sexually active women of reproductive age in the United States.	1	NA	1	NA	1993
CEA_06_1995_T	7702112	The economic value of contraception: a comparison of 15 methods.	Trussell	American journal of public health	1995	https://ajph.aphapublications.org/doi/abs/10.2105/AJPH.85.4.494	NA	0	0	0	0	1	0	0	0	Wyeth-Ayerst Laboratories	0	1	Princeton University, USA	Dr. Meenakshi Srinivasan			Cost Effectiveness Analysis	1	1	1	1	2	Publicly funded program	USA	5	1	To determine the clinical and economic impact of alternative contraceptive methods by developing an economic model to compare the effectiveness and costs per person of 15 contraceptive methods: tubal ligation, vasectomy, oral contraceptives, contraceptive implant, injectable contraceptive, progesterone-T IUD, copper-T IUD, diaphragm, male condom, female condom, sponge, spermicides, cervical cap, …	No method	NA	Copper-T IUD	NA	16	1	NA	1	Reproductive age	2	Sexually active women of reproductive age in the United States.	1	NA	1	NA	1993
CEA_06_1995_T	7702112	The economic value of contraception: a comparison of 15 methods.	Trussell	American journal of public health	1995	https://ajph.aphapublications.org/doi/abs/10.2105/AJPH.85.4.494	NA	0	0	0	0	1	0	0	0	Wyeth-Ayerst Laboratories	0	1	Princeton University, USA	Dr. Meenakshi Srinivasan			Cost Effectiveness Analysis	1	1	1	1	2	Publicly funded program	USA	5	1	To determine the clinical and economic impact of alternative contraceptive methods by developing an economic model to compare the effectiveness and costs per person of 15 contraceptive methods: tubal ligation, vasectomy, oral contraceptives, contraceptive implant, injectable contraceptive, progesterone-T IUD, copper-T IUD, diaphragm, male condom, female condom, sponge, spermicides, cervical cap, …	No method	NA	Diaphragm	NA	16	1	NA	1	Reproductive age	2	Sexually active women of reproductive age in the United States.	1	NA	1	NA	1993
CEA_06_1995_T	7702112	The economic value of contraception: a comparison of 15 methods.	Trussell	American journal of public health	1995	https://ajph.aphapublications.org/doi/abs/10.2105/AJPH.85.4.494	NA	0	0	0	0	1	0	0	0	Wyeth-Ayerst Laboratories	0	1	Princeton University, USA	Dr. Meenakshi Srinivasan			Cost Effectiveness Analysis	1	1	1	1	2	Publicly funded program	USA	5	1	To determine the clinical and economic impact of alternative contraceptive methods by developing an economic model to compare the effectiveness and costs per person of 15 contraceptive methods: tubal ligation, vasectomy, oral contraceptives, contraceptive implant, injectable contraceptive, progesterone-T IUD, copper-T IUD, diaphragm, male condom, female condom, sponge, spermicides, cervical cap, …	No method	NA	Male condom	NA	16	1	NA	1	Reproductive age	2	Sexually active women of reproductive age in the United States.	1	NA	1	NA	1993
CEA_06_1995_T	7702112	The economic value of contraception: a comparison of 15 methods.	Trussell	American journal of public health	1995	https://ajph.aphapublications.org/doi/abs/10.2105/AJPH.85.4.494	NA	0	0	0	0	1	0	0	0	Wyeth-Ayerst Laboratories	0	1	Princeton University, USA	Dr. Meenakshi Srinivasan			Cost Effectiveness Analysis	1	1	1	1	2	Publicly funded program	USA	5	1	To determine the clinical and economic impact of alternative contraceptive methods by developing an economic model to compare the effectiveness and costs per person of 15 contraceptive methods: tubal ligation, vasectomy, oral contraceptives, contraceptive implant, injectable contraceptive, progesterone-T IUD, copper-T IUD, diaphragm, male condom, female condom, sponge, spermicides, cervical cap, …	No method	NA	Female condom	NA	16	1	NA	1	Reproductive age	2	Sexually active women of reproductive age in the United States.	1	NA	1	NA	1993
CEA_06_1995_T	7702112	The economic value of contraception: a comparison of 15 methods.	Trussell	American journal of public health	1995	https://ajph.aphapublications.org/doi/abs/10.2105/AJPH.85.4.494	NA	0	0	0	0	1	0	0	0	Wyeth-Ayerst Laboratories	0	1	Princeton University, USA	Dr. Meenakshi Srinivasan			Cost Effectiveness Analysis	1	1	1	1	2	Publicly funded program	USA	5	1	To determine the clinical and economic impact of alternative contraceptive methods by developing an economic model to compare the effectiveness and costs per person of 15 contraceptive methods: tubal ligation, vasectomy, oral contraceptives, contraceptive implant, injectable contraceptive, progesterone-T IUD, copper-T IUD, diaphragm, male condom, female condom, sponge, spermicides, cervical cap, …	No method	NA	Sponge	NA	16	1	NA	1	Reproductive age	2	Sexually active women of reproductive age in the United States.	1	NA	1	NA	1993
CEA_06_1995_T	7702112	The economic value of contraception: a comparison of 15 methods.	Trussell	American journal of public health	1995	https://ajph.aphapublications.org/doi/abs/10.2105/AJPH.85.4.494	NA	0	0	0	0	1	0	0	0	Wyeth-Ayerst Laboratories	0	1	Princeton University, USA	Dr. Meenakshi Srinivasan			Cost Effectiveness Analysis	1	1	1	1	2	Publicly funded program	USA	5	1	To determine the clinical and economic impact of alternative contraceptive methods by developing an economic model to compare the effectiveness and costs per person of 15 contraceptive methods: tubal ligation, vasectomy, oral contraceptives, contraceptive implant, injectable contraceptive, progesterone-T IUD, copper-T IUD, diaphragm, male condom, female condom, sponge, spermicides, cervical cap, …	No method	NA	Spermicides	NA	16	1	NA	1	Reproductive age	2	Sexually active women of reproductive age in the United States.	1	NA	1	NA	1993
CEA_06_1995_T	7702112	The economic value of contraception: a comparison of 15 methods.	Trussell	American journal of public health	1995	https://ajph.aphapublications.org/doi/abs/10.2105/AJPH.85.4.494	NA	0	0	0	0	1	0	0	0	Wyeth-Ayerst Laboratories	0	1	Princeton University, USA	Dr. Meenakshi Srinivasan			Cost Effectiveness Analysis	1	1	1	1	2	Publicly funded program	USA	5	1	To determine the clinical and economic impact of alternative contraceptive methods by developing an economic model to compare the effectiveness and costs per person of 15 contraceptive methods: tubal ligation, vasectomy, oral contraceptives, contraceptive implant, injectable contraceptive, progesterone-T IUD, copper-T IUD, diaphragm, male condom, female condom, sponge, spermicides, cervical cap, …	No method	NA	Cervical cap	NA	16	1	NA	1	Reproductive age	2	Sexually active women of reproductive age in the United States.	1	NA	1	NA	1993
CEA_06_1995_T	7702112	The economic value of contraception: a comparison of 15 methods.	Trussell	American journal of public health	1995	https://ajph.aphapublications.org/doi/abs/10.2105/AJPH.85.4.494	NA	0	0	0	0	1	0	0	0	Wyeth-Ayerst Laboratories	0	1	Princeton University, USA	Dr. Meenakshi Srinivasan			Cost Effectiveness Analysis	1	1	1	1	2	Publicly funded program	USA	5	1	To determine the clinical and economic impact of alternative contraceptive methods by developing an economic model to compare the effectiveness and costs per person of 15 contraceptive methods: tubal ligation, vasectomy, oral contraceptives, contraceptive implant, injectable contraceptive, progesterone-T IUD, copper-T IUD, diaphragm, male condom, female condom, sponge, spermicides, cervical cap, …	No method	NA	Withdrawal	NA	16	1	NA	1	Reproductive age	2	Sexually active women of reproductive age in the United States.	1	NA	1	NA	1993
CEA_06_1995_T	7702112	The economic value of contraception: a comparison of 15 methods.	Trussell	American journal of public health	1995	https://ajph.aphapublications.org/doi/abs/10.2105/AJPH.85.4.494	NA	0	0	0	0	1	0	0	0	Wyeth-Ayerst Laboratories	0	1	Princeton University, USA	Dr. Meenakshi Srinivasan			Cost Effectiveness Analysis	1	1	1	1	2	Publicly funded program	USA	5	1	To determine the clinical and economic impact of alternative contraceptive methods by developing an economic model to compare the effectiveness and costs per person of 15 contraceptive methods: tubal ligation, vasectomy, oral contraceptives, contraceptive implant, injectable contraceptive, progesterone-T IUD, copper-T IUD, diaphragm, male condom, female condom, sponge, spermicides, cervical cap, …	No method	NA	Periodic abstinence	NA	16	1	NA	1	Reproductive age	2	Sexually active women of reproductive age in the United States.	1	NA	1	NA	1993
CEA_06_1995_T	7702112	The economic value of contraception: a comparison of 15 methods.	Trussell	American journal of public health	1995	https://ajph.aphapublications.org/doi/abs/10.2105/AJPH.85.4.494	NA	0	0	0	0	1	0	0	0	Wyeth-Ayerst Laboratories	0	1	Princeton University, USA	Dr. Meenakshi Srinivasan			Cost Effectiveness Analysis	1	1	1	1	2	Publicly funded program	USA	5	1	To determine the clinical and economic impact of alternative contraceptive methods by developing an economic model to compare the effectiveness and costs per person of 15 contraceptive methods: tubal ligation, vasectomy, oral contraceptives, contraceptive implant, injectable contraceptive, progesterone-T IUD, copper-T IUD, diaphragm, male condom, female condom, sponge, spermicides, cervical cap, …	No method	NA	Tubal ligation	NA	16	1	NA	1	Reproductive age	2	Sexually active women of reproductive age in the United States.	1	NA	1	NA	1993
CEA_06_1995_T	7702112	The economic value of contraception: a comparison of 15 methods.	Trussell	American journal of public health	1995	https://ajph.aphapublications.org/doi/abs/10.2105/AJPH.85.4.494	NA	0	0	0	0	1	0	0	0	Wyeth-Ayerst Laboratories	0	1	Princeton University, USA	Dr. Meenakshi Srinivasan			Cost Effectiveness Analysis	1	1	1	1	2	Publicly funded program	USA	5	1	To determine the clinical and economic impact of alternative contraceptive methods by developing an economic model to compare the effectiveness and costs per person of 15 contraceptive methods: tubal ligation, vasectomy, oral contraceptives, contraceptive implant, injectable contraceptive, progesterone-T IUD, copper-T IUD, diaphragm, male condom, female condom, sponge, spermicides, cervical cap, …	No method	NA	Vasectomy	NA	16	1	NA	1	Reproductive age	2	Sexually active women of reproductive age in the United States.	1	NA	1	NA	1993
CEA_06_1995_T	7702112	The economic value of contraception: a comparison of 15 methods.	Trussell	American journal of public health	1995	https://ajph.aphapublications.org/doi/abs/10.2105/AJPH.85.4.494	NA	0	0	0	0	1	0	0	0	Wyeth-Ayerst Laboratories	0	1	Princeton University, USA	Dr. Meenakshi Srinivasan			Cost Effectiveness Analysis	1	1	1	1	2	Publicly funded program	USA	5	1	To determine the clinical and economic impact of alternative contraceptive methods by developing an economic model to compare the effectiveness and costs per person of 15 contraceptive methods: tubal ligation, vasectomy, oral contraceptives, contraceptive implant, injectable contraceptive, progesterone-T IUD, copper-T IUD, diaphragm, male condom, female condom, sponge, spermicides, cervical cap, …	No method	NA	Oral contraceptives	NA	16	1	NA	1	Reproductive age	2	Sexually active women of reproductive age in the United States.	1	NA	1	NA	1993
CEA_06_1995_T	7702112	The economic value of contraception: a comparison of 15 methods.	Trussell	American journal of public health	1995	https://ajph.aphapublications.org/doi/abs/10.2105/AJPH.85.4.494	NA	0	0	0	0	1	0	0	0	Wyeth-Ayerst Laboratories	0	1	Princeton University, USA	Dr. Meenakshi Srinivasan			Cost Effectiveness Analysis	1	1	1	1	2	Publicly funded program	USA	5	1	To determine the clinical and economic impact of alternative contraceptive methods by developing an economic model to compare the effectiveness and costs per person of 15 contraceptive methods: tubal ligation, vasectomy, oral contraceptives, contraceptive implant, injectable contraceptive, progesterone-T IUD, copper-T IUD, diaphragm, male condom, female condom, sponge, spermicides, cervical cap, …	No method	NA	Implant	NA	16	1	NA	1	Reproductive age	2	Sexually active women of reproductive age in the United States.	1	NA	1	NA	1993
CEA_06_1995_T	7702112	The economic value of contraception: a comparison of 15 methods.	Trussell	American journal of public health	1995	https://ajph.aphapublications.org/doi/abs/10.2105/AJPH.85.4.494	NA	0	0	0	0	1	0	0	0	Wyeth-Ayerst Laboratories	0	1	Princeton University, USA	Dr. Meenakshi Srinivasan			Cost Effectiveness Analysis	1	1	1	1	2	Publicly funded program	USA	5	1	To determine the clinical and economic impact of alternative contraceptive methods by developing an economic model to compare the effectiveness and costs per person of 15 contraceptive methods: tubal ligation, vasectomy, oral contraceptives, contraceptive implant, injectable contraceptive, progesterone-T IUD, copper-T IUD, diaphragm, male condom, female condom, sponge, spermicides, cervical cap, …	No method	NA	Injectable contraceptives	NA	16	1	NA	1	Reproductive age	2	Sexually active women of reproductive age in the United States.	1	NA	1	NA	1993
CEA_06_1995_T	7702112	The economic value of contraception: a comparison of 15 methods.	Trussell	American journal of public health	1995	https://ajph.aphapublications.org/doi/abs/10.2105/AJPH.85.4.494	NA	0	0	0	0	1	0	0	0	Wyeth-Ayerst Laboratories	0	1	Princeton University, USA	Dr. Meenakshi Srinivasan			Cost Effectiveness Analysis	1	1	1	1	2	Publicly funded program	USA	5	1	To determine the clinical and economic impact of alternative contraceptive methods by developing an economic model to compare the effectiveness and costs per person of 15 contraceptive methods: tubal ligation, vasectomy, oral contraceptives, contraceptive implant, injectable contraceptive, progesterone-T IUD, copper-T IUD, diaphragm, male condom, female condom, sponge, spermicides, cervical cap, …	No method	NA	Progesterone-T IUD	NA	16	1	NA	1	Reproductive age	2	Sexually active women of reproductive age in the United States.	1	NA	1	NA	1993
CEA_06_1995_T	7702112	The economic value of contraception: a comparison of 15 methods.	Trussell	American journal of public health	1995	https://ajph.aphapublications.org/doi/abs/10.2105/AJPH.85.4.494	NA	0	0	0	0	1	0	0	0	Wyeth-Ayerst Laboratories	0	1	Princeton University, USA	Dr. Meenakshi Srinivasan			Cost Effectiveness Analysis	1	1	1	1	2	Publicly funded program	USA	5	1	To determine the clinical and economic impact of alternative contraceptive methods by developing an economic model to compare the effectiveness and costs per person of 15 contraceptive methods: tubal ligation, vasectomy, oral contraceptives, contraceptive implant, injectable contraceptive, progesterone-T IUD, copper-T IUD, diaphragm, male condom, female condom, sponge, spermicides, cervical cap, …	No method	NA	Copper-T IUD	NA	16	1	NA	1	Reproductive age	2	Sexually active women of reproductive age in the United States.	1	NA	1	NA	1993
CEA_06_1995_T	7702112	The economic value of contraception: a comparison of 15 methods.	Trussell	American journal of public health	1995	https://ajph.aphapublications.org/doi/abs/10.2105/AJPH.85.4.494	NA	0	0	0	0	1	0	0	0	Wyeth-Ayerst Laboratories	0	1	Princeton University, USA	Dr. Meenakshi Srinivasan			Cost Effectiveness Analysis	1	1	1	1	2	Publicly funded program	USA	5	1	To determine the clinical and economic impact of alternative contraceptive methods by developing an economic model to compare the effectiveness and costs per person of 15 contraceptive methods: tubal ligation, vasectomy, oral contraceptives, contraceptive implant, injectable contraceptive, progesterone-T IUD, copper-T IUD, diaphragm, male condom, female condom, sponge, spermicides, cervical cap, …	No method	NA	Diaphragm	NA	16	1	NA	1	Reproductive age	2	Sexually active women of reproductive age in the United States.	1	NA	1	NA	1993
CEA_06_1995_T	7702112	The economic value of contraception: a comparison of 15 methods.	Trussell	American journal of public health	1995	https://ajph.aphapublications.org/doi/abs/10.2105/AJPH.85.4.494	NA	0	0	0	0	1	0	0	0	Wyeth-Ayerst Laboratories	0	1	Princeton University, USA	Dr. Meenakshi Srinivasan			Cost Effectiveness Analysis	1	1	1	1	2	Publicly funded program	USA	5	1	To determine the clinical and economic impact of alternative contraceptive methods by developing an economic model to compare the effectiveness and costs per person of 15 contraceptive methods: tubal ligation, vasectomy, oral contraceptives, contraceptive implant, injectable contraceptive, progesterone-T IUD, copper-T IUD, diaphragm, male condom, female condom, sponge, spermicides, cervical cap, …	No method	NA	Male condom	NA	16	1	NA	1	Reproductive age	2	Sexually active women of reproductive age in the United States.	1	NA	1	NA	1993
CEA_06_1995_T	7702112	The economic value of contraception: a comparison of 15 methods.	Trussell	American journal of public health	1995	https://ajph.aphapublications.org/doi/abs/10.2105/AJPH.85.4.494	NA	0	0	0	0	1	0	0	0	Wyeth-Ayerst Laboratories	0	1	Princeton University, USA	Dr. Meenakshi Srinivasan			Cost Effectiveness Analysis	1	1	1	1	2	Publicly funded program	USA	5	1	To determine the clinical and economic impact of alternative contraceptive methods by developing an economic model to compare the effectiveness and costs per person of 15 contraceptive methods: tubal ligation, vasectomy, oral contraceptives, contraceptive implant, injectable contraceptive, progesterone-T IUD, copper-T IUD, diaphragm, male condom, female condom, sponge, spermicides, cervical cap, …	No method	NA	Female condom	NA	16	1	NA	1	Reproductive age	2	Sexually active women of reproductive age in the United States.	1	NA	1	NA	1993
CEA_06_1995_T	7702112	The economic value of contraception: a comparison of 15 methods.	Trussell	American journal of public health	1995	https://ajph.aphapublications.org/doi/abs/10.2105/AJPH.85.4.494	NA	0	0	0	0	1	0	0	0	Wyeth-Ayerst Laboratories	0	1	Princeton University, USA	Dr. Meenakshi Srinivasan			Cost Effectiveness Analysis	1	1	1	1	2	Publicly funded program	USA	5	1	To determine the clinical and economic impact of alternative contraceptive methods by developing an economic model to compare the effectiveness and costs per person of 15 contraceptive methods: tubal ligation, vasectomy, oral contraceptives, contraceptive implant, injectable contraceptive, progesterone-T IUD, copper-T IUD, diaphragm, male condom, female condom, sponge, spermicides, cervical cap, …	No method	NA	Sponge	NA	16	1	NA	1	Reproductive age	2	Sexually active women of reproductive age in the United States.	1	NA	1	NA	1993
CEA_06_1995_T	7702112	The economic value of contraception: a comparison of 15 methods.	Trussell	American journal of public health	1995	https://ajph.aphapublications.org/doi/abs/10.2105/AJPH.85.4.494	NA	0	0	0	0	1	0	0	0	Wyeth-Ayerst Laboratories	0	1	Princeton University, USA	Dr. Meenakshi Srinivasan			Cost Effectiveness Analysis	1	1	1	1	2	Publicly funded program	USA	5	1	To determine the clinical and economic impact of alternative contraceptive methods by developing an economic model to compare the effectiveness and costs per person of 15 contraceptive methods: tubal ligation, vasectomy, oral contraceptives, contraceptive implant, injectable contraceptive, progesterone-T IUD, copper-T IUD, diaphragm, male condom, female condom, sponge, spermicides, cervical cap, …	No method	NA	Spermicides	NA	16	1	NA	1	Reproductive age	2	Sexually active women of reproductive age in the United States.	1	NA	1	NA	1993
CEA_06_1995_T	7702112	The economic value of contraception: a comparison of 15 methods.	Trussell	American journal of public health	1995	https://ajph.aphapublications.org/doi/abs/10.2105/AJPH.85.4.494	NA	0	0	0	0	1	0	0	0	Wyeth-Ayerst Laboratories	0	1	Princeton University, USA	Dr. Meenakshi Srinivasan			Cost Effectiveness Analysis	1	1	1	1	2	Publicly funded program	USA	5	1	To determine the clinical and economic impact of alternative contraceptive methods by developing an economic model to compare the effectiveness and costs per person of 15 contraceptive methods: tubal ligation, vasectomy, oral contraceptives, contraceptive implant, injectable contraceptive, progesterone-T IUD, copper-T IUD, diaphragm, male condom, female condom, sponge, spermicides, cervical cap, …	No method	NA	Cervical cap	NA	16	1	NA	1	Reproductive age	2	Sexually active women of reproductive age in the United States.	1	NA	1	NA	1993
CEA_06_1995_T	7702112	The economic value of contraception: a comparison of 15 methods.	Trussell	American journal of public health	1995	https://ajph.aphapublications.org/doi/abs/10.2105/AJPH.85.4.494	NA	0	0	0	0	1	0	0	0	Wyeth-Ayerst Laboratories	0	1	Princeton University, USA	Dr. Meenakshi Srinivasan			Cost Effectiveness Analysis	1	1	1	1	2	Publicly funded program	USA	5	1	To determine the clinical and economic impact of alternative contraceptive methods by developing an economic model to compare the effectiveness and costs per person of 15 contraceptive methods: tubal ligation, vasectomy, oral contraceptives, contraceptive implant, injectable contraceptive, progesterone-T IUD, copper-T IUD, diaphragm, male condom, female condom, sponge, spermicides, cervical cap, …	No method	NA	Withdrawal	NA	16	1	NA	1	Reproductive age	2	Sexually active women of reproductive age in the United States.	1	NA	1	NA	1993
CEA_06_1995_T	7702112	The economic value of contraception: a comparison of 15 methods.	Trussell	American journal of public health	1995	https://ajph.aphapublications.org/doi/abs/10.2105/AJPH.85.4.494	NA	0	0	0	0	1	0	0	0	Wyeth-Ayerst Laboratories	0	1	Princeton University, USA	Dr. Meenakshi Srinivasan			Cost Effectiveness Analysis	1	1	1	1	2	Publicly funded program	USA	5	1	To determine the clinical and economic impact of alternative contraceptive methods by developing an economic model to compare the effectiveness and costs per person of 15 contraceptive methods: tubal ligation, vasectomy, oral contraceptives, contraceptive implant, injectable contraceptive, progesterone-T IUD, copper-T IUD, diaphragm, male condom, female condom, sponge, spermicides, cervical cap, …	No method	NA	Periodic abstinence	NA	16	1	NA	1	Reproductive age	2	Sexually active women of reproductive age in the United States.	1	NA	1	NA	1993
CEA_07_2002_N	15330561	Assessing the cost-effectiveness of contraceptive methods in Shiraz, Islamic Republic of Iran.	Nakhaee	East Mediterr Health J	2002	http://applications.emro.who.int/emhj/0801/EMHJ_2002_8_1_55_63.pdf	NA	0	0	0	0	0	0	0	1	Academic, Shiraz University of Medical Sciences	1	1	Kerman University of Medical Sciences, Iran	Dr. Meenakshi Srinivasan			Cost Effectiveness Analysis	1	1	1	0	4	NA	Iran	4	2	To compare the cost-effectiveness of the seven methods and select the least costly way of providing a given level of contraceptive protection. To assist health administrators in allocating resources to various contraceptive methods.	Oral contraceptive	NA	Vasectomy	NA	7	1	NA	3	NA	1	Clients of urban health centre in Shiraz district health centre, Iran who receive family planning services.	1	NA	1	NA	2000
CEA_07_2002_N	15330561	Assessing the cost-effectiveness of contraceptive methods in Shiraz, Islamic Republic of Iran.	Nakhaee	East Mediterr Health J	2002	http://applications.emro.who.int/emhj/0801/EMHJ_2002_8_1_55_63.pdf	NA	0	0	0	0	0	0	0	1	Academic, Shiraz University of Medical Sciences	1	1	Kerman University of Medical Sciences, Iran	Dr. Meenakshi Srinivasan			Cost Effectiveness Analysis	1	1	1	0	4	NA	Iran	4	2	To compare the cost-effectiveness of the seven methods and select the least costly way of providing a given level of contraceptive protection. To assist health administrators in allocating resources to various contraceptive methods.	Condom	NA	IUD	NA	7	1	NA	3	NA	1	Clients of urban health centre in Shiraz district health centre, Iran who receive family planning services.	1	NA	1	NA	2000
CEA_07_2002_N	15330561	Assessing the cost-effectiveness of contraceptive methods in Shiraz, Islamic Republic of Iran.	Nakhaee	East Mediterr Health J	2002	http://applications.emro.who.int/emhj/0801/EMHJ_2002_8_1_55_63.pdf	NA	0	0	0	0	0	0	0	1	Academic, Shiraz University of Medical Sciences	1	1	Kerman University of Medical Sciences, Iran	Dr. Meenakshi Srinivasan			Cost Effectiveness Analysis	1	1	1	0	4	NA	Iran	4	2	To compare the cost-effectiveness of the seven methods and select the least costly way of providing a given level of contraceptive protection. To assist health administrators in allocating resources to various contraceptive methods.	Injectables	NA	Tubal ligation	NA	7	1	NA	3	NA	1	Clients of urban health centre in Shiraz district health centre, Iran who receive family planning services.	1	NA	1	NA	2000
CEA_07_2002_N	15330561	Assessing the cost-effectiveness of contraceptive methods in Shiraz, Islamic Republic of Iran.	Nakhaee	East Mediterr Health J	2002	http://applications.emro.who.int/emhj/0801/EMHJ_2002_8_1_55_63.pdf	NA	0	0	0	0	0	0	0	1	Academic, Shiraz University of Medical Sciences	1	1	Kerman University of Medical Sciences, Iran	Dr. Meenakshi Srinivasan			Cost Effectiveness Analysis	1	1	1	0	4	NA	Iran	4	2	To compare the cost-effectiveness of the seven methods and select the least costly way of providing a given level of contraceptive protection. To assist health administrators in allocating resources to various contraceptive methods.	Implants	NA	Injectables	NA	7	1	NA	3	NA	1	Clients of urban health centre in Shiraz district health centre, Iran who receive family planning services.	1	NA	1	NA	2000
CEA_07_2002_N	15330561	Assessing the cost-effectiveness of contraceptive methods in Shiraz, Islamic Republic of Iran.	Nakhaee	East Mediterr Health J	2002	http://applications.emro.who.int/emhj/0801/EMHJ_2002_8_1_55_63.pdf	NA	0	0	0	0	0	0	0	1	Academic, Shiraz University of Medical Sciences	1	1	Kerman University of Medical Sciences, Iran	Dr. Meenakshi Srinivasan			Cost Effectiveness Analysis	1	1	1	0	4	NA	Iran	4	2	To compare the cost-effectiveness of the seven methods and select the least costly way of providing a given level of contraceptive protection. To assist health administrators in allocating resources to various contraceptive methods.	IUD	NA	NA	NA	7	1	NA	3	NA	1	Clients of urban health centre in Shiraz district health centre, Iran who receive family planning services.	1	NA	1	NA	2000
CEA_07_2002_N	15330561	Assessing the cost-effectiveness of contraceptive methods in Shiraz, Islamic Republic of Iran.	Nakhaee	East Mediterr Health J	2002	http://applications.emro.who.int/emhj/0801/EMHJ_2002_8_1_55_63.pdf	NA	0	0	0	0	0	0	0	1	Academic, Shiraz University of Medical Sciences	1	1	Kerman University of Medical Sciences, Iran	Dr. Meenakshi Srinivasan			Cost Effectiveness Analysis	1	1	1	0	4	NA	Iran	4	2	To compare the cost-effectiveness of the seven methods and select the least costly way of providing a given level of contraceptive protection. To assist health administrators in allocating resources to various contraceptive methods.	Tubal ligation	NA	Oral contraceptive	NA	7	1	NA	3	NA	1	Clients of urban health centre in Shiraz district health centre, Iran who receive family planning services.	1	NA	1	NA	2000
CEA_07_2002_N	15330561	Assessing the cost-effectiveness of contraceptive methods in Shiraz, Islamic Republic of Iran.	Nakhaee	East Mediterr Health J	2002	http://applications.emro.who.int/emhj/0801/EMHJ_2002_8_1_55_63.pdf	NA	0	0	0	0	0	0	0	1	Academic, Shiraz University of Medical Sciences	1	1	Kerman University of Medical Sciences, Iran	Dr. Meenakshi Srinivasan			Cost Effectiveness Analysis	1	1	1	0	4	NA	Iran	4	2	To compare the cost-effectiveness of the seven methods and select the least costly way of providing a given level of contraceptive protection. To assist health administrators in allocating resources to various contraceptive methods.	Vasectomy	NA	Condom	NA	7	1	NA	3	NA	1	Clients of urban health centre in Shiraz district health centre, Iran who receive family planning services.	1	NA	1	NA	2000
CEA_08_1996_H	8816317	The cost-effectiveness of family planning service provision	Hughes	Journal of Public Health	1996	https://pdfs.semanticscholar.org/d34f/ee21b54f91bc469687743c6ecda1ba076351.pdf	NA	0	0	0	0	0	1	0	0	NA	0	1	City University, London	Dr. Meenakshi Srinivasan			Cost Effectiveness Analysis	1	1	1	0	2	NHS (GP)	UK	5	1	To assess the cost effectiveness of family planning services in the UK fron the perspective of the NHS	Oral contraceptive	NA	No method	NA	11	1	NA	3	NA	2	Population considered is couples who use contraceptives in UK from the perspective of the GP, family planning clinic and hospital provision. The typical family unit assumes a couple with one or two children.	1	NA	3	NA	1991
CEA_08_1996_H	8816317	The cost-effectiveness of family planning service provision	Hughes	Journal of Public Health	1996	https://pdfs.semanticscholar.org/d34f/ee21b54f91bc469687743c6ecda1ba076351.pdf	NA	0	0	0	0	0	1	0	0	NA	0	1	City University, London	Dr. Meenakshi Srinivasan			Cost Effectiveness Analysis	1	1	1	0	2	NHS (Family Planning Clinic)	UK	5	1	To assess the cost effectiveness of family planning services in the UK fron the perspective of the NHS	Oral contraceptive	NA	No method	NA	11	1	NA	3	NA	2	Population considered is couples who use contraceptives in UK from the perspective of the GP, family planning clinic and hospital provision. The typical family unit assumes a couple with one or two children.	1	NA	3	NA	1991
CEA_08_1996_H	8816317	The cost-effectiveness of family planning service provision	Hughes	Journal of Public Health	1996	https://pdfs.semanticscholar.org/d34f/ee21b54f91bc469687743c6ecda1ba076351.pdf	NA	0	0	0	0	0	1	0	0	NA	0	1	City University, London	Dr. Meenakshi Srinivasan			Cost Effectiveness Analysis	1	1	1	0	2	NHS (Family Planning Clinic)	UK	5	1	To assess the cost effectiveness of family planning services in the UK fron the perspective of the NHS	Diaphragm	NA	No method	NA	11	1	NA	3	NA	2	Population considered is couples who use contraceptives in UK from the perspective of the GP, family planning clinic and hospital provision. The typical family unit assumes a couple with one or two children.	1	NA	3	NA	1991
CEA_08_1996_H	8816317	The cost-effectiveness of family planning service provision	Hughes	Journal of Public Health	1996	https://pdfs.semanticscholar.org/d34f/ee21b54f91bc469687743c6ecda1ba076351.pdf	NA	0	0	0	0	0	1	0	0	NA	0	1	City University, London	Dr. Meenakshi Srinivasan			Cost Effectiveness Analysis	1	1	1	0	2	NHS (Family Planning Clinic)	UK	5	1	To assess the cost effectiveness of family planning services in the UK fron the perspective of the NHS	IUD	NA	No method	NA	11	1	NA	3	NA	2	Population considered is couples who use contraceptives in UK from the perspective of the GP, family planning clinic and hospital provision. The typical family unit assumes a couple with one or two children.	1	NA	3	NA	1991
CEA_08_1996_H	8816317	The cost-effectiveness of family planning service provision	Hughes	Journal of Public Health	1996	https://pdfs.semanticscholar.org/d34f/ee21b54f91bc469687743c6ecda1ba076351.pdf	NA	0	0	0	0	0	1	0	0	NA	0	1	City University, London	Dr. Meenakshi Srinivasan			Cost Effectiveness Analysis	1	1	1	0	2	NHS (Family Planning Clinic)	UK	5	1	To assess the cost effectiveness of family planning services in the UK fron the perspective of the NHS	Spermicide	NA	No method	NA	11	1	NA	3	NA	2	Population considered is couples who use contraceptives in UK from the perspective of the GP, family planning clinic and hospital provision. The typical family unit assumes a couple with one or two children.	1	NA	3	NA	1991
CEA_08_1996_H	8816317	The cost-effectiveness of family planning service provision	Hughes	Journal of Public Health	1996	https://pdfs.semanticscholar.org/d34f/ee21b54f91bc469687743c6ecda1ba076351.pdf	NA	0	0	0	0	0	1	0	0	NA	0	1	City University, London	Dr. Meenakshi Srinivasan			Cost Effectiveness Analysis	1	1	1	0	2	NHS (Family Planning Clinic)	UK	5	1	To assess the cost effectiveness of family planning services in the UK fron the perspective of the NHS	Injection	NA	No method	NA	11	1	NA	3	NA	2	Population considered is couples who use contraceptives in UK from the perspective of the GP, family planning clinic and hospital provision. The typical family unit assumes a couple with one or two children.	1	NA	3	NA	1991
CEA_08_1996_H	8816317	The cost-effectiveness of family planning service provision	Hughes	Journal of Public Health	1996	https://pdfs.semanticscholar.org/d34f/ee21b54f91bc469687743c6ecda1ba076351.pdf	NA	0	0	0	0	0	1	0	0	NA	0	1	City University, London	Dr. Meenakshi Srinivasan			Cost Effectiveness Analysis	1	1	1	0	2	NHS (Family Planning Clinic)	UK	5	1	To assess the cost effectiveness of family planning services in the UK fron the perspective of the NHS	Implant	NA	No method	NA	11	1	NA	3	NA	2	Population considered is couples who use contraceptives in UK from the perspective of the GP, family planning clinic and hospital provision. The typical family unit assumes a couple with one or two children.	1	NA	3	NA	1991
CEA_08_1996_H	8816317	The cost-effectiveness of family planning service provision	Hughes	Journal of Public Health	1996	https://pdfs.semanticscholar.org/d34f/ee21b54f91bc469687743c6ecda1ba076351.pdf	NA	0	0	0	0	0	1	0	0	NA	0	1	City University, London	Dr. Meenakshi Srinivasan			Cost Effectiveness Analysis	1	1	1	0	2	NHS (Family Planning Clinic)	UK	5	1	To assess the cost effectiveness of family planning services in the UK fron the perspective of the NHS	Condom	NA	No method	NA	11	1	NA	3	NA	2	Population considered is couples who use contraceptives in UK from the perspective of the GP, family planning clinic and hospital provision. The typical family unit assumes a couple with one or two children.	1	NA	3	NA	1991
CEA_08_1996_H	8816317	The cost-effectiveness of family planning service provision	Hughes	Journal of Public Health	1996	https://pdfs.semanticscholar.org/d34f/ee21b54f91bc469687743c6ecda1ba076351.pdf	NA	0	0	0	0	0	1	0	0	NA	0	1	City University, London	Dr. Meenakshi Srinivasan			Cost Effectiveness Analysis	1	1	1	0	4	Hospital	UK	5	1	To assess the cost effectiveness of family planning services in the UK fron the perspective of the NHS	Sterilization	NA	No method	NA	11	1	NA	3	NA	2	Population considered is couples who use contraceptives in UK from the perspective of the GP, family planning clinic and hospital provision. The typical family unit assumes a couple with one or two children.	1	NA	3	NA	1991
CEA_08_1996_H	8816317	The cost-effectiveness of family planning service provision	Hughes	Journal of Public Health	1996	https://pdfs.semanticscholar.org/d34f/ee21b54f91bc469687743c6ecda1ba076351.pdf	NA	0	0	0	0	0	1	0	0	NA	0	1	City University, London	Dr. Meenakshi Srinivasan			Cost Effectiveness Analysis	1	1	1	0	4	Hospital	UK	5	1	To assess the cost effectiveness of family planning services in the UK fron the perspective of the NHS	Vasectomy	NA	No method	NA	11	1	NA	3	NA	2	Population considered is couples who use contraceptives in UK from the perspective of the GP, family planning clinic and hospital provision. The typical family unit assumes a couple with one or two children.	1	NA	3	NA	1991
CEA_08_1996_H	8816317	The cost-effectiveness of family planning service provision	Hughes	Journal of Public Health	1996	https://pdfs.semanticscholar.org/d34f/ee21b54f91bc469687743c6ecda1ba076351.pdf	NA	0	0	0	0	0	1	0	0	NA	0	1	City University, London	Dr. Meenakshi Srinivasan			Cost Effectiveness Analysis	1	1	1	0	2	NHS (GP)	UK	5	1	To assess the cost effectiveness of family planning services in the UK fron the perspective of the NHS	Oral contraceptive	NA	No method	NA	11	1	NA	3	NA	2	Population considered is couples who use contraceptives in UK from the perspective of the GP, family planning clinic and hospital provision. The typical family unit assumes a couple with one or two children.	1	NA	3	NA	1991
CEA_08_1996_H	8816317	The cost-effectiveness of family planning service provision	Hughes	Journal of Public Health	1996	https://pdfs.semanticscholar.org/d34f/ee21b54f91bc469687743c6ecda1ba076351.pdf	NA	0	0	0	0	0	1	0	0	NA	0	1	City University, London	Dr. Meenakshi Srinivasan			Cost Effectiveness Analysis	1	1	1	0	2	NHS (Family Planning Clinic)	UK	5	1	To assess the cost effectiveness of family planning services in the UK fron the perspective of the NHS	Oral contraceptive	NA	No method	NA	11	1	NA	3	NA	2	Population considered is couples who use contraceptives in UK from the perspective of the GP, family planning clinic and hospital provision. The typical family unit assumes a couple with one or two children.	1	NA	3	NA	1991
CEA_08_1996_H	8816317	The cost-effectiveness of family planning service provision	Hughes	Journal of Public Health	1996	https://pdfs.semanticscholar.org/d34f/ee21b54f91bc469687743c6ecda1ba076351.pdf	NA	0	0	0	0	0	1	0	0	NA	0	1	City University, London	Dr. Meenakshi Srinivasan			Cost Effectiveness Analysis	1	1	1	0	2	NHS (Family Planning Clinic)	UK	5	1	To assess the cost effectiveness of family planning services in the UK fron the perspective of the NHS	Diaphragm	NA	No method	NA	11	1	NA	3	NA	2	Population considered is couples who use contraceptives in UK from the perspective of the GP, family planning clinic and hospital provision. The typical family unit assumes a couple with one or two children.	1	NA	3	NA	1991
CEA_08_1996_H	8816317	The cost-effectiveness of family planning service provision	Hughes	Journal of Public Health	1996	https://pdfs.semanticscholar.org/d34f/ee21b54f91bc469687743c6ecda1ba076351.pdf	NA	0	0	0	0	0	1	0	0	NA	0	1	City University, London	Dr. Meenakshi Srinivasan			Cost Effectiveness Analysis	1	1	1	0	2	NHS (Family Planning Clinic)	UK	5	1	To assess the cost effectiveness of family planning services in the UK fron the perspective of the NHS	IUD	NA	No method	NA	11	1	NA	3	NA	2	Population considered is couples who use contraceptives in UK from the perspective of the GP, family planning clinic and hospital provision. The typical family unit assumes a couple with one or two children.	1	NA	3	NA	1991
CEA_08_1996_H	8816317	The cost-effectiveness of family planning service provision	Hughes	Journal of Public Health	1996	https://pdfs.semanticscholar.org/d34f/ee21b54f91bc469687743c6ecda1ba076351.pdf	NA	0	0	0	0	0	1	0	0	NA	0	1	City University, London	Dr. Meenakshi Srinivasan			Cost Effectiveness Analysis	1	1	1	0	2	NHS (Family Planning Clinic)	UK	5	1	To assess the cost effectiveness of family planning services in the UK fron the perspective of the NHS	Spermicide	NA	No method	NA	11	1	NA	3	NA	2	Population considered is couples who use contraceptives in UK from the perspective of the GP, family planning clinic and hospital provision. The typical family unit assumes a couple with one or two children.	1	NA	3	NA	1991
CEA_08_1996_H	8816317	The cost-effectiveness of family planning service provision	Hughes	Journal of Public Health	1996	https://pdfs.semanticscholar.org/d34f/ee21b54f91bc469687743c6ecda1ba076351.pdf	NA	0	0	0	0	0	1	0	0	NA	0	1	City University, London	Dr. Meenakshi Srinivasan			Cost Effectiveness Analysis	1	1	1	0	2	NHS (Family Planning Clinic)	UK	5	1	To assess the cost effectiveness of family planning services in the UK fron the perspective of the NHS	Injection	NA	No method	NA	11	1	NA	3	NA	2	Population considered is couples who use contraceptives in UK from the perspective of the GP, family planning clinic and hospital provision. The typical family unit assumes a couple with one or two children.	1	NA	3	NA	1991
CEA_08_1996_H	8816317	The cost-effectiveness of family planning service provision	Hughes	Journal of Public Health	1996	https://pdfs.semanticscholar.org/d34f/ee21b54f91bc469687743c6ecda1ba076351.pdf	NA	0	0	0	0	0	1	0	0	NA	0	1	City University, London	Dr. Meenakshi Srinivasan			Cost Effectiveness Analysis	1	1	1	0	2	NHS (Family Planning Clinic)	UK	5	1	To assess the cost effectiveness of family planning services in the UK fron the perspective of the NHS	Implant	NA	No method	NA	11	1	NA	3	NA	2	Population considered is couples who use contraceptives in UK from the perspective of the GP, family planning clinic and hospital provision. The typical family unit assumes a couple with one or two children.	1	NA	3	NA	1991
CEA_08_1996_H	8816317	The cost-effectiveness of family planning service provision	Hughes	Journal of Public Health	1996	https://pdfs.semanticscholar.org/d34f/ee21b54f91bc469687743c6ecda1ba076351.pdf	NA	0	0	0	0	0	1	0	0	NA	0	1	City University, London	Dr. Meenakshi Srinivasan			Cost Effectiveness Analysis	1	1	1	0	2	NHS (Family Planning Clinic)	UK	5	1	To assess the cost effectiveness of family planning services in the UK fron the perspective of the NHS	Condom	NA	No method	NA	11	1	NA	3	NA	2	Population considered is couples who use contraceptives in UK from the perspective of the GP, family planning clinic and hospital provision. The typical family unit assumes a couple with one or two children.	1	NA	3	NA	1991
CEA_08_1996_H	8816317	The cost-effectiveness of family planning service provision	Hughes	Journal of Public Health	1996	https://pdfs.semanticscholar.org/d34f/ee21b54f91bc469687743c6ecda1ba076351.pdf	NA	0	0	0	0	0	1	0	0	NA	0	1	City University, London	Dr. Meenakshi Srinivasan			Cost Effectiveness Analysis	1	1	1	0	4	Hospital	UK	5	1	To assess the cost effectiveness of family planning services in the UK fron the perspective of the NHS	Sterilization	NA	No method	NA	11	1	NA	3	NA	2	Population considered is couples who use contraceptives in UK from the perspective of the GP, family planning clinic and hospital provision. The typical family unit assumes a couple with one or two children.	1	NA	3	NA	1991
CEA_08_1996_H	8816317	The cost-effectiveness of family planning service provision	Hughes	Journal of Public Health	1996	https://pdfs.semanticscholar.org/d34f/ee21b54f91bc469687743c6ecda1ba076351.pdf	NA	0	0	0	0	0	1	0	0	NA	0	1	City University, London	Dr. Meenakshi Srinivasan			Cost Effectiveness Analysis	1	1	1	0	4	Hospital	UK	5	1	To assess the cost effectiveness of family planning services in the UK fron the perspective of the NHS	Vasectomy	NA	No method	NA	11	1	NA	3	NA	2	Population considered is couples who use contraceptives in UK from the perspective of the GP, family planning clinic and hospital provision. The typical family unit assumes a couple with one or two children.	1	NA	3	NA	1991
CEA_08_1996_H	8816317	The cost-effectiveness of family planning service provision	Hughes	Journal of Public Health	1996	https://pdfs.semanticscholar.org/d34f/ee21b54f91bc469687743c6ecda1ba076351.pdf	NA	0	0	0	0	0	1	0	0	NA	0	1	City University, London	Dr. Meenakshi Srinivasan			Cost Effectiveness Analysis	1	1	1	0	2	NHS (GP)	UK	5	1	To assess the cost effectiveness of family planning services in the UK fron the perspective of the NHS	Oral contraceptive	NA	No method	NA	11	1	NA	3	NA	2	Population considered is couples who use contraceptives in UK from the perspective of the GP, family planning clinic and hospital provision. The typical family unit assumes a couple with one or two children.	1	NA	3	NA	1991
CEA_08_1996_H	8816317	The cost-effectiveness of family planning service provision	Hughes	Journal of Public Health	1996	https://pdfs.semanticscholar.org/d34f/ee21b54f91bc469687743c6ecda1ba076351.pdf	NA	0	0	0	0	0	1	0	0	NA	0	1	City University, London	Dr. Meenakshi Srinivasan			Cost Effectiveness Analysis	1	1	1	0	2	NHS (Family Planning Clinic)	UK	5	1	To assess the cost effectiveness of family planning services in the UK fron the perspective of the NHS	Oral contraceptive	NA	No method	NA	11	1	NA	3	NA	2	Population considered is couples who use contraceptives in UK from the perspective of the GP, family planning clinic and hospital provision. The typical family unit assumes a couple with one or two children.	1	NA	3	NA	1991
CEA_08_1996_H	8816317	The cost-effectiveness of family planning service provision	Hughes	Journal of Public Health	1996	https://pdfs.semanticscholar.org/d34f/ee21b54f91bc469687743c6ecda1ba076351.pdf	NA	0	0	0	0	0	1	0	0	NA	0	1	City University, London	Dr. Meenakshi Srinivasan			Cost Effectiveness Analysis	1	1	1	0	2	NHS (Family Planning Clinic)	UK	5	1	To assess the cost effectiveness of family planning services in the UK fron the perspective of the NHS	Diaphragm	NA	No method	NA	11	1	NA	3	NA	2	Population considered is couples who use contraceptives in UK from the perspective of the GP, family planning clinic and hospital provision. The typical family unit assumes a couple with one or two children.	1	NA	3	NA	1991
CEA_08_1996_H	8816317	The cost-effectiveness of family planning service provision	Hughes	Journal of Public Health	1996	https://pdfs.semanticscholar.org/d34f/ee21b54f91bc469687743c6ecda1ba076351.pdf	NA	0	0	0	0	0	1	0	0	NA	0	1	City University, London	Dr. Meenakshi Srinivasan			Cost Effectiveness Analysis	1	1	1	0	2	NHS (Family Planning Clinic)	UK	5	1	To assess the cost effectiveness of family planning services in the UK fron the perspective of the NHS	IUD	NA	No method	NA	11	1	NA	3	NA	2	Population considered is couples who use contraceptives in UK from the perspective of the GP, family planning clinic and hospital provision. The typical family unit assumes a couple with one or two children.	1	NA	3	NA	1991
CEA_08_1996_H	8816317	The cost-effectiveness of family planning service provision	Hughes	Journal of Public Health	1996	https://pdfs.semanticscholar.org/d34f/ee21b54f91bc469687743c6ecda1ba076351.pdf	NA	0	0	0	0	0	1	0	0	NA	0	1	City University, London	Dr. Meenakshi Srinivasan			Cost Effectiveness Analysis	1	1	1	0	2	NHS (Family Planning Clinic)	UK	5	1	To assess the cost effectiveness of family planning services in the UK fron the perspective of the NHS	Spermicide	NA	No method	NA	11	1	NA	3	NA	2	Population considered is couples who use contraceptives in UK from the perspective of the GP, family planning clinic and hospital provision. The typical family unit assumes a couple with one or two children.	1	NA	3	NA	1991
CEA_08_1996_H	8816317	The cost-effectiveness of family planning service provision	Hughes	Journal of Public Health	1996	https://pdfs.semanticscholar.org/d34f/ee21b54f91bc469687743c6ecda1ba076351.pdf	NA	0	0	0	0	0	1	0	0	NA	0	1	City University, London	Dr. Meenakshi Srinivasan			Cost Effectiveness Analysis	1	1	1	0	2	NHS (Family Planning Clinic)	UK	5	1	To assess the cost effectiveness of family planning services in the UK fron the perspective of the NHS	Injection	NA	No method	NA	11	1	NA	3	NA	2	Population considered is couples who use contraceptives in UK from the perspective of the GP, family planning clinic and hospital provision. The typical family unit assumes a couple with one or two children.	1	NA	3	NA	1991
CEA_08_1996_H	8816317	The cost-effectiveness of family planning service provision	Hughes	Journal of Public Health	1996	https://pdfs.semanticscholar.org/d34f/ee21b54f91bc469687743c6ecda1ba076351.pdf	NA	0	0	0	0	0	1	0	0	NA	0	1	City University, London	Dr. Meenakshi Srinivasan			Cost Effectiveness Analysis	1	1	1	0	2	NHS (Family Planning Clinic)	UK	5	1	To assess the cost effectiveness of family planning services in the UK fron the perspective of the NHS	Implant	NA	No method	NA	11	1	NA	3	NA	2	Population considered is couples who use contraceptives in UK from the perspective of the GP, family planning clinic and hospital provision. The typical family unit assumes a couple with one or two children.	1	NA	3	NA	1991
CEA_08_1996_H	8816317	The cost-effectiveness of family planning service provision	Hughes	Journal of Public Health	1996	https://pdfs.semanticscholar.org/d34f/ee21b54f91bc469687743c6ecda1ba076351.pdf	NA	0	0	0	0	0	1	0	0	NA	0	1	City University, London	Dr. Meenakshi Srinivasan			Cost Effectiveness Analysis	1	1	1	0	2	NHS (Family Planning Clinic)	UK	5	1	To assess the cost effectiveness of family planning services in the UK fron the perspective of the NHS	Condom	NA	No method	NA	11	1	NA	3	NA	2	Population considered is couples who use contraceptives in UK from the perspective of the GP, family planning clinic and hospital provision. The typical family unit assumes a couple with one or two children.	1	NA	3	NA	1991
CEA_08_1996_H	8816317	The cost-effectiveness of family planning service provision	Hughes	Journal of Public Health	1996	https://pdfs.semanticscholar.org/d34f/ee21b54f91bc469687743c6ecda1ba076351.pdf	NA	0	0	0	0	0	1	0	0	NA	0	1	City University, London	Dr. Meenakshi Srinivasan			Cost Effectiveness Analysis	1	1	1	0	4	Hospital	UK	5	1	To assess the cost effectiveness of family planning services in the UK fron the perspective of the NHS	Sterilization	NA	No method	NA	11	1	NA	3	NA	2	Population considered is couples who use contraceptives in UK from the perspective of the GP, family planning clinic and hospital provision. The typical family unit assumes a couple with one or two children.	1	NA	3	NA	1991
CEA_08_1996_H	8816317	The cost-effectiveness of family planning service provision	Hughes	Journal of Public Health	1996	https://pdfs.semanticscholar.org/d34f/ee21b54f91bc469687743c6ecda1ba076351.pdf	NA	0	0	0	0	0	1	0	0	NA	0	1	City University, London	Dr. Meenakshi Srinivasan			Cost Effectiveness Analysis	1	1	1	0	4	Hospital	UK	5	1	To assess the cost effectiveness of family planning services in the UK fron the perspective of the NHS	Vasectomy	NA	No method	NA	11	1	NA	3	NA	2	Population considered is couples who use contraceptives in UK from the perspective of the GP, family planning clinic and hospital provision. The typical family unit assumes a couple with one or two children.	1	NA	3	NA	1991
CEA_09_1972_K	4656400	Singapore: a cost-effect analysis of a family planning program.	Kee	Studies in family planning	1972	https://www-jstor-org.proxy.hsc.unt.edu/stable/1964714?seq=1#metadata_info_tab_contents	NA	0	0	0	0	0	1	0	0	NA	0	2	Ministry of Health, Family Planning and Population Board, Singapore	Dr. Meenakshi Srinivasan			Cost Effectiveness Analysis	1	1	1	0	7	Singapore National Family Planning Program	Singapore	5	1	To conduct a cost-effect analysis of a family planning program from the perspective of the Singapore National Family Planning Program from July 1967 to December 1970	Oral contraceptives	NA	NA	NA	4	1	NA	3	NA	1	Patients utilizing the services of the Singapore National Family Planning Program	1	NA	9	Singaporean dollar	1970
CEA_09_1972_K	4656400	Singapore: a cost-effect analysis of a family planning program.	Kee	Studies in family planning	1972	https://www-jstor-org.proxy.hsc.unt.edu/stable/1964714?seq=1#metadata_info_tab_contents	NA	0	0	0	0	0	1	0	0	NA	0	2	Ministry of Health, Family Planning and Population Board, Singapore	Dr. Meenakshi Srinivasan			Cost Effectiveness Analysis	1	1	1	0	7	Singapore National Family Planning Program	Singapore	5	1	To conduct a cost-effect analysis of a family planning program from the perspective of the Singapore National Family Planning Program from July 1967 to December 1970	Condom	NA	NA	NA	4	1	NA	3	NA	1	Patients utilizing the services of the Singapore National Family Planning Program	1	NA	9	Singaporean dollar	1970
CEA_09_1972_K	4656400	Singapore: a cost-effect analysis of a family planning program.	Kee	Studies in family planning	1972	https://www-jstor-org.proxy.hsc.unt.edu/stable/1964714?seq=1#metadata_info_tab_contents	NA	0	0	0	0	0	1	0	0	NA	0	2	Ministry of Health, Family Planning and Population Board, Singapore	Dr. Meenakshi Srinivasan			Cost Effectiveness Analysis	1	1	1	0	7	Singapore National Family Planning Program	Singapore	5	1	To conduct a cost-effect analysis of a family planning program from the perspective of the Singapore National Family Planning Program from July 1967 to December 1970	IUD	NA	NA	NA	4	1	NA	3	NA	1	Patients utilizing the services of the Singapore National Family Planning Program	1	NA	9	Singaporean dollar	1970
CEA_09_1972_K	4656400	Singapore: a cost-effect analysis of a family planning program.	Kee	Studies in family planning	1972	https://www-jstor-org.proxy.hsc.unt.edu/stable/1964714?seq=1#metadata_info_tab_contents	NA	0	0	0	0	0	1	0	0	NA	0	2	Ministry of Health, Family Planning and Population Board, Singapore	Dr. Meenakshi Srinivasan			Cost Effectiveness Analysis	1	1	1	0	7	Singapore National Family Planning Program	Singapore	5	1	To conduct a cost-effect analysis of a family planning program from the perspective of the Singapore National Family Planning Program from July 1967 to December 1970	NA	Other	NA	NA	4	1	NA	3	NA	1	Patients utilizing the services of the Singapore National Family Planning Program	1	NA	9	Singaporean dollar	1970
CEA_10_1994_A	7837126	Cost-effectiveness of levonorgestrel subdermal implants. Comparison with other contraceptive methods available in the United States.	Ashraf	The Journal of reproductive medicine	1994	https://europepmc.org/abstract/med/7837126	NA	0	0	0	0	1	0	0	0	Wyeth-Ayerst Laboratories	0	3	Emron Inc and Mathematica Policy Research Inc	Dr. Meenakshi Srinivasan			Cost Effectiveness Analysis	1	1	1	0	7	Institutional	USA	5	1	To evaluate and compare the cost-effectiveness of eight contraceptive methods: condoms, diaphragms, oral contraceptives, intrauterine devices, medroxyprogesterone acetate suspension, levonorgestrel subdermal implants, tubal ligation and vasectomy.	Vasectomy	NA	Tubal ligation	NA	8	1	NA	NA	NA	2	NA	1	NA	1	NA	1992
CEA_10_1994_A	7837126	Cost-effectiveness of levonorgestrel subdermal implants. Comparison with other contraceptive methods available in the United States.	Ashraf	The Journal of reproductive medicine	1994	https://europepmc.org/abstract/med/7837126	NA	0	0	0	0	1	0	0	0	Wyeth-Ayerst Laboratories	0	3	Emron Inc and Mathematica Policy Research Inc	Dr. Meenakshi Srinivasan			Cost Effectiveness Analysis	1	1	1	0	7	Institutional	USA	5	1	To evaluate and compare the cost-effectiveness of eight contraceptive methods: condoms, diaphragms, oral contraceptives, intrauterine devices, medroxyprogesterone acetate suspension, levonorgestrel subdermal implants, tubal ligation and vasectomy.	Vasectomy	NA	Copper-T IUD	NA	8	1	NA	NA	NA	2	NA	1	NA	1	NA	1992
CEA_10_1994_A	7837126	Cost-effectiveness of levonorgestrel subdermal implants. Comparison with other contraceptive methods available in the United States.	Ashraf	The Journal of reproductive medicine	1994	https://europepmc.org/abstract/med/7837126	NA	0	0	0	0	1	0	0	0	Wyeth-Ayerst Laboratories	0	3	Emron Inc and Mathematica Policy Research Inc	Dr. Meenakshi Srinivasan			Cost Effectiveness Analysis	1	1	1	0	7	Institutional	USA	5	1	To evaluate and compare the cost-effectiveness of eight contraceptive methods: condoms, diaphragms, oral contraceptives, intrauterine devices, medroxyprogesterone acetate suspension, levonorgestrel subdermal implants, tubal ligation and vasectomy.	Vasectomy	NA	Implants (Levonorgestrel)	NA	8	1	NA	NA	NA	2	NA	1	NA	1	NA	1992
CEA_10_1994_A	7837126	Cost-effectiveness of levonorgestrel subdermal implants. Comparison with other contraceptive methods available in the United States.	Ashraf	The Journal of reproductive medicine	1994	https://europepmc.org/abstract/med/7837126	NA	0	0	0	0	1	0	0	0	Wyeth-Ayerst Laboratories	0	3	Emron Inc and Mathematica Policy Research Inc	Dr. Meenakshi Srinivasan			Cost Effectiveness Analysis	1	1	1	0	7	Institutional	USA	5	1	To evaluate and compare the cost-effectiveness of eight contraceptive methods: condoms, diaphragms, oral contraceptives, intrauterine devices, medroxyprogesterone acetate suspension, levonorgestrel subdermal implants, tubal ligation and vasectomy.	Vasectomy	NA	Injectable contraceptive (Medroxyprogesterone)	NA	8	1	NA	NA	NA	2	NA	1	NA	1	NA	1992
CEA_10_1994_A	7837126	Cost-effectiveness of levonorgestrel subdermal implants. Comparison with other contraceptive methods available in the United States.	Ashraf	The Journal of reproductive medicine	1994	https://europepmc.org/abstract/med/7837126	NA	0	0	0	0	1	0	0	0	Wyeth-Ayerst Laboratories	0	3	Emron Inc and Mathematica Policy Research Inc	Dr. Meenakshi Srinivasan			Cost Effectiveness Analysis	1	1	1	0	7	Institutional	USA	5	1	To evaluate and compare the cost-effectiveness of eight contraceptive methods: condoms, diaphragms, oral contraceptives, intrauterine devices, medroxyprogesterone acetate suspension, levonorgestrel subdermal implants, tubal ligation and vasectomy.	Vasectomy	NA	Oral contraceptives	NA	8	1	NA	NA	NA	2	NA	1	NA	1	NA	1992
CEA_10_1994_A	7837126	Cost-effectiveness of levonorgestrel subdermal implants. Comparison with other contraceptive methods available in the United States.	Ashraf	The Journal of reproductive medicine	1994	https://europepmc.org/abstract/med/7837126	NA	0	0	0	0	1	0	0	0	Wyeth-Ayerst Laboratories	0	3	Emron Inc and Mathematica Policy Research Inc	Dr. Meenakshi Srinivasan			Cost Effectiveness Analysis	1	1	1	0	7	Institutional	USA	5	1	To evaluate and compare the cost-effectiveness of eight contraceptive methods: condoms, diaphragms, oral contraceptives, intrauterine devices, medroxyprogesterone acetate suspension, levonorgestrel subdermal implants, tubal ligation and vasectomy.	Vasectomy	NA	Condoms	NA	8	1	NA	NA	NA	2	NA	1	NA	1	NA	1992
CEA_10_1994_A	7837126	Cost-effectiveness of levonorgestrel subdermal implants. Comparison with other contraceptive methods available in the United States.	Ashraf	The Journal of reproductive medicine	1994	https://europepmc.org/abstract/med/7837126	NA	0	0	0	0	1	0	0	0	Wyeth-Ayerst Laboratories	0	3	Emron Inc and Mathematica Policy Research Inc	Dr. Meenakshi Srinivasan			Cost Effectiveness Analysis	1	1	1	0	7	Institutional	USA	5	1	To evaluate and compare the cost-effectiveness of eight contraceptive methods: condoms, diaphragms, oral contraceptives, intrauterine devices, medroxyprogesterone acetate suspension, levonorgestrel subdermal implants, tubal ligation and vasectomy.	Vasectomy	NA	Diaphragm	NA	8	1	NA	NA	NA	2	NA	1	NA	1	NA	1992
CEA_10_1994_A	7837126	Cost-effectiveness of levonorgestrel subdermal implants. Comparison with other contraceptive methods available in the United States.	Ashraf	The Journal of reproductive medicine	1994	https://europepmc.org/abstract/med/7837126	NA	0	0	0	0	1	0	0	0	Wyeth-Ayerst Laboratories	0	3	Emron Inc and Mathematica Policy Research Inc	Dr. Meenakshi Srinivasan			Cost Effectiveness Analysis	1	1	1	0	7	Institutional	USA	5	1	To evaluate and compare the cost-effectiveness of eight contraceptive methods: condoms, diaphragms, oral contraceptives, intrauterine devices, medroxyprogesterone acetate suspension, levonorgestrel subdermal implants, tubal ligation and vasectomy.	Implants (Levonorgestrel)	NA	Injectable contraceptive (Medroxyprogesterone)	NA	8	1	NA	NA	NA	2	NA	1	NA	1	NA	1992
CEA_10_1994_A	7837126	Cost-effectiveness of levonorgestrel subdermal implants. Comparison with other contraceptive methods available in the United States.	Ashraf	The Journal of reproductive medicine	1994	https://europepmc.org/abstract/med/7837126	NA	0	0	0	0	1	0	0	0	Wyeth-Ayerst Laboratories	0	3	Emron Inc and Mathematica Policy Research Inc	Dr. Meenakshi Srinivasan			Cost Effectiveness Analysis	1	1	1	0	7	Institutional	USA	5	1	To evaluate and compare the cost-effectiveness of eight contraceptive methods: condoms, diaphragms, oral contraceptives, intrauterine devices, medroxyprogesterone acetate suspension, levonorgestrel subdermal implants, tubal ligation and vasectomy.	Implants (Levonorgestrel)	NA	Oral contraceptives	NA	8	1	NA	NA	NA	2	NA	1	NA	1	NA	1992
CEA_10_1994_A	7837126	Cost-effectiveness of levonorgestrel subdermal implants. Comparison with other contraceptive methods available in the United States.	Ashraf	The Journal of reproductive medicine	1994	https://europepmc.org/abstract/med/7837126	NA	0	0	0	0	1	0	0	0	Wyeth-Ayerst Laboratories	0	3	Emron Inc and Mathematica Policy Research Inc	Dr. Meenakshi Srinivasan			Cost Effectiveness Analysis	1	1	1	0	7	Institutional	USA	5	1	To evaluate and compare the cost-effectiveness of eight contraceptive methods: condoms, diaphragms, oral contraceptives, intrauterine devices, medroxyprogesterone acetate suspension, levonorgestrel subdermal implants, tubal ligation and vasectomy.	Implants (Levonorgestrel)	NA	Condoms	NA	8	1	NA	NA	NA	2	NA	1	NA	1	NA	1992
CEA_10_1994_A	7837126	Cost-effectiveness of levonorgestrel subdermal implants. Comparison with other contraceptive methods available in the United States.	Ashraf	The Journal of reproductive medicine	1994	https://europepmc.org/abstract/med/7837126	NA	0	0	0	0	1	0	0	0	Wyeth-Ayerst Laboratories	0	3	Emron Inc and Mathematica Policy Research Inc	Dr. Meenakshi Srinivasan			Cost Effectiveness Analysis	1	1	1	0	7	Institutional	USA	5	1	To evaluate and compare the cost-effectiveness of eight contraceptive methods: condoms, diaphragms, oral contraceptives, intrauterine devices, medroxyprogesterone acetate suspension, levonorgestrel subdermal implants, tubal ligation and vasectomy.	Implants (Levonorgestrel)	NA	Diaphragm	NA	8	1	NA	NA	NA	2	NA	1	NA	1	NA	1992
CEA_10_1994_A	7837126	Cost-effectiveness of levonorgestrel subdermal implants. Comparison with other contraceptive methods available in the United States.	Ashraf	The Journal of reproductive medicine	1994	https://europepmc.org/abstract/med/7837126	NA	0	0	0	0	1	0	0	0	Wyeth-Ayerst Laboratories	0	3	Emron Inc and Mathematica Policy Research Inc	Dr. Meenakshi Srinivasan			Cost Effectiveness Analysis	1	1	1	0	7	Institutional	USA	5	1	To evaluate and compare the cost-effectiveness of eight contraceptive methods: condoms, diaphragms, oral contraceptives, intrauterine devices, medroxyprogesterone acetate suspension, levonorgestrel subdermal implants, tubal ligation and vasectomy.	Copper-T IUD	NA	Injectable contraceptive (Medroxyprogesterone)	NA	8	1	NA	NA	NA	2	NA	1	NA	1	NA	1992
CEA_10_1994_A	7837126	Cost-effectiveness of levonorgestrel subdermal implants. Comparison with other contraceptive methods available in the United States.	Ashraf	The Journal of reproductive medicine	1994	https://europepmc.org/abstract/med/7837126	NA	0	0	0	0	1	0	0	0	Wyeth-Ayerst Laboratories	0	3	Emron Inc and Mathematica Policy Research Inc	Dr. Meenakshi Srinivasan			Cost Effectiveness Analysis	1	1	1	0	7	Institutional	USA	5	1	To evaluate and compare the cost-effectiveness of eight contraceptive methods: condoms, diaphragms, oral contraceptives, intrauterine devices, medroxyprogesterone acetate suspension, levonorgestrel subdermal implants, tubal ligation and vasectomy.	Copper-T IUD	NA	Oral contraceptives	NA	8	1	NA	NA	NA	2	NA	1	NA	1	NA	1992
CEA_10_1994_A	7837126	Cost-effectiveness of levonorgestrel subdermal implants. Comparison with other contraceptive methods available in the United States.	Ashraf	The Journal of reproductive medicine	1994	https://europepmc.org/abstract/med/7837126	NA	0	0	0	0	1	0	0	0	Wyeth-Ayerst Laboratories	0	3	Emron Inc and Mathematica Policy Research Inc	Dr. Meenakshi Srinivasan			Cost Effectiveness Analysis	1	1	1	0	7	Institutional	USA	5	1	To evaluate and compare the cost-effectiveness of eight contraceptive methods: condoms, diaphragms, oral contraceptives, intrauterine devices, medroxyprogesterone acetate suspension, levonorgestrel subdermal implants, tubal ligation and vasectomy.	Copper-T IUD	NA	Condoms	NA	8	1	NA	NA	NA	2	NA	1	NA	1	NA	1992
CEA_10_1994_A	7837126	Cost-effectiveness of levonorgestrel subdermal implants. Comparison with other contraceptive methods available in the United States.	Ashraf	The Journal of reproductive medicine	1994	https://europepmc.org/abstract/med/7837126	NA	0	0	0	0	1	0	0	0	Wyeth-Ayerst Laboratories	0	3	Emron Inc and Mathematica Policy Research Inc	Dr. Meenakshi Srinivasan			Cost Effectiveness Analysis	1	1	1	0	7	Institutional	USA	5	1	To evaluate and compare the cost-effectiveness of eight contraceptive methods: condoms, diaphragms, oral contraceptives, intrauterine devices, medroxyprogesterone acetate suspension, levonorgestrel subdermal implants, tubal ligation and vasectomy.	Copper-T IUD	NA	Diaphragm	NA	8	1	NA	NA	NA	2	NA	1	NA	1	NA	1992
CEA_11_2015_G	26241255	Cost-Effectiveness of Immediate Compared With Delayed Postpartum Etonogestrel Implant Insertion	Gariepy	Obstet Gynecol	2015	https://insights.ovid.com/pubmed?pmid=26241255	aileen.gariepy@yale.edu	1	0	0	0	0	0	0	0	National Institutes of Health	1	1	Yale School of Medicine, USA	Dr. Georges Adunlin			Cost Effectiveness Analysis	0	1	1	0	2	NA	USA	5	1	To evaluate the cost-effectiveness of immediate compared with delayed (6 weeks) postpartum etonogestrel implant insertion in preventing future unintended pregnancy.	NA	Immediate insertion of implant (after delivery but before discharge)	NA	Delayed postpartum implant insertion (e.g, at 6 week postpartum visit)	2	1	NA	1	Reproductive age	2	Hypothetical cohort of postpartum women of reproductive age at risk for repeat pregnancy (ie, without prior sterilizations or hysterectomies) desiring the contraceptive implant after delivery.	1	NA	1	NA	2014
CEA_12_2000_P	10947343	Economic analysis of long term reversible contraceptives. Focus on Implanon	Phillips	Pharmacoeconomics	2000	https://link.springer.com/article/10.2165%2F00019053-200017020-00009	C.J.Phillips@swanswa.ac.uk	0	0	0	0	1	0	0	0	NV Organon	0	1	University of Wales Swansea, Wales	Dr. Meenakshi Srinivasan			Cost Effectiveness Analysis	1	1	1	0	2	NA	UK	5	1	To compare the economic impact of Implanon and other long term contraceptive methods such as Norplant (a 6-rod implant system effective for 5 years) and Mirena ( a levonorgestrel releasing IUD also effective for 5 years). Further comparisons with Depo-Provera (a depot injection) and with combined oral contraceptives (COCs) was also made.	Implant (Implanon)	NA	Implant (Norplant)	NA	4	1	NA	1	NA	2	The study population comprised of 100 women per treatment arm.	1	NA	3	NA	1998
CEA_12_2000_P	10947343	Economic analysis of long term reversible contraceptives. Focus on Implanon	Phillips	Pharmacoeconomics	2000	https://link.springer.com/article/10.2165%2F00019053-200017020-00009	C.J.Phillips@swanswa.ac.uk	0	0	0	0	1	0	0	0	NV Organon	0	1	University of Wales Swansea, Wales	Dr. Meenakshi Srinivasan			Cost Effectiveness Analysis	1	1	1	0	2	NA	UK	5	1	To compare the economic impact of Implanon and other long term contraceptive methods such as Norplant (a 6-rod implant system effective for 5 years) and Mirena ( a levonorgestrel releasing IUD also effective for 5 years). Further comparisons with Depo-Provera (a depot injection) and with combined oral contraceptives (COCs) was also made.	Implant (Implanon)	NA	LNG-20 IUS	NA	4	1	NA	1	NA	2	The study population comprised of 100 women per treatment arm.	1	NA	3	NA	1998
CEA_12_2000_P	10947343	Economic analysis of long term reversible contraceptives. Focus on Implanon	Phillips	Pharmacoeconomics	2000	https://link.springer.com/article/10.2165%2F00019053-200017020-00009	C.J.Phillips@swanswa.ac.uk	0	0	0	0	1	0	0	0	NV Organon	0	1	University of Wales Swansea, Wales	Dr. Meenakshi Srinivasan			Cost Effectiveness Analysis	1	1	1	0	2	NA	UK	5	1	To compare the economic impact of Implanon and other long term contraceptive methods such as Norplant (a 6-rod implant system effective for 5 years) and Mirena ( a levonorgestrel releasing IUD also effective for 5 years). Further comparisons with Depo-Provera (a depot injection) and with combined oral contraceptives (COCs) was also made.	Implant (Implanon)	NA	Injectable contraceptive (DMPA)	NA	4	1	NA	1	NA	2	The study population comprised of 100 women per treatment arm.	1	NA	3	NA	1998
CEA_12_2000_P	10947343	Economic analysis of long term reversible contraceptives. Focus on Implanon	Phillips	Pharmacoeconomics	2000	https://link.springer.com/article/10.2165%2F00019053-200017020-00009	C.J.Phillips@swanswa.ac.uk	0	0	0	0	1	0	0	0	NV Organon	0	1	University of Wales Swansea, Wales	Dr. Meenakshi Srinivasan			Cost Effectiveness Analysis	1	1	1	0	2	NA	UK	5	1	To compare the economic impact of Implanon and other long term contraceptive methods such as Norplant (a 6-rod implant system effective for 5 years) and Mirena ( a levonorgestrel releasing IUD also effective for 5 years). Further comparisons with Depo-Provera (a depot injection) and with combined oral contraceptives (COCs) was also made.	Implant (Implanon)	NA	Implant (Norplant)	NA	4	1	NA	1	NA	2	The study population comprised of 100 women per treatment arm.	1	NA	3	NA	1998
CEA_12_2000_P	10947343	Economic analysis of long term reversible contraceptives. Focus on Implanon	Phillips	Pharmacoeconomics	2000	https://link.springer.com/article/10.2165%2F00019053-200017020-00009	C.J.Phillips@swanswa.ac.uk	0	0	0	0	1	0	0	0	NV Organon	0	1	University of Wales Swansea, Wales	Dr. Meenakshi Srinivasan			Cost Effectiveness Analysis	1	1	1	0	2	NA	UK	5	1	To compare the economic impact of Implanon and other long term contraceptive methods such as Norplant (a 6-rod implant system effective for 5 years) and Mirena ( a levonorgestrel releasing IUD also effective for 5 years). Further comparisons with Depo-Provera (a depot injection) and with combined oral contraceptives (COCs) was also made.	Implant (Implanon)	NA	LNG-20 IUS	NA	4	1	NA	1	NA	2	The study population comprised of 100 women per treatment arm.	1	NA	3	NA	1998
CEA_12_2000_P	10947343	Economic analysis of long term reversible contraceptives. Focus on Implanon	Phillips	Pharmacoeconomics	2000	https://link.springer.com/article/10.2165%2F00019053-200017020-00009	C.J.Phillips@swanswa.ac.uk	0	0	0	0	1	0	0	0	NV Organon	0	1	University of Wales Swansea, Wales	Dr. Meenakshi Srinivasan			Cost Effectiveness Analysis	1	1	1	0	2	NA	UK	5	1	To compare the economic impact of Implanon and other long term contraceptive methods such as Norplant (a 6-rod implant system effective for 5 years) and Mirena ( a levonorgestrel releasing IUD also effective for 5 years). Further comparisons with Depo-Provera (a depot injection) and with combined oral contraceptives (COCs) was also made.	Implant (Implanon)	NA	Injectable contraceptive (DMPA)	NA	4	1	NA	1	NA	2	The study population comprised of 100 women per treatment arm.	1	NA	3	NA	1998
CEA_12_2000_P	10947343	Economic analysis of long term reversible contraceptives. Focus on Implanon	Phillips	Pharmacoeconomics	2000	https://link.springer.com/article/10.2165%2F00019053-200017020-00009	C.J.Phillips@swanswa.ac.uk	0	0	0	0	1	0	0	0	NV Organon	0	1	University of Wales Swansea, Wales	Dr. Meenakshi Srinivasan			Cost Effectiveness Analysis	1	1	1	0	2	NA	UK	5	1	To compare the economic impact of Implanon and other long term contraceptive methods such as Norplant (a 6-rod implant system effective for 5 years) and Mirena ( a levonorgestrel releasing IUD also effective for 5 years). Further comparisons with Depo-Provera (a depot injection) and with combined oral contraceptives (COCs) was also made.	Implant (Implanon)	NA	Implant (Norplant)	NA	4	1	NA	1	NA	2	The study population comprised of 100 women per treatment arm.	1	NA	3	NA	1998
CEA_12_2000_P	10947343	Economic analysis of long term reversible contraceptives. Focus on Implanon	Phillips	Pharmacoeconomics	2000	https://link.springer.com/article/10.2165%2F00019053-200017020-00009	C.J.Phillips@swanswa.ac.uk	0	0	0	0	1	0	0	0	NV Organon	0	1	University of Wales Swansea, Wales	Dr. Meenakshi Srinivasan			Cost Effectiveness Analysis	1	1	1	0	2	NA	UK	5	1	To compare the economic impact of Implanon and other long term contraceptive methods such as Norplant (a 6-rod implant system effective for 5 years) and Mirena ( a levonorgestrel releasing IUD also effective for 5 years). Further comparisons with Depo-Provera (a depot injection) and with combined oral contraceptives (COCs) was also made.	Implant (Implanon)	NA	LNG-20 IUS	NA	4	1	NA	1	NA	2	The study population comprised of 100 women per treatment arm.	1	NA	3	NA	1998
CEA_12_2000_P	10947343	Economic analysis of long term reversible contraceptives. Focus on Implanon	Phillips	Pharmacoeconomics	2000	https://link.springer.com/article/10.2165%2F00019053-200017020-00009	C.J.Phillips@swanswa.ac.uk	0	0	0	0	1	0	0	0	NV Organon	0	1	University of Wales Swansea, Wales	Dr. Meenakshi Srinivasan			Cost Effectiveness Analysis	1	1	1	0	2	NA	UK	5	1	To compare the economic impact of Implanon and other long term contraceptive methods such as Norplant (a 6-rod implant system effective for 5 years) and Mirena ( a levonorgestrel releasing IUD also effective for 5 years). Further comparisons with Depo-Provera (a depot injection) and with combined oral contraceptives (COCs) was also made.	Implant (Implanon)	NA	Injectable contraceptive (DMPA)	NA	4	1	NA	1	NA	2	The study population comprised of 100 women per treatment arm.	1	NA	3	NA	1998
CEA_13_2009_L	19272500	The cost-effectiveness of a long-acting reversible contraceptive (Implanon®) relative to oral contraception in a community setting.	Lipetz	Contraception	2009	https://www.sciencedirect.com/science/article/pii/S0010782408005179?via%3Dihub	clare.lipetz@gwent.wales.nhs.uk	0	0	0	0	0	0	1	0	NA	1	4	Gwent Healthcare NHS Trust, UK	Dr. LaMarcus Wingate			Cost Effectiveness Analysis	1	1	1	0	2	NA	UK	5	1	To compare the cost-effectiveness of Implanon in comparison to oral contraceptives within a sexual and reproductive health service.	Implant (Implanon)	NA	Oral contraceptives	NA	2	1	NA	1	13-48 years	1	The age range in both groups was 13-48 years. The intervention group study population comprised of 493 women with a mean age of 23.8 years (IQR- 18-29 years) in Gwent Sexual and Reproductive Health service on Implanon. The comparator group study population comprised of 493 women with a mean age of 23.6 years (IQR- 18-29 years) in Gwent Sexual and Reproductive Health service on oral contraceptives.	1	NA	3	NA	2005
CEA_13_2009_L	19272500	The cost-effectiveness of a long-acting reversible contraceptive (Implanon®) relative to oral contraception in a community setting.	Lipetz	Contraception	2009	https://www.sciencedirect.com/science/article/pii/S0010782408005179?via%3Dihub	clare.lipetz@gwent.wales.nhs.uk	0	0	0	0	0	0	1	0	NA	1	4	Gwent Healthcare NHS Trust, UK	Dr. LaMarcus Wingate			Cost Effectiveness Analysis	1	1	1	0	2	NA	UK	5	1	To compare the cost-effectiveness of Implanon in comparison to oral contraceptives within a sexual and reproductive health service.	Implant (Implanon)	NA	Oral contraceptives	NA	2	1	NA	1	13-48 years	1	The age range in both groups was 13-48 years. The intervention group study population comprised of 493 women with a mean age of 23.8 years (IQR- 18-29 years) in Gwent Sexual and Reproductive Health service on Implanon. The comparator group study population comprised of 493 women with a mean age of 23.6 years (IQR- 18-29 years) in Gwent Sexual and Reproductive Health service on oral contraceptives.	1	NA	3	NA	2005
CEA_13_2009_L	19272500	The cost-effectiveness of a long-acting reversible contraceptive (Implanon®) relative to oral contraception in a community setting.	Lipetz	Contraception	2009	https://www.sciencedirect.com/science/article/pii/S0010782408005179?via%3Dihub	clare.lipetz@gwent.wales.nhs.uk	0	0	0	0	0	0	1	0	NA	1	4	Gwent Healthcare NHS Trust, UK	Dr. LaMarcus Wingate			Cost Effectiveness Analysis	1	1	1	0	2	NA	UK	5	1	To compare the cost-effectiveness of Implanon in comparison to oral contraceptives within a sexual and reproductive health service.	Implant (Implanon)	NA	Oral contraceptives	NA	2	1	NA	1	13-48 years	1	The age range in both groups was 13-48 years. The intervention group study population comprised of 493 women with a mean age of 23.8 years (IQR- 18-29 years) in Gwent Sexual and Reproductive Health service on Implanon. The comparator group study population comprised of 493 women with a mean age of 23.6 years (IQR- 18-29 years) in Gwent Sexual and Reproductive Health service on oral contraceptives.	1	NA	3	NA	2005
CEA_14_2018_A	30176517	Effectiveness and cost of contraception in France (FACET study): a cohort study from the French National Healthcare Insurance Database	Agostini	Eur J Obstet Gynecol Reprod Biol	2018	https://www.sciencedirect.com/science/article/pii/S030121151830366X?via%3Dihub	antoine.lafuma@cemka.fr	0	0	0	0	1	0	0	0	MSD France	1	4	Service de Gynecologie-Obstetrique, Hopital de la Conception, France	Dr. Meenakshi Srinivasan			Cost Effectiveness Analysis	1	1	1	0	2	Health System	France	5	1	To assess the effectiveness and costs associated with contraceptive methods based on real-world data in France	1st-2nd generation COC	NA	NA	NA	6	1	NA	1	15 years or older	1	Women aged 15 years or older who were users of at least one contraceptive method (between Jan 1 2012 and Dec 31 2012).	1	NA	2	NA	2012
CEA_14_2018_A	30176517	Effectiveness and cost of contraception in France (FACET study): a cohort study from the French National Healthcare Insurance Database	Agostini	Eur J Obstet Gynecol Reprod Biol	2018	https://www.sciencedirect.com/science/article/pii/S030121151830366X?via%3Dihub	antoine.lafuma@cemka.fr	0	0	0	0	1	0	0	0	MSD France	1	4	Service de Gynecologie-Obstetrique, Hopital de la Conception, France	Dr. Meenakshi Srinivasan			Cost Effectiveness Analysis	1	1	1	0	2	Health System	France	5	1	To assess the effectiveness and costs associated with contraceptive methods based on real-world data in France	3rd generation COC	NA	NA	NA	6	1	NA	1	15 years or older	1	Women aged 15 years or older who were users of at least one contraceptive method (between Jan 1 2012 and Dec 31 2012).	1	NA	2	NA	2012
CEA_14_2018_A	30176517	Effectiveness and cost of contraception in France (FACET study): a cohort study from the French National Healthcare Insurance Database	Agostini	Eur J Obstet Gynecol Reprod Biol	2018	https://www.sciencedirect.com/science/article/pii/S030121151830366X?via%3Dihub	antoine.lafuma@cemka.fr	0	0	0	0	1	0	0	0	MSD France	1	4	Service de Gynecologie-Obstetrique, Hopital de la Conception, France	Dr. Meenakshi Srinivasan			Cost Effectiveness Analysis	1	1	1	0	2	Health System	France	5	1	To assess the effectiveness and costs associated with contraceptive methods based on real-world data in France	Progestin only pill	NA	NA	NA	6	1	NA	1	15 years or older	1	Women aged 15 years or older who were users of at least one contraceptive method (between Jan 1 2012 and Dec 31 2012).	1	NA	2	NA	2012
CEA_14_2018_A	30176517	Effectiveness and cost of contraception in France (FACET study): a cohort study from the French National Healthcare Insurance Database	Agostini	Eur J Obstet Gynecol Reprod Biol	2018	https://www.sciencedirect.com/science/article/pii/S030121151830366X?via%3Dihub	antoine.lafuma@cemka.fr	0	0	0	0	1	0	0	0	MSD France	1	4	Service de Gynecologie-Obstetrique, Hopital de la Conception, France	Dr. Meenakshi Srinivasan			Cost Effectiveness Analysis	1	1	1	0	2	Health System	France	5	1	To assess the effectiveness and costs associated with contraceptive methods based on real-world data in France	Copper-T IUD	NA	NA	NA	6	1	NA	1	15 years or older	1	Women aged 15 years or older who were users of at least one contraceptive method (between Jan 1 2012 and Dec 31 2012).	1	NA	2	NA	2012
CEA_14_2018_A	30176517	Effectiveness and cost of contraception in France (FACET study): a cohort study from the French National Healthcare Insurance Database	Agostini	Eur J Obstet Gynecol Reprod Biol	2018	https://www.sciencedirect.com/science/article/pii/S030121151830366X?via%3Dihub	antoine.lafuma@cemka.fr	0	0	0	0	1	0	0	0	MSD France	1	4	Service de Gynecologie-Obstetrique, Hopital de la Conception, France	Dr. Meenakshi Srinivasan			Cost Effectiveness Analysis	1	1	1	0	2	Health System	France	5	1	To assess the effectiveness and costs associated with contraceptive methods based on real-world data in France	LNG-20 IUS	NA	NA	NA	6	1	NA	1	15 years or older	1	Women aged 15 years or older who were users of at least one contraceptive method (between Jan 1 2012 and Dec 31 2012).	1	NA	2	NA	2012
CEA_14_2018_A	30176517	Effectiveness and cost of contraception in France (FACET study): a cohort study from the French National Healthcare Insurance Database	Agostini	Eur J Obstet Gynecol Reprod Biol	2018	https://www.sciencedirect.com/science/article/pii/S030121151830366X?via%3Dihub	antoine.lafuma@cemka.fr	0	0	0	0	1	0	0	0	MSD France	1	4	Service de Gynecologie-Obstetrique, Hopital de la Conception, France	Dr. Meenakshi Srinivasan			Cost Effectiveness Analysis	1	1	1	0	2	Health System	France	5	1	To assess the effectiveness and costs associated with contraceptive methods based on real-world data in France	Implant (Implanon)	NA	NA	NA	6	1	NA	1	15 years or older	1	Women aged 15 years or older who were users of at least one contraceptive method (between Jan 1 2012 and Dec 31 2012).	1	NA	2	NA	2012
CEA_15_2015_T	25282161	Achieving cost-neutrality with long-acting reversible contraceptive methods	Trussell	Contraception	2015	https://www.sciencedirect.com/science/article/pii/S0010782414006465?via%3Dihub	amy.law@bayer.com	1	0	0	0	1	0	0	0	Bayer Healthcare Pharmaceuticals Inc, Eunice Kennedy Shriver National Institute of Child Health and Human Development	1	1	Princeton University, USA	Dr. Meenakshi Srinivasan			Cost Effectiveness Analysis	1	1	1	0	2	NA	USA	5	1	This analysis aimed to estimate the average annual cost of available reversible contraceptive methods in the United States. It aimed to also quantify minimum duration of use required for LARC methods to achieve cost-neutrality relative to other reversible contraceptive methods while taking into consideration discontinuation.	Copper-T IUD	NA	No method	NA	10	1	NA	1	20-29 years	2	Analysis assumes a cohort of 1000 women aged 20-29 years	1	NA	1	NA	2012
CEA_15_2015_T	25282161	Achieving cost-neutrality with long-acting reversible contraceptive methods	Trussell	Contraception	2015	https://www.sciencedirect.com/science/article/pii/S0010782414006465?via%3Dihub	amy.law@bayer.com	1	0	0	0	1	0	0	0	Bayer Healthcare Pharmaceuticals Inc, Eunice Kennedy Shriver National Institute of Child Health and Human Development	1	1	Princeton University, USA	Dr. Meenakshi Srinivasan			Cost Effectiveness Analysis	1	1	1	0	2	NA	USA	5	1	This analysis aimed to estimate the average annual cost of available reversible contraceptive methods in the United States. It aimed to also quantify minimum duration of use required for LARC methods to achieve cost-neutrality relative to other reversible contraceptive methods while taking into consideration discontinuation.	Implant	NA	No method	NA	10	1	NA	1	20-29 years	2	Analysis assumes a cohort of 1000 women aged 20-29 years	1	NA	1	NA	2012
CEA_15_2015_T	25282161	Achieving cost-neutrality with long-acting reversible contraceptive methods	Trussell	Contraception	2015	https://www.sciencedirect.com/science/article/pii/S0010782414006465?via%3Dihub	amy.law@bayer.com	1	0	0	0	1	0	0	0	Bayer Healthcare Pharmaceuticals Inc, Eunice Kennedy Shriver National Institute of Child Health and Human Development	1	1	Princeton University, USA	Dr. Meenakshi Srinivasan			Cost Effectiveness Analysis	1	1	1	0	2	NA	USA	5	1	This analysis aimed to estimate the average annual cost of available reversible contraceptive methods in the United States. It aimed to also quantify minimum duration of use required for LARC methods to achieve cost-neutrality relative to other reversible contraceptive methods while taking into consideration discontinuation.	LNG-20 IUS	NA	No method	NA	10	1	NA	1	20-29 years	2	Analysis assumes a cohort of 1000 women aged 20-29 years	1	NA	1	NA	2012
CEA_15_2015_T	25282161	Achieving cost-neutrality with long-acting reversible contraceptive methods	Trussell	Contraception	2015	https://www.sciencedirect.com/science/article/pii/S0010782414006465?via%3Dihub	amy.law@bayer.com	1	0	0	0	1	0	0	0	Bayer Healthcare Pharmaceuticals Inc, Eunice Kennedy Shriver National Institute of Child Health and Human Development	1	1	Princeton University, USA	Dr. Meenakshi Srinivasan			Cost Effectiveness Analysis	1	1	1	0	2	NA	USA	5	1	This analysis aimed to estimate the average annual cost of available reversible contraceptive methods in the United States. It aimed to also quantify minimum duration of use required for LARC methods to achieve cost-neutrality relative to other reversible contraceptive methods while taking into consideration discontinuation.	Generic OC	NA	No method	NA	10	1	NA	1	20-29 years	2	Analysis assumes a cohort of 1000 women aged 20-29 years	1	NA	1	NA	2012
CEA_15_2015_T	25282161	Achieving cost-neutrality with long-acting reversible contraceptive methods	Trussell	Contraception	2015	https://www.sciencedirect.com/science/article/pii/S0010782414006465?via%3Dihub	amy.law@bayer.com	1	0	0	0	1	0	0	0	Bayer Healthcare Pharmaceuticals Inc, Eunice Kennedy Shriver National Institute of Child Health and Human Development	1	1	Princeton University, USA	Dr. Meenakshi Srinivasan			Cost Effectiveness Analysis	1	1	1	0	2	NA	USA	5	1	This analysis aimed to estimate the average annual cost of available reversible contraceptive methods in the United States. It aimed to also quantify minimum duration of use required for LARC methods to achieve cost-neutrality relative to other reversible contraceptive methods while taking into consideration discontinuation.	Ring	NA	No method	NA	10	1	NA	1	20-29 years	2	Analysis assumes a cohort of 1000 women aged 20-29 years	1	NA	1	NA	2012
CEA_15_2015_T	25282161	Achieving cost-neutrality with long-acting reversible contraceptive methods	Trussell	Contraception	2015	https://www.sciencedirect.com/science/article/pii/S0010782414006465?via%3Dihub	amy.law@bayer.com	1	0	0	0	1	0	0	0	Bayer Healthcare Pharmaceuticals Inc, Eunice Kennedy Shriver National Institute of Child Health and Human Development	1	1	Princeton University, USA	Dr. Meenakshi Srinivasan			Cost Effectiveness Analysis	1	1	1	0	2	NA	USA	5	1	This analysis aimed to estimate the average annual cost of available reversible contraceptive methods in the United States. It aimed to also quantify minimum duration of use required for LARC methods to achieve cost-neutrality relative to other reversible contraceptive methods while taking into consideration discontinuation.	Patch	NA	No method	NA	10	1	NA	1	20-29 years	2	Analysis assumes a cohort of 1000 women aged 20-29 years	1	NA	1	NA	2012
CEA_15_2015_T	25282161	Achieving cost-neutrality with long-acting reversible contraceptive methods	Trussell	Contraception	2015	https://www.sciencedirect.com/science/article/pii/S0010782414006465?via%3Dihub	amy.law@bayer.com	1	0	0	0	1	0	0	0	Bayer Healthcare Pharmaceuticals Inc, Eunice Kennedy Shriver National Institute of Child Health and Human Development	1	1	Princeton University, USA	Dr. Meenakshi Srinivasan			Cost Effectiveness Analysis	1	1	1	0	2	NA	USA	5	1	This analysis aimed to estimate the average annual cost of available reversible contraceptive methods in the United States. It aimed to also quantify minimum duration of use required for LARC methods to achieve cost-neutrality relative to other reversible contraceptive methods while taking into consideration discontinuation.	Injectable contraceptive	NA	No method	NA	10	1	NA	1	20-29 years	2	Analysis assumes a cohort of 1000 women aged 20-29 years	1	NA	1	NA	2012
CEA_15_2015_T	25282161	Achieving cost-neutrality with long-acting reversible contraceptive methods	Trussell	Contraception	2015	https://www.sciencedirect.com/science/article/pii/S0010782414006465?via%3Dihub	amy.law@bayer.com	1	0	0	0	1	0	0	0	Bayer Healthcare Pharmaceuticals Inc, Eunice Kennedy Shriver National Institute of Child Health and Human Development	1	1	Princeton University, USA	Dr. Meenakshi Srinivasan			Cost Effectiveness Analysis	1	1	1	0	2	NA	USA	5	1	This analysis aimed to estimate the average annual cost of available reversible contraceptive methods in the United States. It aimed to also quantify minimum duration of use required for LARC methods to achieve cost-neutrality relative to other reversible contraceptive methods while taking into consideration discontinuation.	Mixed-SARC	NA	No method	NA	10	1	NA	1	20-29 years	2	Analysis assumes a cohort of 1000 women aged 20-29 years	1	NA	1	NA	2012
CEA_15_2015_T	25282161	Achieving cost-neutrality with long-acting reversible contraceptive methods	Trussell	Contraception	2015	https://www.sciencedirect.com/science/article/pii/S0010782414006465?via%3Dihub	amy.law@bayer.com	1	0	0	0	1	0	0	0	Bayer Healthcare Pharmaceuticals Inc, Eunice Kennedy Shriver National Institute of Child Health and Human Development	1	1	Princeton University, USA	Dr. Meenakshi Srinivasan			Cost Effectiveness Analysis	1	1	1	0	2	NA	USA	5	1	This analysis aimed to estimate the average annual cost of available reversible contraceptive methods in the United States. It aimed to also quantify minimum duration of use required for LARC methods to achieve cost-neutrality relative to other reversible contraceptive methods while taking into consideration discontinuation.	Condom	NA	No method	NA	10	1	NA	1	20-29 years	2	Analysis assumes a cohort of 1000 women aged 20-29 years	1	NA	1	NA	2012
CEA_15_2015_T	25282161	Achieving cost-neutrality with long-acting reversible contraceptive methods	Trussell	Contraception	2015	https://www.sciencedirect.com/science/article/pii/S0010782414006465?via%3Dihub	amy.law@bayer.com	1	0	0	0	1	0	0	0	Bayer Healthcare Pharmaceuticals Inc, Eunice Kennedy Shriver National Institute of Child Health and Human Development	1	1	Princeton University, USA	Dr. Meenakshi Srinivasan			Cost Effectiveness Analysis	1	1	1	0	2	NA	USA	5	1	This analysis aimed to estimate the average annual cost of available reversible contraceptive methods in the United States. It aimed to also quantify minimum duration of use required for LARC methods to achieve cost-neutrality relative to other reversible contraceptive methods while taking into consideration discontinuation.	Copper-T IUD	NA	No method	NA	10	1	NA	1	20-29 years	2	Analysis assumes a cohort of 1000 women aged 20-29 years	1	NA	1	NA	2012
CEA_15_2015_T	25282161	Achieving cost-neutrality with long-acting reversible contraceptive methods	Trussell	Contraception	2015	https://www.sciencedirect.com/science/article/pii/S0010782414006465?via%3Dihub	amy.law@bayer.com	1	0	0	0	1	0	0	0	Bayer Healthcare Pharmaceuticals Inc, Eunice Kennedy Shriver National Institute of Child Health and Human Development	1	1	Princeton University, USA	Dr. Meenakshi Srinivasan			Cost Effectiveness Analysis	1	1	1	0	2	NA	USA	5	1	This analysis aimed to estimate the average annual cost of available reversible contraceptive methods in the United States. It aimed to also quantify minimum duration of use required for LARC methods to achieve cost-neutrality relative to other reversible contraceptive methods while taking into consideration discontinuation.	Implant	NA	No method	NA	10	1	NA	1	20-29 years	2	Analysis assumes a cohort of 1000 women aged 20-29 years	1	NA	1	NA	2012
CEA_15_2015_T	25282161	Achieving cost-neutrality with long-acting reversible contraceptive methods	Trussell	Contraception	2015	https://www.sciencedirect.com/science/article/pii/S0010782414006465?via%3Dihub	amy.law@bayer.com	1	0	0	0	1	0	0	0	Bayer Healthcare Pharmaceuticals Inc, Eunice Kennedy Shriver National Institute of Child Health and Human Development	1	1	Princeton University, USA	Dr. Meenakshi Srinivasan			Cost Effectiveness Analysis	1	1	1	0	2	NA	USA	5	1	This analysis aimed to estimate the average annual cost of available reversible contraceptive methods in the United States. It aimed to also quantify minimum duration of use required for LARC methods to achieve cost-neutrality relative to other reversible contraceptive methods while taking into consideration discontinuation.	LNG-20 IUS	NA	No method	NA	10	1	NA	1	20-29 years	2	Analysis assumes a cohort of 1000 women aged 20-29 years	1	NA	1	NA	2012
CEA_15_2015_T	25282161	Achieving cost-neutrality with long-acting reversible contraceptive methods	Trussell	Contraception	2015	https://www.sciencedirect.com/science/article/pii/S0010782414006465?via%3Dihub	amy.law@bayer.com	1	0	0	0	1	0	0	0	Bayer Healthcare Pharmaceuticals Inc, Eunice Kennedy Shriver National Institute of Child Health and Human Development	1	1	Princeton University, USA	Dr. Meenakshi Srinivasan			Cost Effectiveness Analysis	1	1	1	0	2	NA	USA	5	1	This analysis aimed to estimate the average annual cost of available reversible contraceptive methods in the United States. It aimed to also quantify minimum duration of use required for LARC methods to achieve cost-neutrality relative to other reversible contraceptive methods while taking into consideration discontinuation.	Generic OC	NA	No method	NA	10	1	NA	1	20-29 years	2	Analysis assumes a cohort of 1000 women aged 20-29 years	1	NA	1	NA	2012
CEA_15_2015_T	25282161	Achieving cost-neutrality with long-acting reversible contraceptive methods	Trussell	Contraception	2015	https://www.sciencedirect.com/science/article/pii/S0010782414006465?via%3Dihub	amy.law@bayer.com	1	0	0	0	1	0	0	0	Bayer Healthcare Pharmaceuticals Inc, Eunice Kennedy Shriver National Institute of Child Health and Human Development	1	1	Princeton University, USA	Dr. Meenakshi Srinivasan			Cost Effectiveness Analysis	1	1	1	0	2	NA	USA	5	1	This analysis aimed to estimate the average annual cost of available reversible contraceptive methods in the United States. It aimed to also quantify minimum duration of use required for LARC methods to achieve cost-neutrality relative to other reversible contraceptive methods while taking into consideration discontinuation.	Ring	NA	No method	NA	10	1	NA	1	20-29 years	2	Analysis assumes a cohort of 1000 women aged 20-29 years	1	NA	1	NA	2012
CEA_15_2015_T	25282161	Achieving cost-neutrality with long-acting reversible contraceptive methods	Trussell	Contraception	2015	https://www.sciencedirect.com/science/article/pii/S0010782414006465?via%3Dihub	amy.law@bayer.com	1	0	0	0	1	0	0	0	Bayer Healthcare Pharmaceuticals Inc, Eunice Kennedy Shriver National Institute of Child Health and Human Development	1	1	Princeton University, USA	Dr. Meenakshi Srinivasan			Cost Effectiveness Analysis	1	1	1	0	2	NA	USA	5	1	This analysis aimed to estimate the average annual cost of available reversible contraceptive methods in the United States. It aimed to also quantify minimum duration of use required for LARC methods to achieve cost-neutrality relative to other reversible contraceptive methods while taking into consideration discontinuation.	Patch	NA	No method	NA	10	1	NA	1	20-29 years	2	Analysis assumes a cohort of 1000 women aged 20-29 years	1	NA	1	NA	2012
CEA_15_2015_T	25282161	Achieving cost-neutrality with long-acting reversible contraceptive methods	Trussell	Contraception	2015	https://www.sciencedirect.com/science/article/pii/S0010782414006465?via%3Dihub	amy.law@bayer.com	1	0	0	0	1	0	0	0	Bayer Healthcare Pharmaceuticals Inc, Eunice Kennedy Shriver National Institute of Child Health and Human Development	1	1	Princeton University, USA	Dr. Meenakshi Srinivasan			Cost Effectiveness Analysis	1	1	1	0	2	NA	USA	5	1	This analysis aimed to estimate the average annual cost of available reversible contraceptive methods in the United States. It aimed to also quantify minimum duration of use required for LARC methods to achieve cost-neutrality relative to other reversible contraceptive methods while taking into consideration discontinuation.	Injectable contraceptive	NA	No method	NA	10	1	NA	1	20-29 years	2	Analysis assumes a cohort of 1000 women aged 20-29 years	1	NA	1	NA	2012
CEA_15_2015_T	25282161	Achieving cost-neutrality with long-acting reversible contraceptive methods	Trussell	Contraception	2015	https://www.sciencedirect.com/science/article/pii/S0010782414006465?via%3Dihub	amy.law@bayer.com	1	0	0	0	1	0	0	0	Bayer Healthcare Pharmaceuticals Inc, Eunice Kennedy Shriver National Institute of Child Health and Human Development	1	1	Princeton University, USA	Dr. Meenakshi Srinivasan			Cost Effectiveness Analysis	1	1	1	0	2	NA	USA	5	1	This analysis aimed to estimate the average annual cost of available reversible contraceptive methods in the United States. It aimed to also quantify minimum duration of use required for LARC methods to achieve cost-neutrality relative to other reversible contraceptive methods while taking into consideration discontinuation.	Mixed-SARC	NA	No method	NA	10	1	NA	1	20-29 years	2	Analysis assumes a cohort of 1000 women aged 20-29 years	1	NA	1	NA	2012
CEA_15_2015_T	25282161	Achieving cost-neutrality with long-acting reversible contraceptive methods	Trussell	Contraception	2015	https://www.sciencedirect.com/science/article/pii/S0010782414006465?via%3Dihub	amy.law@bayer.com	1	0	0	0	1	0	0	0	Bayer Healthcare Pharmaceuticals Inc, Eunice Kennedy Shriver National Institute of Child Health and Human Development	1	1	Princeton University, USA	Dr. Meenakshi Srinivasan			Cost Effectiveness Analysis	1	1	1	0	2	NA	USA	5	1	This analysis aimed to estimate the average annual cost of available reversible contraceptive methods in the United States. It aimed to also quantify minimum duration of use required for LARC methods to achieve cost-neutrality relative to other reversible contraceptive methods while taking into consideration discontinuation.	Condom	NA	No method	NA	10	1	NA	1	20-29 years	2	Analysis assumes a cohort of 1000 women aged 20-29 years	1	NA	1	NA	2012
CEA_15_2015_T	25282161	Achieving cost-neutrality with long-acting reversible contraceptive methods	Trussell	Contraception	2015	https://www.sciencedirect.com/science/article/pii/S0010782414006465?via%3Dihub	amy.law@bayer.com	1	0	0	0	1	0	0	0	Bayer Healthcare Pharmaceuticals Inc, Eunice Kennedy Shriver National Institute of Child Health and Human Development	1	1	Princeton University, USA	Dr. Meenakshi Srinivasan			Cost Effectiveness Analysis	1	1	1	0	2	NA	USA	5	1	This analysis aimed to estimate the average annual cost of available reversible contraceptive methods in the United States. It aimed to also quantify minimum duration of use required for LARC methods to achieve cost-neutrality relative to other reversible contraceptive methods while taking into consideration discontinuation.	Copper-T IUD	NA	No method	NA	10	1	NA	1	20-29 years	2	Analysis assumes a cohort of 1000 women aged 20-29 years	1	NA	1	NA	2012
CEA_15_2015_T	25282161	Achieving cost-neutrality with long-acting reversible contraceptive methods	Trussell	Contraception	2015	https://www.sciencedirect.com/science/article/pii/S0010782414006465?via%3Dihub	amy.law@bayer.com	1	0	0	0	1	0	0	0	Bayer Healthcare Pharmaceuticals Inc, Eunice Kennedy Shriver National Institute of Child Health and Human Development	1	1	Princeton University, USA	Dr. Meenakshi Srinivasan			Cost Effectiveness Analysis	1	1	1	0	2	NA	USA	5	1	This analysis aimed to estimate the average annual cost of available reversible contraceptive methods in the United States. It aimed to also quantify minimum duration of use required for LARC methods to achieve cost-neutrality relative to other reversible contraceptive methods while taking into consideration discontinuation.	Implant	NA	No method	NA	10	1	NA	1	20-29 years	2	Analysis assumes a cohort of 1000 women aged 20-29 years	1	NA	1	NA	2012
CEA_15_2015_T	25282161	Achieving cost-neutrality with long-acting reversible contraceptive methods	Trussell	Contraception	2015	https://www.sciencedirect.com/science/article/pii/S0010782414006465?via%3Dihub	amy.law@bayer.com	1	0	0	0	1	0	0	0	Bayer Healthcare Pharmaceuticals Inc, Eunice Kennedy Shriver National Institute of Child Health and Human Development	1	1	Princeton University, USA	Dr. Meenakshi Srinivasan			Cost Effectiveness Analysis	1	1	1	0	2	NA	USA	5	1	This analysis aimed to estimate the average annual cost of available reversible contraceptive methods in the United States. It aimed to also quantify minimum duration of use required for LARC methods to achieve cost-neutrality relative to other reversible contraceptive methods while taking into consideration discontinuation.	LNG-20 IUS	NA	No method	NA	10	1	NA	1	20-29 years	2	Analysis assumes a cohort of 1000 women aged 20-29 years	1	NA	1	NA	2012
CEA_15_2015_T	25282161	Achieving cost-neutrality with long-acting reversible contraceptive methods	Trussell	Contraception	2015	https://www.sciencedirect.com/science/article/pii/S0010782414006465?via%3Dihub	amy.law@bayer.com	1	0	0	0	1	0	0	0	Bayer Healthcare Pharmaceuticals Inc, Eunice Kennedy Shriver National Institute of Child Health and Human Development	1	1	Princeton University, USA	Dr. Meenakshi Srinivasan			Cost Effectiveness Analysis	1	1	1	0	2	NA	USA	5	1	This analysis aimed to estimate the average annual cost of available reversible contraceptive methods in the United States. It aimed to also quantify minimum duration of use required for LARC methods to achieve cost-neutrality relative to other reversible contraceptive methods while taking into consideration discontinuation.	Generic OC	NA	No method	NA	10	1	NA	1	20-29 years	2	Analysis assumes a cohort of 1000 women aged 20-29 years	1	NA	1	NA	2012
CEA_15_2015_T	25282161	Achieving cost-neutrality with long-acting reversible contraceptive methods	Trussell	Contraception	2015	https://www.sciencedirect.com/science/article/pii/S0010782414006465?via%3Dihub	amy.law@bayer.com	1	0	0	0	1	0	0	0	Bayer Healthcare Pharmaceuticals Inc, Eunice Kennedy Shriver National Institute of Child Health and Human Development	1	1	Princeton University, USA	Dr. Meenakshi Srinivasan			Cost Effectiveness Analysis	1	1	1	0	2	NA	USA	5	1	This analysis aimed to estimate the average annual cost of available reversible contraceptive methods in the United States. It aimed to also quantify minimum duration of use required for LARC methods to achieve cost-neutrality relative to other reversible contraceptive methods while taking into consideration discontinuation.	Ring	NA	No method	NA	10	1	NA	1	20-29 years	2	Analysis assumes a cohort of 1000 women aged 20-29 years	1	NA	1	NA	2012
CEA_15_2015_T	25282161	Achieving cost-neutrality with long-acting reversible contraceptive methods	Trussell	Contraception	2015	https://www.sciencedirect.com/science/article/pii/S0010782414006465?via%3Dihub	amy.law@bayer.com	1	0	0	0	1	0	0	0	Bayer Healthcare Pharmaceuticals Inc, Eunice Kennedy Shriver National Institute of Child Health and Human Development	1	1	Princeton University, USA	Dr. Meenakshi Srinivasan			Cost Effectiveness Analysis	1	1	1	0	2	NA	USA	5	1	This analysis aimed to estimate the average annual cost of available reversible contraceptive methods in the United States. It aimed to also quantify minimum duration of use required for LARC methods to achieve cost-neutrality relative to other reversible contraceptive methods while taking into consideration discontinuation.	Patch	NA	No method	NA	10	1	NA	1	20-29 years	2	Analysis assumes a cohort of 1000 women aged 20-29 years	1	NA	1	NA	2012
CEA_15_2015_T	25282161	Achieving cost-neutrality with long-acting reversible contraceptive methods	Trussell	Contraception	2015	https://www.sciencedirect.com/science/article/pii/S0010782414006465?via%3Dihub	amy.law@bayer.com	1	0	0	0	1	0	0	0	Bayer Healthcare Pharmaceuticals Inc, Eunice Kennedy Shriver National Institute of Child Health and Human Development	1	1	Princeton University, USA	Dr. Meenakshi Srinivasan			Cost Effectiveness Analysis	1	1	1	0	2	NA	USA	5	1	This analysis aimed to estimate the average annual cost of available reversible contraceptive methods in the United States. It aimed to also quantify minimum duration of use required for LARC methods to achieve cost-neutrality relative to other reversible contraceptive methods while taking into consideration discontinuation.	Injectable contraceptive	NA	No method	NA	10	1	NA	1	20-29 years	2	Analysis assumes a cohort of 1000 women aged 20-29 years	1	NA	1	NA	2012
CEA_15_2015_T	25282161	Achieving cost-neutrality with long-acting reversible contraceptive methods	Trussell	Contraception	2015	https://www.sciencedirect.com/science/article/pii/S0010782414006465?via%3Dihub	amy.law@bayer.com	1	0	0	0	1	0	0	0	Bayer Healthcare Pharmaceuticals Inc, Eunice Kennedy Shriver National Institute of Child Health and Human Development	1	1	Princeton University, USA	Dr. Meenakshi Srinivasan			Cost Effectiveness Analysis	1	1	1	0	2	NA	USA	5	1	This analysis aimed to estimate the average annual cost of available reversible contraceptive methods in the United States. It aimed to also quantify minimum duration of use required for LARC methods to achieve cost-neutrality relative to other reversible contraceptive methods while taking into consideration discontinuation.	Mixed-SARC	NA	No method	NA	10	1	NA	1	20-29 years	2	Analysis assumes a cohort of 1000 women aged 20-29 years	1	NA	1	NA	2012
CEA_15_2015_T	25282161	Achieving cost-neutrality with long-acting reversible contraceptive methods	Trussell	Contraception	2015	https://www.sciencedirect.com/science/article/pii/S0010782414006465?via%3Dihub	amy.law@bayer.com	1	0	0	0	1	0	0	0	Bayer Healthcare Pharmaceuticals Inc, Eunice Kennedy Shriver National Institute of Child Health and Human Development	1	1	Princeton University, USA	Dr. Meenakshi Srinivasan			Cost Effectiveness Analysis	1	1	1	0	2	NA	USA	5	1	This analysis aimed to estimate the average annual cost of available reversible contraceptive methods in the United States. It aimed to also quantify minimum duration of use required for LARC methods to achieve cost-neutrality relative to other reversible contraceptive methods while taking into consideration discontinuation.	Condom	NA	No method	NA	10	1	NA	1	20-29 years	2	Analysis assumes a cohort of 1000 women aged 20-29 years	1	NA	1	NA	2012
CEA_15_2015_T	25282161	Achieving cost-neutrality with long-acting reversible contraceptive methods	Trussell	Contraception	2015	https://www.sciencedirect.com/science/article/pii/S0010782414006465?via%3Dihub	amy.law@bayer.com	1	0	0	0	1	0	0	0	Bayer Healthcare Pharmaceuticals Inc, Eunice Kennedy Shriver National Institute of Child Health and Human Development	1	1	Princeton University, USA	Dr. Meenakshi Srinivasan			Cost Effectiveness Analysis	1	1	1	0	2	NA	USA	5	1	This analysis aimed to estimate the average annual cost of available reversible contraceptive methods in the United States. It aimed to also quantify minimum duration of use required for LARC methods to achieve cost-neutrality relative to other reversible contraceptive methods while taking into consideration discontinuation.	Copper-T IUD	NA	No method	NA	10	1	NA	1	20-29 years	2	Analysis assumes a cohort of 1000 women aged 20-29 years	1	NA	1	NA	2012
CEA_15_2015_T	25282161	Achieving cost-neutrality with long-acting reversible contraceptive methods	Trussell	Contraception	2015	https://www.sciencedirect.com/science/article/pii/S0010782414006465?via%3Dihub	amy.law@bayer.com	1	0	0	0	1	0	0	0	Bayer Healthcare Pharmaceuticals Inc, Eunice Kennedy Shriver National Institute of Child Health and Human Development	1	1	Princeton University, USA	Dr. Meenakshi Srinivasan			Cost Effectiveness Analysis	1	1	1	0	2	NA	USA	5	1	This analysis aimed to estimate the average annual cost of available reversible contraceptive methods in the United States. It aimed to also quantify minimum duration of use required for LARC methods to achieve cost-neutrality relative to other reversible contraceptive methods while taking into consideration discontinuation.	Implant	NA	No method	NA	10	1	NA	1	20-29 years	2	Analysis assumes a cohort of 1000 women aged 20-29 years	1	NA	1	NA	2012
CEA_15_2015_T	25282161	Achieving cost-neutrality with long-acting reversible contraceptive methods	Trussell	Contraception	2015	https://www.sciencedirect.com/science/article/pii/S0010782414006465?via%3Dihub	amy.law@bayer.com	1	0	0	0	1	0	0	0	Bayer Healthcare Pharmaceuticals Inc, Eunice Kennedy Shriver National Institute of Child Health and Human Development	1	1	Princeton University, USA	Dr. Meenakshi Srinivasan			Cost Effectiveness Analysis	1	1	1	0	2	NA	USA	5	1	This analysis aimed to estimate the average annual cost of available reversible contraceptive methods in the United States. It aimed to also quantify minimum duration of use required for LARC methods to achieve cost-neutrality relative to other reversible contraceptive methods while taking into consideration discontinuation.	LNG-20 IUS	NA	No method	NA	10	1	NA	1	20-29 years	2	Analysis assumes a cohort of 1000 women aged 20-29 years	1	NA	1	NA	2012
CEA_15_2015_T	25282161	Achieving cost-neutrality with long-acting reversible contraceptive methods	Trussell	Contraception	2015	https://www.sciencedirect.com/science/article/pii/S0010782414006465?via%3Dihub	amy.law@bayer.com	1	0	0	0	1	0	0	0	Bayer Healthcare Pharmaceuticals Inc, Eunice Kennedy Shriver National Institute of Child Health and Human Development	1	1	Princeton University, USA	Dr. Meenakshi Srinivasan			Cost Effectiveness Analysis	1	1	1	0	2	NA	USA	5	1	This analysis aimed to estimate the average annual cost of available reversible contraceptive methods in the United States. It aimed to also quantify minimum duration of use required for LARC methods to achieve cost-neutrality relative to other reversible contraceptive methods while taking into consideration discontinuation.	Generic OC	NA	No method	NA	10	1	NA	1	20-29 years	2	Analysis assumes a cohort of 1000 women aged 20-29 years	1	NA	1	NA	2012
CEA_15_2015_T	25282161	Achieving cost-neutrality with long-acting reversible contraceptive methods	Trussell	Contraception	2015	https://www.sciencedirect.com/science/article/pii/S0010782414006465?via%3Dihub	amy.law@bayer.com	1	0	0	0	1	0	0	0	Bayer Healthcare Pharmaceuticals Inc, Eunice Kennedy Shriver National Institute of Child Health and Human Development	1	1	Princeton University, USA	Dr. Meenakshi Srinivasan			Cost Effectiveness Analysis	1	1	1	0	2	NA	USA	5	1	This analysis aimed to estimate the average annual cost of available reversible contraceptive methods in the United States. It aimed to also quantify minimum duration of use required for LARC methods to achieve cost-neutrality relative to other reversible contraceptive methods while taking into consideration discontinuation.	Ring	NA	No method	NA	10	1	NA	1	20-29 years	2	Analysis assumes a cohort of 1000 women aged 20-29 years	1	NA	1	NA	2012
CEA_15_2015_T	25282161	Achieving cost-neutrality with long-acting reversible contraceptive methods	Trussell	Contraception	2015	https://www.sciencedirect.com/science/article/pii/S0010782414006465?via%3Dihub	amy.law@bayer.com	1	0	0	0	1	0	0	0	Bayer Healthcare Pharmaceuticals Inc, Eunice Kennedy Shriver National Institute of Child Health and Human Development	1	1	Princeton University, USA	Dr. Meenakshi Srinivasan			Cost Effectiveness Analysis	1	1	1	0	2	NA	USA	5	1	This analysis aimed to estimate the average annual cost of available reversible contraceptive methods in the United States. It aimed to also quantify minimum duration of use required for LARC methods to achieve cost-neutrality relative to other reversible contraceptive methods while taking into consideration discontinuation.	Patch	NA	No method	NA	10	1	NA	1	20-29 years	2	Analysis assumes a cohort of 1000 women aged 20-29 years	1	NA	1	NA	2012
CEA_15_2015_T	25282161	Achieving cost-neutrality with long-acting reversible contraceptive methods	Trussell	Contraception	2015	https://www.sciencedirect.com/science/article/pii/S0010782414006465?via%3Dihub	amy.law@bayer.com	1	0	0	0	1	0	0	0	Bayer Healthcare Pharmaceuticals Inc, Eunice Kennedy Shriver National Institute of Child Health and Human Development	1	1	Princeton University, USA	Dr. Meenakshi Srinivasan			Cost Effectiveness Analysis	1	1	1	0	2	NA	USA	5	1	This analysis aimed to estimate the average annual cost of available reversible contraceptive methods in the United States. It aimed to also quantify minimum duration of use required for LARC methods to achieve cost-neutrality relative to other reversible contraceptive methods while taking into consideration discontinuation.	Injectable contraceptive	NA	No method	NA	10	1	NA	1	20-29 years	2	Analysis assumes a cohort of 1000 women aged 20-29 years	1	NA	1	NA	2012
CEA_15_2015_T	25282161	Achieving cost-neutrality with long-acting reversible contraceptive methods	Trussell	Contraception	2015	https://www.sciencedirect.com/science/article/pii/S0010782414006465?via%3Dihub	amy.law@bayer.com	1	0	0	0	1	0	0	0	Bayer Healthcare Pharmaceuticals Inc, Eunice Kennedy Shriver National Institute of Child Health and Human Development	1	1	Princeton University, USA	Dr. Meenakshi Srinivasan			Cost Effectiveness Analysis	1	1	1	0	2	NA	USA	5	1	This analysis aimed to estimate the average annual cost of available reversible contraceptive methods in the United States. It aimed to also quantify minimum duration of use required for LARC methods to achieve cost-neutrality relative to other reversible contraceptive methods while taking into consideration discontinuation.	Mixed-SARC	NA	No method	NA	10	1	NA	1	20-29 years	2	Analysis assumes a cohort of 1000 women aged 20-29 years	1	NA	1	NA	2012
CEA_15_2015_T	25282161	Achieving cost-neutrality with long-acting reversible contraceptive methods	Trussell	Contraception	2015	https://www.sciencedirect.com/science/article/pii/S0010782414006465?via%3Dihub	amy.law@bayer.com	1	0	0	0	1	0	0	0	Bayer Healthcare Pharmaceuticals Inc, Eunice Kennedy Shriver National Institute of Child Health and Human Development	1	1	Princeton University, USA	Dr. Meenakshi Srinivasan			Cost Effectiveness Analysis	1	1	1	0	2	NA	USA	5	1	This analysis aimed to estimate the average annual cost of available reversible contraceptive methods in the United States. It aimed to also quantify minimum duration of use required for LARC methods to achieve cost-neutrality relative to other reversible contraceptive methods while taking into consideration discontinuation.	Condom	NA	No method	NA	10	1	NA	1	20-29 years	2	Analysis assumes a cohort of 1000 women aged 20-29 years	1	NA	1	NA	2012
CEA_15_2015_T	25282161	Achieving cost-neutrality with long-acting reversible contraceptive methods	Trussell	Contraception	2015	https://www.sciencedirect.com/science/article/pii/S0010782414006465?via%3Dihub	amy.law@bayer.com	1	0	0	0	1	0	0	0	Bayer Healthcare Pharmaceuticals Inc, Eunice Kennedy Shriver National Institute of Child Health and Human Development	1	1	Princeton University, USA	Dr. Meenakshi Srinivasan			Cost Effectiveness Analysis	1	1	1	0	2	NA	USA	5	1	This analysis aimed to estimate the average annual cost of available reversible contraceptive methods in the United States. It aimed to also quantify minimum duration of use required for LARC methods to achieve cost-neutrality relative to other reversible contraceptive methods while taking into consideration discontinuation.	Copper-T IUD	NA	No method	NA	10	1	NA	1	20-29 years	2	Analysis assumes a cohort of 1000 women aged 20-29 years	1	NA	1	NA	2012
CEA_15_2015_T	25282161	Achieving cost-neutrality with long-acting reversible contraceptive methods	Trussell	Contraception	2015	https://www.sciencedirect.com/science/article/pii/S0010782414006465?via%3Dihub	amy.law@bayer.com	1	0	0	0	1	0	0	0	Bayer Healthcare Pharmaceuticals Inc, Eunice Kennedy Shriver National Institute of Child Health and Human Development	1	1	Princeton University, USA	Dr. Meenakshi Srinivasan			Cost Effectiveness Analysis	1	1	1	0	2	NA	USA	5	1	This analysis aimed to estimate the average annual cost of available reversible contraceptive methods in the United States. It aimed to also quantify minimum duration of use required for LARC methods to achieve cost-neutrality relative to other reversible contraceptive methods while taking into consideration discontinuation.	Implant	NA	No method	NA	10	1	NA	1	20-29 years	2	Analysis assumes a cohort of 1000 women aged 20-29 years	1	NA	1	NA	2012
CEA_15_2015_T	25282161	Achieving cost-neutrality with long-acting reversible contraceptive methods	Trussell	Contraception	2015	https://www.sciencedirect.com/science/article/pii/S0010782414006465?via%3Dihub	amy.law@bayer.com	1	0	0	0	1	0	0	0	Bayer Healthcare Pharmaceuticals Inc, Eunice Kennedy Shriver National Institute of Child Health and Human Development	1	1	Princeton University, USA	Dr. Meenakshi Srinivasan			Cost Effectiveness Analysis	1	1	1	0	2	NA	USA	5	1	This analysis aimed to estimate the average annual cost of available reversible contraceptive methods in the United States. It aimed to also quantify minimum duration of use required for LARC methods to achieve cost-neutrality relative to other reversible contraceptive methods while taking into consideration discontinuation.	LNG-20 IUS	NA	No method	NA	10	1	NA	1	20-29 years	2	Analysis assumes a cohort of 1000 women aged 20-29 years	1	NA	1	NA	2012
CEA_15_2015_T	25282161	Achieving cost-neutrality with long-acting reversible contraceptive methods	Trussell	Contraception	2015	https://www.sciencedirect.com/science/article/pii/S0010782414006465?via%3Dihub	amy.law@bayer.com	1	0	0	0	1	0	0	0	Bayer Healthcare Pharmaceuticals Inc, Eunice Kennedy Shriver National Institute of Child Health and Human Development	1	1	Princeton University, USA	Dr. Meenakshi Srinivasan			Cost Effectiveness Analysis	1	1	1	0	2	NA	USA	5	1	This analysis aimed to estimate the average annual cost of available reversible contraceptive methods in the United States. It aimed to also quantify minimum duration of use required for LARC methods to achieve cost-neutrality relative to other reversible contraceptive methods while taking into consideration discontinuation.	Generic OC	NA	No method	NA	10	1	NA	1	20-29 years	2	Analysis assumes a cohort of 1000 women aged 20-29 years	1	NA	1	NA	2012
CEA_15_2015_T	25282161	Achieving cost-neutrality with long-acting reversible contraceptive methods	Trussell	Contraception	2015	https://www.sciencedirect.com/science/article/pii/S0010782414006465?via%3Dihub	amy.law@bayer.com	1	0	0	0	1	0	0	0	Bayer Healthcare Pharmaceuticals Inc, Eunice Kennedy Shriver National Institute of Child Health and Human Development	1	1	Princeton University, USA	Dr. Meenakshi Srinivasan			Cost Effectiveness Analysis	1	1	1	0	2	NA	USA	5	1	This analysis aimed to estimate the average annual cost of available reversible contraceptive methods in the United States. It aimed to also quantify minimum duration of use required for LARC methods to achieve cost-neutrality relative to other reversible contraceptive methods while taking into consideration discontinuation.	Ring	NA	No method	NA	10	1	NA	1	20-29 years	2	Analysis assumes a cohort of 1000 women aged 20-29 years	1	NA	1	NA	2012
CEA_15_2015_T	25282161	Achieving cost-neutrality with long-acting reversible contraceptive methods	Trussell	Contraception	2015	https://www.sciencedirect.com/science/article/pii/S0010782414006465?via%3Dihub	amy.law@bayer.com	1	0	0	0	1	0	0	0	Bayer Healthcare Pharmaceuticals Inc, Eunice Kennedy Shriver National Institute of Child Health and Human Development	1	1	Princeton University, USA	Dr. Meenakshi Srinivasan			Cost Effectiveness Analysis	1	1	1	0	2	NA	USA	5	1	This analysis aimed to estimate the average annual cost of available reversible contraceptive methods in the United States. It aimed to also quantify minimum duration of use required for LARC methods to achieve cost-neutrality relative to other reversible contraceptive methods while taking into consideration discontinuation.	Patch	NA	No method	NA	10	1	NA	1	20-29 years	2	Analysis assumes a cohort of 1000 women aged 20-29 years	1	NA	1	NA	2012
CEA_15_2015_T	25282161	Achieving cost-neutrality with long-acting reversible contraceptive methods	Trussell	Contraception	2015	https://www.sciencedirect.com/science/article/pii/S0010782414006465?via%3Dihub	amy.law@bayer.com	1	0	0	0	1	0	0	0	Bayer Healthcare Pharmaceuticals Inc, Eunice Kennedy Shriver National Institute of Child Health and Human Development	1	1	Princeton University, USA	Dr. Meenakshi Srinivasan			Cost Effectiveness Analysis	1	1	1	0	2	NA	USA	5	1	This analysis aimed to estimate the average annual cost of available reversible contraceptive methods in the United States. It aimed to also quantify minimum duration of use required for LARC methods to achieve cost-neutrality relative to other reversible contraceptive methods while taking into consideration discontinuation.	Injectable contraceptive	NA	No method	NA	10	1	NA	1	20-29 years	2	Analysis assumes a cohort of 1000 women aged 20-29 years	1	NA	1	NA	2012
CEA_15_2015_T	25282161	Achieving cost-neutrality with long-acting reversible contraceptive methods	Trussell	Contraception	2015	https://www.sciencedirect.com/science/article/pii/S0010782414006465?via%3Dihub	amy.law@bayer.com	1	0	0	0	1	0	0	0	Bayer Healthcare Pharmaceuticals Inc, Eunice Kennedy Shriver National Institute of Child Health and Human Development	1	1	Princeton University, USA	Dr. Meenakshi Srinivasan			Cost Effectiveness Analysis	1	1	1	0	2	NA	USA	5	1	This analysis aimed to estimate the average annual cost of available reversible contraceptive methods in the United States. It aimed to also quantify minimum duration of use required for LARC methods to achieve cost-neutrality relative to other reversible contraceptive methods while taking into consideration discontinuation.	Mixed-SARC	NA	No method	NA	10	1	NA	1	20-29 years	2	Analysis assumes a cohort of 1000 women aged 20-29 years	1	NA	1	NA	2012
CEA_15_2015_T	25282161	Achieving cost-neutrality with long-acting reversible contraceptive methods	Trussell	Contraception	2015	https://www.sciencedirect.com/science/article/pii/S0010782414006465?via%3Dihub	amy.law@bayer.com	1	0	0	0	1	0	0	0	Bayer Healthcare Pharmaceuticals Inc, Eunice Kennedy Shriver National Institute of Child Health and Human Development	1	1	Princeton University, USA	Dr. Meenakshi Srinivasan			Cost Effectiveness Analysis	1	1	1	0	2	NA	USA	5	1	This analysis aimed to estimate the average annual cost of available reversible contraceptive methods in the United States. It aimed to also quantify minimum duration of use required for LARC methods to achieve cost-neutrality relative to other reversible contraceptive methods while taking into consideration discontinuation.	Condom	NA	No method	NA	10	1	NA	1	20-29 years	2	Analysis assumes a cohort of 1000 women aged 20-29 years	1	NA	1	NA	2012
CEA_16_2014_H	24631431	Preventing repeat pregnancy in adolescents: is immediate postpartum insertion of the contraceptive implant cost effective?	Han	American journal of obstetrics and gynecology	2014	https://www.sciencedirect.com/science/article/pii/S0002937814002208?via%3Dihub	leo.han@ucdenver.edu	0	0	0	0	0	1	0	0	NA	1	1	University of Colorado, USA	Dr. Georges Adunlin			Cost Effectiveness Analysis	0	1	1	0	2	Colorado Medicaid	USA	5	1	The objective of the study was to determine the cost-effectiveness of a hypothetical state-funded program offering immediate postpartum implant (IPI) insertion for adolescent mothers.	NA	Immediate postpartum subdermal implant insertion	NA	Standard contraceptive initiation	2	1	NA	1	13-22 years	1	Adolescent mothers who were attending the Colorado Adolescent Maternity Program (CAMP) and who delivered at the University of Colorado Hospital over the 18 month period of June 1, 2008, to Nov. 30, 2009	1	NA	1	NA	2008
CEA_16_2014_H	24631431	Preventing repeat pregnancy in adolescents: is immediate postpartum insertion of the contraceptive implant cost effective?	Han	American journal of obstetrics and gynecology	2014	https://www.sciencedirect.com/science/article/pii/S0002937814002208?via%3Dihub	leo.han@ucdenver.edu	0	0	0	0	0	1	0	0	NA	1	1	University of Colorado, USA	Dr. Georges Adunlin			Cost Effectiveness Analysis	0	1	1	0	2	Colorado Medicaid	USA	5	1	The objective of the study was to determine the cost-effectiveness of a hypothetical state-funded program offering immediate postpartum implant (IPI) insertion for adolescent mothers.	NA	Immediate postpartum subdermal implant insertion	NA	Standard contraceptive initiation	2	1	NA	1	13-22 years	1	Adolescent mothers who were attending the Colorado Adolescent Maternity Program (CAMP) and who delivered at the University of Colorado Hospital over the 18 month period of June 1, 2008, to Nov. 30, 2009	1	NA	1	NA	2008
CEA_16_2014_H	24631431	Preventing repeat pregnancy in adolescents: is immediate postpartum insertion of the contraceptive implant cost effective?	Han	American journal of obstetrics and gynecology	2014	https://www.sciencedirect.com/science/article/pii/S0002937814002208?via%3Dihub	leo.han@ucdenver.edu	0	0	0	0	0	1	0	0	NA	1	1	University of Colorado, USA	Dr. Georges Adunlin			Cost Effectiveness Analysis	0	1	1	0	2	Colorado Medicaid	USA	5	1	The objective of the study was to determine the cost-effectiveness of a hypothetical state-funded program offering immediate postpartum implant (IPI) insertion for adolescent mothers.	NA	Immediate postpartum subdermal implant insertion	NA	Standard contraceptive initiation	2	1	NA	1	13-22 years	1	Adolescent mothers who were attending the Colorado Adolescent Maternity Program (CAMP) and who delivered at the University of Colorado Hospital over the 18 month period of June 1, 2008, to Nov. 30, 2009	1	NA	1	NA	2008
CEA_16_2014_H	24631431	Preventing repeat pregnancy in adolescents: is immediate postpartum insertion of the contraceptive implant cost effective?	Han	American journal of obstetrics and gynecology	2014	https://www.sciencedirect.com/science/article/pii/S0002937814002208?via%3Dihub	leo.han@ucdenver.edu	0	0	0	0	0	1	0	0	NA	1	1	University of Colorado, USA	Dr. Georges Adunlin			Cost Effectiveness Analysis	0	1	1	0	2	Colorado Medicaid	USA	5	1	The objective of the study was to determine the cost-effectiveness of a hypothetical state-funded program offering immediate postpartum implant (IPI) insertion for adolescent mothers.	NA	Immediate postpartum subdermal implant insertion	NA	Standard contraceptive initiation	2	1	NA	1	13-22 years	1	Adolescent mothers who were attending the Colorado Adolescent Maternity Program (CAMP) and who delivered at the University of Colorado Hospital over the 18 month period of June 1, 2008, to Nov. 30, 2009	1	NA	1	NA	2008
CEA_17_1997_T	9429869	Medical care cost savings from adolescent contraceptive use	Trussell	Family Planning Perspectives	1997	https://www.guttmacher.org/journals/psrh/1997/11/medical-care-cost-savings-adolescent-contraceptive-use	NA	0	0	0	1	1	0	0	0	Association of Reproductive Health professionals, Wyeth-Ayerst Laboratories	0	1	Princeton University, USA	Dr. Meenakshi Srinivasan			Cost Effectiveness Analysis	1	1	1	1	2	Private sector	USA	5	1	To examine the cost and savings of contraceptive use (11 methods including costs of acquiring and using, treating associated side effects, providing medical care related to an unintended pregnancy during method use and treating sexually transmitted diseases (STDs)) among women aged 15-19, and comparing them with the costs of using no method. The analysis estimates the costs of methods used indivi…	No method	NA	Cervical cap	NA	12	1	NA	1	15-19 years	2	Adolescents aged 15-19	1	NA	1	NA	1993
CEA_17_1997_T	9429869	Medical care cost savings from adolescent contraceptive use	Trussell	Family Planning Perspectives	1997	https://www.guttmacher.org/journals/psrh/1997/11/medical-care-cost-savings-adolescent-contraceptive-use	NA	0	0	0	1	1	0	0	0	Association of Reproductive Health professionals, Wyeth-Ayerst Laboratories	0	1	Princeton University, USA	Dr. Meenakshi Srinivasan			Cost Effectiveness Analysis	1	1	1	1	2	Private sector	USA	5	1	To examine the cost and savings of contraceptive use (11 methods including costs of acquiring and using, treating associated side effects, providing medical care related to an unintended pregnancy during method use and treating sexually transmitted diseases (STDs)) among women aged 15-19, and comparing them with the costs of using no method. The analysis estimates the costs of methods used indivi…	No method	NA	Diaphragm	NA	12	1	NA	1	15-19 years	2	Adolescents aged 15-19	1	NA	1	NA	1993
CEA_17_1997_T	9429869	Medical care cost savings from adolescent contraceptive use	Trussell	Family Planning Perspectives	1997	https://www.guttmacher.org/journals/psrh/1997/11/medical-care-cost-savings-adolescent-contraceptive-use	NA	0	0	0	1	1	0	0	0	Association of Reproductive Health professionals, Wyeth-Ayerst Laboratories	0	1	Princeton University, USA	Dr. Meenakshi Srinivasan			Cost Effectiveness Analysis	1	1	1	1	2	Private sector	USA	5	1	To examine the cost and savings of contraceptive use (11 methods including costs of acquiring and using, treating associated side effects, providing medical care related to an unintended pregnancy during method use and treating sexually transmitted diseases (STDs)) among women aged 15-19, and comparing them with the costs of using no method. The analysis estimates the costs of methods used indivi…	No method	NA	Female condom	NA	12	1	NA	1	15-19 years	2	Adolescents aged 15-19	1	NA	1	NA	1993
CEA_17_1997_T	9429869	Medical care cost savings from adolescent contraceptive use	Trussell	Family Planning Perspectives	1997	https://www.guttmacher.org/journals/psrh/1997/11/medical-care-cost-savings-adolescent-contraceptive-use	NA	0	0	0	1	1	0	0	0	Association of Reproductive Health professionals, Wyeth-Ayerst Laboratories	0	1	Princeton University, USA	Dr. Meenakshi Srinivasan			Cost Effectiveness Analysis	1	1	1	1	2	Private sector	USA	5	1	To examine the cost and savings of contraceptive use (11 methods including costs of acquiring and using, treating associated side effects, providing medical care related to an unintended pregnancy during method use and treating sexually transmitted diseases (STDs)) among women aged 15-19, and comparing them with the costs of using no method. The analysis estimates the costs of methods used indivi…	No method	NA	Implant	NA	12	1	NA	1	15-19 years	2	Adolescents aged 15-19	1	NA	1	NA	1993
CEA_17_1997_T	9429869	Medical care cost savings from adolescent contraceptive use	Trussell	Family Planning Perspectives	1997	https://www.guttmacher.org/journals/psrh/1997/11/medical-care-cost-savings-adolescent-contraceptive-use	NA	0	0	0	1	1	0	0	0	Association of Reproductive Health professionals, Wyeth-Ayerst Laboratories	0	1	Princeton University, USA	Dr. Meenakshi Srinivasan			Cost Effectiveness Analysis	1	1	1	1	2	Private sector	USA	5	1	To examine the cost and savings of contraceptive use (11 methods including costs of acquiring and using, treating associated side effects, providing medical care related to an unintended pregnancy during method use and treating sexually transmitted diseases (STDs)) among women aged 15-19, and comparing them with the costs of using no method. The analysis estimates the costs of methods used indivi…	No method	NA	Injectable	NA	12	1	NA	1	15-19 years	2	Adolescents aged 15-19	1	NA	1	NA	1993
CEA_17_1997_T	9429869	Medical care cost savings from adolescent contraceptive use	Trussell	Family Planning Perspectives	1997	https://www.guttmacher.org/journals/psrh/1997/11/medical-care-cost-savings-adolescent-contraceptive-use	NA	0	0	0	1	1	0	0	0	Association of Reproductive Health professionals, Wyeth-Ayerst Laboratories	0	1	Princeton University, USA	Dr. Meenakshi Srinivasan			Cost Effectiveness Analysis	1	1	1	1	2	Private sector	USA	5	1	To examine the cost and savings of contraceptive use (11 methods including costs of acquiring and using, treating associated side effects, providing medical care related to an unintended pregnancy during method use and treating sexually transmitted diseases (STDs)) among women aged 15-19, and comparing them with the costs of using no method. The analysis estimates the costs of methods used indivi…	No method	NA	Male condom	NA	12	1	NA	1	15-19 years	2	Adolescents aged 15-19	1	NA	1	NA	1993
CEA_17_1997_T	9429869	Medical care cost savings from adolescent contraceptive use	Trussell	Family Planning Perspectives	1997	https://www.guttmacher.org/journals/psrh/1997/11/medical-care-cost-savings-adolescent-contraceptive-use	NA	0	0	0	1	1	0	0	0	Association of Reproductive Health professionals, Wyeth-Ayerst Laboratories	0	1	Princeton University, USA	Dr. Meenakshi Srinivasan			Cost Effectiveness Analysis	1	1	1	1	2	Private sector	USA	5	1	To examine the cost and savings of contraceptive use (11 methods including costs of acquiring and using, treating associated side effects, providing medical care related to an unintended pregnancy during method use and treating sexually transmitted diseases (STDs)) among women aged 15-19, and comparing them with the costs of using no method. The analysis estimates the costs of methods used indivi…	No method	NA	Oral contraceptives	NA	12	1	NA	1	15-19 years	2	Adolescents aged 15-19	1	NA	1	NA	1993
CEA_17_1997_T	9429869	Medical care cost savings from adolescent contraceptive use	Trussell	Family Planning Perspectives	1997	https://www.guttmacher.org/journals/psrh/1997/11/medical-care-cost-savings-adolescent-contraceptive-use	NA	0	0	0	1	1	0	0	0	Association of Reproductive Health professionals, Wyeth-Ayerst Laboratories	0	1	Princeton University, USA	Dr. Meenakshi Srinivasan			Cost Effectiveness Analysis	1	1	1	1	2	Private sector	USA	5	1	To examine the cost and savings of contraceptive use (11 methods including costs of acquiring and using, treating associated side effects, providing medical care related to an unintended pregnancy during method use and treating sexually transmitted diseases (STDs)) among women aged 15-19, and comparing them with the costs of using no method. The analysis estimates the costs of methods used indivi…	No method	NA	Periodic abstinence	NA	12	1	NA	1	15-19 years	2	Adolescents aged 15-19	1	NA	1	NA	1993
CEA_17_1997_T	9429869	Medical care cost savings from adolescent contraceptive use	Trussell	Family Planning Perspectives	1997	https://www.guttmacher.org/journals/psrh/1997/11/medical-care-cost-savings-adolescent-contraceptive-use	NA	0	0	0	1	1	0	0	0	Association of Reproductive Health professionals, Wyeth-Ayerst Laboratories	0	1	Princeton University, USA	Dr. Meenakshi Srinivasan			Cost Effectiveness Analysis	1	1	1	1	2	Private sector	USA	5	1	To examine the cost and savings of contraceptive use (11 methods including costs of acquiring and using, treating associated side effects, providing medical care related to an unintended pregnancy during method use and treating sexually transmitted diseases (STDs)) among women aged 15-19, and comparing them with the costs of using no method. The analysis estimates the costs of methods used indivi…	No method	NA	Spermicides	NA	12	1	NA	1	15-19 years	2	Adolescents aged 15-19	1	NA	1	NA	1993
CEA_17_1997_T	9429869	Medical care cost savings from adolescent contraceptive use	Trussell	Family Planning Perspectives	1997	https://www.guttmacher.org/journals/psrh/1997/11/medical-care-cost-savings-adolescent-contraceptive-use	NA	0	0	0	1	1	0	0	0	Association of Reproductive Health professionals, Wyeth-Ayerst Laboratories	0	1	Princeton University, USA	Dr. Meenakshi Srinivasan			Cost Effectiveness Analysis	1	1	1	1	2	Private sector	USA	5	1	To examine the cost and savings of contraceptive use (11 methods including costs of acquiring and using, treating associated side effects, providing medical care related to an unintended pregnancy during method use and treating sexually transmitted diseases (STDs)) among women aged 15-19, and comparing them with the costs of using no method. The analysis estimates the costs of methods used indivi…	No method	NA	Sponge	NA	12	1	NA	1	15-19 years	2	Adolescents aged 15-19	1	NA	1	NA	1993
CEA_17_1997_T	9429869	Medical care cost savings from adolescent contraceptive use	Trussell	Family Planning Perspectives	1997	https://www.guttmacher.org/journals/psrh/1997/11/medical-care-cost-savings-adolescent-contraceptive-use	NA	0	0	0	1	1	0	0	0	Association of Reproductive Health professionals, Wyeth-Ayerst Laboratories	0	1	Princeton University, USA	Dr. Meenakshi Srinivasan			Cost Effectiveness Analysis	1	1	1	1	2	Private sector	USA	5	1	To examine the cost and savings of contraceptive use (11 methods including costs of acquiring and using, treating associated side effects, providing medical care related to an unintended pregnancy during method use and treating sexually transmitted diseases (STDs)) among women aged 15-19, and comparing them with the costs of using no method. The analysis estimates the costs of methods used indivi…	No method	NA	Withdrawal	NA	12	1	NA	1	15-19 years	2	Adolescents aged 15-19	1	NA	1	NA	1993
CEA_17_1997_T	9429869	Medical care cost savings from adolescent contraceptive use	Trussell	Family Planning Perspectives	1997	https://www.guttmacher.org/journals/psrh/1997/11/medical-care-cost-savings-adolescent-contraceptive-use	NA	0	0	0	1	1	0	0	0	Association of Reproductive Health professionals, Wyeth-Ayerst Laboratories	0	1	Princeton University, USA	Dr. Meenakshi Srinivasan			Cost Effectiveness Analysis	1	1	1	1	2	Private sector	USA	5	1	To examine the cost and savings of contraceptive use (11 methods including costs of acquiring and using, treating associated side effects, providing medical care related to an unintended pregnancy during method use and treating sexually transmitted diseases (STDs)) among women aged 15-19, and comparing them with the costs of using no method. The analysis estimates the costs of methods used indivi…	No method	NA	Cervical cap	NA	12	1	NA	1	15-19 years	2	Adolescents aged 15-19	1	NA	1	NA	1993
CEA_17_1997_T	9429869	Medical care cost savings from adolescent contraceptive use	Trussell	Family Planning Perspectives	1997	https://www.guttmacher.org/journals/psrh/1997/11/medical-care-cost-savings-adolescent-contraceptive-use	NA	0	0	0	1	1	0	0	0	Association of Reproductive Health professionals, Wyeth-Ayerst Laboratories	0	1	Princeton University, USA	Dr. Meenakshi Srinivasan			Cost Effectiveness Analysis	1	1	1	1	2	Private sector	USA	5	1	To examine the cost and savings of contraceptive use (11 methods including costs of acquiring and using, treating associated side effects, providing medical care related to an unintended pregnancy during method use and treating sexually transmitted diseases (STDs)) among women aged 15-19, and comparing them with the costs of using no method. The analysis estimates the costs of methods used indivi…	No method	NA	Diaphragm	NA	12	1	NA	1	15-19 years	2	Adolescents aged 15-19	1	NA	1	NA	1993
CEA_17_1997_T	9429869	Medical care cost savings from adolescent contraceptive use	Trussell	Family Planning Perspectives	1997	https://www.guttmacher.org/journals/psrh/1997/11/medical-care-cost-savings-adolescent-contraceptive-use	NA	0	0	0	1	1	0	0	0	Association of Reproductive Health professionals, Wyeth-Ayerst Laboratories	0	1	Princeton University, USA	Dr. Meenakshi Srinivasan			Cost Effectiveness Analysis	1	1	1	1	2	Private sector	USA	5	1	To examine the cost and savings of contraceptive use (11 methods including costs of acquiring and using, treating associated side effects, providing medical care related to an unintended pregnancy during method use and treating sexually transmitted diseases (STDs)) among women aged 15-19, and comparing them with the costs of using no method. The analysis estimates the costs of methods used indivi…	No method	NA	Female condom	NA	12	1	NA	1	15-19 years	2	Adolescents aged 15-19	1	NA	1	NA	1993
CEA_17_1997_T	9429869	Medical care cost savings from adolescent contraceptive use	Trussell	Family Planning Perspectives	1997	https://www.guttmacher.org/journals/psrh/1997/11/medical-care-cost-savings-adolescent-contraceptive-use	NA	0	0	0	1	1	0	0	0	Association of Reproductive Health professionals, Wyeth-Ayerst Laboratories	0	1	Princeton University, USA	Dr. Meenakshi Srinivasan			Cost Effectiveness Analysis	1	1	1	1	2	Private sector	USA	5	1	To examine the cost and savings of contraceptive use (11 methods including costs of acquiring and using, treating associated side effects, providing medical care related to an unintended pregnancy during method use and treating sexually transmitted diseases (STDs)) among women aged 15-19, and comparing them with the costs of using no method. The analysis estimates the costs of methods used indivi…	No method	NA	Implant	NA	12	1	NA	1	15-19 years	2	Adolescents aged 15-19	1	NA	1	NA	1993
CEA_17_1997_T	9429869	Medical care cost savings from adolescent contraceptive use	Trussell	Family Planning Perspectives	1997	https://www.guttmacher.org/journals/psrh/1997/11/medical-care-cost-savings-adolescent-contraceptive-use	NA	0	0	0	1	1	0	0	0	Association of Reproductive Health professionals, Wyeth-Ayerst Laboratories	0	1	Princeton University, USA	Dr. Meenakshi Srinivasan			Cost Effectiveness Analysis	1	1	1	1	2	Private sector	USA	5	1	To examine the cost and savings of contraceptive use (11 methods including costs of acquiring and using, treating associated side effects, providing medical care related to an unintended pregnancy during method use and treating sexually transmitted diseases (STDs)) among women aged 15-19, and comparing them with the costs of using no method. The analysis estimates the costs of methods used indivi…	No method	NA	Injectable	NA	12	1	NA	1	15-19 years	2	Adolescents aged 15-19	1	NA	1	NA	1993
CEA_17_1997_T	9429869	Medical care cost savings from adolescent contraceptive use	Trussell	Family Planning Perspectives	1997	https://www.guttmacher.org/journals/psrh/1997/11/medical-care-cost-savings-adolescent-contraceptive-use	NA	0	0	0	1	1	0	0	0	Association of Reproductive Health professionals, Wyeth-Ayerst Laboratories	0	1	Princeton University, USA	Dr. Meenakshi Srinivasan			Cost Effectiveness Analysis	1	1	1	1	2	Private sector	USA	5	1	To examine the cost and savings of contraceptive use (11 methods including costs of acquiring and using, treating associated side effects, providing medical care related to an unintended pregnancy during method use and treating sexually transmitted diseases (STDs)) among women aged 15-19, and comparing them with the costs of using no method. The analysis estimates the costs of methods used indivi…	No method	NA	Male condom	NA	12	1	NA	1	15-19 years	2	Adolescents aged 15-19	1	NA	1	NA	1993
CEA_17_1997_T	9429869	Medical care cost savings from adolescent contraceptive use	Trussell	Family Planning Perspectives	1997	https://www.guttmacher.org/journals/psrh/1997/11/medical-care-cost-savings-adolescent-contraceptive-use	NA	0	0	0	1	1	0	0	0	Association of Reproductive Health professionals, Wyeth-Ayerst Laboratories	0	1	Princeton University, USA	Dr. Meenakshi Srinivasan			Cost Effectiveness Analysis	1	1	1	1	2	Private sector	USA	5	1	To examine the cost and savings of contraceptive use (11 methods including costs of acquiring and using, treating associated side effects, providing medical care related to an unintended pregnancy during method use and treating sexually transmitted diseases (STDs)) among women aged 15-19, and comparing them with the costs of using no method. The analysis estimates the costs of methods used indivi…	No method	NA	Oral contraceptives	NA	12	1	NA	1	15-19 years	2	Adolescents aged 15-19	1	NA	1	NA	1993
CEA_17_1997_T	9429869	Medical care cost savings from adolescent contraceptive use	Trussell	Family Planning Perspectives	1997	https://www.guttmacher.org/journals/psrh/1997/11/medical-care-cost-savings-adolescent-contraceptive-use	NA	0	0	0	1	1	0	0	0	Association of Reproductive Health professionals, Wyeth-Ayerst Laboratories	0	1	Princeton University, USA	Dr. Meenakshi Srinivasan			Cost Effectiveness Analysis	1	1	1	1	2	Private sector	USA	5	1	To examine the cost and savings of contraceptive use (11 methods including costs of acquiring and using, treating associated side effects, providing medical care related to an unintended pregnancy during method use and treating sexually transmitted diseases (STDs)) among women aged 15-19, and comparing them with the costs of using no method. The analysis estimates the costs of methods used indivi…	No method	NA	Periodic abstinence	NA	12	1	NA	1	15-19 years	2	Adolescents aged 15-19	1	NA	1	NA	1993
CEA_17_1997_T	9429869	Medical care cost savings from adolescent contraceptive use	Trussell	Family Planning Perspectives	1997	https://www.guttmacher.org/journals/psrh/1997/11/medical-care-cost-savings-adolescent-contraceptive-use	NA	0	0	0	1	1	0	0	0	Association of Reproductive Health professionals, Wyeth-Ayerst Laboratories	0	1	Princeton University, USA	Dr. Meenakshi Srinivasan			Cost Effectiveness Analysis	1	1	1	1	2	Private sector	USA	5	1	To examine the cost and savings of contraceptive use (11 methods including costs of acquiring and using, treating associated side effects, providing medical care related to an unintended pregnancy during method use and treating sexually transmitted diseases (STDs)) among women aged 15-19, and comparing them with the costs of using no method. The analysis estimates the costs of methods used indivi…	No method	NA	Spermicides	NA	12	1	NA	1	15-19 years	2	Adolescents aged 15-19	1	NA	1	NA	1993
CEA_17_1997_T	9429869	Medical care cost savings from adolescent contraceptive use	Trussell	Family Planning Perspectives	1997	https://www.guttmacher.org/journals/psrh/1997/11/medical-care-cost-savings-adolescent-contraceptive-use	NA	0	0	0	1	1	0	0	0	Association of Reproductive Health professionals, Wyeth-Ayerst Laboratories	0	1	Princeton University, USA	Dr. Meenakshi Srinivasan			Cost Effectiveness Analysis	1	1	1	1	2	Private sector	USA	5	1	To examine the cost and savings of contraceptive use (11 methods including costs of acquiring and using, treating associated side effects, providing medical care related to an unintended pregnancy during method use and treating sexually transmitted diseases (STDs)) among women aged 15-19, and comparing them with the costs of using no method. The analysis estimates the costs of methods used indivi…	No method	NA	Sponge	NA	12	1	NA	1	15-19 years	2	Adolescents aged 15-19	1	NA	1	NA	1993
CEA_17_1997_T	9429869	Medical care cost savings from adolescent contraceptive use	Trussell	Family Planning Perspectives	1997	https://www.guttmacher.org/journals/psrh/1997/11/medical-care-cost-savings-adolescent-contraceptive-use	NA	0	0	0	1	1	0	0	0	Association of Reproductive Health professionals, Wyeth-Ayerst Laboratories	0	1	Princeton University, USA	Dr. Meenakshi Srinivasan			Cost Effectiveness Analysis	1	1	1	1	2	Private sector	USA	5	1	To examine the cost and savings of contraceptive use (11 methods including costs of acquiring and using, treating associated side effects, providing medical care related to an unintended pregnancy during method use and treating sexually transmitted diseases (STDs)) among women aged 15-19, and comparing them with the costs of using no method. The analysis estimates the costs of methods used indivi…	No method	NA	Withdrawal	NA	12	1	NA	1	15-19 years	2	Adolescents aged 15-19	1	NA	1	NA	1993
CEA_17_1997_T	9429869	Medical care cost savings from adolescent contraceptive use	Trussell	Family Planning Perspectives	1997	https://www.guttmacher.org/journals/psrh/1997/11/medical-care-cost-savings-adolescent-contraceptive-use	NA	0	0	0	1	1	0	0	0	Association of Reproductive Health professionals, Wyeth-Ayerst Laboratories	0	1	Princeton University, USA	Dr. Meenakshi Srinivasan			Cost Effectiveness Analysis	1	1	1	1	2	Public sector	USA	5	1	To examine the cost and savings of contraceptive use (11 methods including costs of acquiring and using, treating associated side effects, providing medical care related to an unintended pregnancy during method use and treating sexually transmitted diseases (STDs)) among women aged 15-19, and comparing them with the costs of using no method. The analysis estimates the costs of methods used indivi…	No method	NA	Cervical cap	NA	12	1	NA	1	15-19 years	2	Adolescents aged 15-19	1	NA	1	NA	1993
CEA_17_1997_T	9429869	Medical care cost savings from adolescent contraceptive use	Trussell	Family Planning Perspectives	1997	https://www.guttmacher.org/journals/psrh/1997/11/medical-care-cost-savings-adolescent-contraceptive-use	NA	0	0	0	1	1	0	0	0	Association of Reproductive Health professionals, Wyeth-Ayerst Laboratories	0	1	Princeton University, USA	Dr. Meenakshi Srinivasan			Cost Effectiveness Analysis	1	1	1	1	2	Public sector	USA	5	1	To examine the cost and savings of contraceptive use (11 methods including costs of acquiring and using, treating associated side effects, providing medical care related to an unintended pregnancy during method use and treating sexually transmitted diseases (STDs)) among women aged 15-19, and comparing them with the costs of using no method. The analysis estimates the costs of methods used indivi…	No method	NA	Diaphragm	NA	12	1	NA	1	15-19 years	2	Adolescents aged 15-19	1	NA	1	NA	1993
CEA_17_1997_T	9429869	Medical care cost savings from adolescent contraceptive use	Trussell	Family Planning Perspectives	1997	https://www.guttmacher.org/journals/psrh/1997/11/medical-care-cost-savings-adolescent-contraceptive-use	NA	0	0	0	1	1	0	0	0	Association of Reproductive Health professionals, Wyeth-Ayerst Laboratories	0	1	Princeton University, USA	Dr. Meenakshi Srinivasan			Cost Effectiveness Analysis	1	1	1	1	2	Public sector	USA	5	1	To examine the cost and savings of contraceptive use (11 methods including costs of acquiring and using, treating associated side effects, providing medical care related to an unintended pregnancy during method use and treating sexually transmitted diseases (STDs)) among women aged 15-19, and comparing them with the costs of using no method. The analysis estimates the costs of methods used indivi…	No method	NA	Female condom	NA	12	1	NA	1	15-19 years	2	Adolescents aged 15-19	1	NA	1	NA	1993
CEA_17_1997_T	9429869	Medical care cost savings from adolescent contraceptive use	Trussell	Family Planning Perspectives	1997	https://www.guttmacher.org/journals/psrh/1997/11/medical-care-cost-savings-adolescent-contraceptive-use	NA	0	0	0	1	1	0	0	0	Association of Reproductive Health professionals, Wyeth-Ayerst Laboratories	0	1	Princeton University, USA	Dr. Meenakshi Srinivasan			Cost Effectiveness Analysis	1	1	1	1	2	Public sector	USA	5	1	To examine the cost and savings of contraceptive use (11 methods including costs of acquiring and using, treating associated side effects, providing medical care related to an unintended pregnancy during method use and treating sexually transmitted diseases (STDs)) among women aged 15-19, and comparing them with the costs of using no method. The analysis estimates the costs of methods used indivi…	No method	NA	Implant	NA	12	1	NA	1	15-19 years	2	Adolescents aged 15-19	1	NA	1	NA	1993
CEA_17_1997_T	9429869	Medical care cost savings from adolescent contraceptive use	Trussell	Family Planning Perspectives	1997	https://www.guttmacher.org/journals/psrh/1997/11/medical-care-cost-savings-adolescent-contraceptive-use	NA	0	0	0	1	1	0	0	0	Association of Reproductive Health professionals, Wyeth-Ayerst Laboratories	0	1	Princeton University, USA	Dr. Meenakshi Srinivasan			Cost Effectiveness Analysis	1	1	1	1	2	Public sector	USA	5	1	To examine the cost and savings of contraceptive use (11 methods including costs of acquiring and using, treating associated side effects, providing medical care related to an unintended pregnancy during method use and treating sexually transmitted diseases (STDs)) among women aged 15-19, and comparing them with the costs of using no method. The analysis estimates the costs of methods used indivi…	No method	NA	Injectable	NA	12	1	NA	1	15-19 years	2	Adolescents aged 15-19	1	NA	1	NA	1993
CEA_17_1997_T	9429869	Medical care cost savings from adolescent contraceptive use	Trussell	Family Planning Perspectives	1997	https://www.guttmacher.org/journals/psrh/1997/11/medical-care-cost-savings-adolescent-contraceptive-use	NA	0	0	0	1	1	0	0	0	Association of Reproductive Health professionals, Wyeth-Ayerst Laboratories	0	1	Princeton University, USA	Dr. Meenakshi Srinivasan			Cost Effectiveness Analysis	1	1	1	1	2	Public sector	USA	5	1	To examine the cost and savings of contraceptive use (11 methods including costs of acquiring and using, treating associated side effects, providing medical care related to an unintended pregnancy during method use and treating sexually transmitted diseases (STDs)) among women aged 15-19, and comparing them with the costs of using no method. The analysis estimates the costs of methods used indivi…	No method	NA	Male condom	NA	12	1	NA	1	15-19 years	2	Adolescents aged 15-19	1	NA	1	NA	1993
CEA_17_1997_T	9429869	Medical care cost savings from adolescent contraceptive use	Trussell	Family Planning Perspectives	1997	https://www.guttmacher.org/journals/psrh/1997/11/medical-care-cost-savings-adolescent-contraceptive-use	NA	0	0	0	1	1	0	0	0	Association of Reproductive Health professionals, Wyeth-Ayerst Laboratories	0	1	Princeton University, USA	Dr. Meenakshi Srinivasan			Cost Effectiveness Analysis	1	1	1	1	2	Public sector	USA	5	1	To examine the cost and savings of contraceptive use (11 methods including costs of acquiring and using, treating associated side effects, providing medical care related to an unintended pregnancy during method use and treating sexually transmitted diseases (STDs)) among women aged 15-19, and comparing them with the costs of using no method. The analysis estimates the costs of methods used indivi…	No method	NA	Oral contraceptives	NA	12	1	NA	1	15-19 years	2	Adolescents aged 15-19	1	NA	1	NA	1993
CEA_17_1997_T	9429869	Medical care cost savings from adolescent contraceptive use	Trussell	Family Planning Perspectives	1997	https://www.guttmacher.org/journals/psrh/1997/11/medical-care-cost-savings-adolescent-contraceptive-use	NA	0	0	0	1	1	0	0	0	Association of Reproductive Health professionals, Wyeth-Ayerst Laboratories	0	1	Princeton University, USA	Dr. Meenakshi Srinivasan			Cost Effectiveness Analysis	1	1	1	1	2	Public sector	USA	5	1	To examine the cost and savings of contraceptive use (11 methods including costs of acquiring and using, treating associated side effects, providing medical care related to an unintended pregnancy during method use and treating sexually transmitted diseases (STDs)) among women aged 15-19, and comparing them with the costs of using no method. The analysis estimates the costs of methods used indivi…	No method	NA	Periodic abstinence	NA	12	1	NA	1	15-19 years	2	Adolescents aged 15-19	1	NA	1	NA	1993
CEA_17_1997_T	9429869	Medical care cost savings from adolescent contraceptive use	Trussell	Family Planning Perspectives	1997	https://www.guttmacher.org/journals/psrh/1997/11/medical-care-cost-savings-adolescent-contraceptive-use	NA	0	0	0	1	1	0	0	0	Association of Reproductive Health professionals, Wyeth-Ayerst Laboratories	0	1	Princeton University, USA	Dr. Meenakshi Srinivasan			Cost Effectiveness Analysis	1	1	1	1	2	Public sector	USA	5	1	To examine the cost and savings of contraceptive use (11 methods including costs of acquiring and using, treating associated side effects, providing medical care related to an unintended pregnancy during method use and treating sexually transmitted diseases (STDs)) among women aged 15-19, and comparing them with the costs of using no method. The analysis estimates the costs of methods used indivi…	No method	NA	Spermicides	NA	12	1	NA	1	15-19 years	2	Adolescents aged 15-19	1	NA	1	NA	1993
CEA_17_1997_T	9429869	Medical care cost savings from adolescent contraceptive use	Trussell	Family Planning Perspectives	1997	https://www.guttmacher.org/journals/psrh/1997/11/medical-care-cost-savings-adolescent-contraceptive-use	NA	0	0	0	1	1	0	0	0	Association of Reproductive Health professionals, Wyeth-Ayerst Laboratories	0	1	Princeton University, USA	Dr. Meenakshi Srinivasan			Cost Effectiveness Analysis	1	1	1	1	2	Public sector	USA	5	1	To examine the cost and savings of contraceptive use (11 methods including costs of acquiring and using, treating associated side effects, providing medical care related to an unintended pregnancy during method use and treating sexually transmitted diseases (STDs)) among women aged 15-19, and comparing them with the costs of using no method. The analysis estimates the costs of methods used indivi…	No method	NA	Sponge	NA	12	1	NA	1	15-19 years	2	Adolescents aged 15-19	1	NA	1	NA	1993
CEA_17_1997_T	9429869	Medical care cost savings from adolescent contraceptive use	Trussell	Family Planning Perspectives	1997	https://www.guttmacher.org/journals/psrh/1997/11/medical-care-cost-savings-adolescent-contraceptive-use	NA	0	0	0	1	1	0	0	0	Association of Reproductive Health professionals, Wyeth-Ayerst Laboratories	0	1	Princeton University, USA	Dr. Meenakshi Srinivasan			Cost Effectiveness Analysis	1	1	1	1	2	Public sector	USA	5	1	To examine the cost and savings of contraceptive use (11 methods including costs of acquiring and using, treating associated side effects, providing medical care related to an unintended pregnancy during method use and treating sexually transmitted diseases (STDs)) among women aged 15-19, and comparing them with the costs of using no method. The analysis estimates the costs of methods used indivi…	No method	NA	Withdrawal	NA	12	1	NA	1	15-19 years	2	Adolescents aged 15-19	1	NA	1	NA	1993
CEA_17_1997_T	9429869	Medical care cost savings from adolescent contraceptive use	Trussell	Family Planning Perspectives	1997	https://www.guttmacher.org/journals/psrh/1997/11/medical-care-cost-savings-adolescent-contraceptive-use	NA	0	0	0	1	1	0	0	0	Association of Reproductive Health professionals, Wyeth-Ayerst Laboratories	0	1	Princeton University, USA	Dr. Meenakshi Srinivasan			Cost Effectiveness Analysis	1	1	1	1	2	Public sector	USA	5	1	To examine the cost and savings of contraceptive use (11 methods including costs of acquiring and using, treating associated side effects, providing medical care related to an unintended pregnancy during method use and treating sexually transmitted diseases (STDs)) among women aged 15-19, and comparing them with the costs of using no method. The analysis estimates the costs of methods used indivi…	No method	NA	Cervical cap	NA	12	1	NA	1	15-19 years	2	Adolescents aged 15-19	1	NA	1	NA	1993
CEA_17_1997_T	9429869	Medical care cost savings from adolescent contraceptive use	Trussell	Family Planning Perspectives	1997	https://www.guttmacher.org/journals/psrh/1997/11/medical-care-cost-savings-adolescent-contraceptive-use	NA	0	0	0	1	1	0	0	0	Association of Reproductive Health professionals, Wyeth-Ayerst Laboratories	0	1	Princeton University, USA	Dr. Meenakshi Srinivasan			Cost Effectiveness Analysis	1	1	1	1	2	Public sector	USA	5	1	To examine the cost and savings of contraceptive use (11 methods including costs of acquiring and using, treating associated side effects, providing medical care related to an unintended pregnancy during method use and treating sexually transmitted diseases (STDs)) among women aged 15-19, and comparing them with the costs of using no method. The analysis estimates the costs of methods used indivi…	No method	NA	Diaphragm	NA	12	1	NA	1	15-19 years	2	Adolescents aged 15-19	1	NA	1	NA	1993
CEA_17_1997_T	9429869	Medical care cost savings from adolescent contraceptive use	Trussell	Family Planning Perspectives	1997	https://www.guttmacher.org/journals/psrh/1997/11/medical-care-cost-savings-adolescent-contraceptive-use	NA	0	0	0	1	1	0	0	0	Association of Reproductive Health professionals, Wyeth-Ayerst Laboratories	0	1	Princeton University, USA	Dr. Meenakshi Srinivasan			Cost Effectiveness Analysis	1	1	1	1	2	Public sector	USA	5	1	To examine the cost and savings of contraceptive use (11 methods including costs of acquiring and using, treating associated side effects, providing medical care related to an unintended pregnancy during method use and treating sexually transmitted diseases (STDs)) among women aged 15-19, and comparing them with the costs of using no method. The analysis estimates the costs of methods used indivi…	No method	NA	Female condom	NA	12	1	NA	1	15-19 years	2	Adolescents aged 15-19	1	NA	1	NA	1993
CEA_17_1997_T	9429869	Medical care cost savings from adolescent contraceptive use	Trussell	Family Planning Perspectives	1997	https://www.guttmacher.org/journals/psrh/1997/11/medical-care-cost-savings-adolescent-contraceptive-use	NA	0	0	0	1	1	0	0	0	Association of Reproductive Health professionals, Wyeth-Ayerst Laboratories	0	1	Princeton University, USA	Dr. Meenakshi Srinivasan			Cost Effectiveness Analysis	1	1	1	1	2	Public sector	USA	5	1	To examine the cost and savings of contraceptive use (11 methods including costs of acquiring and using, treating associated side effects, providing medical care related to an unintended pregnancy during method use and treating sexually transmitted diseases (STDs)) among women aged 15-19, and comparing them with the costs of using no method. The analysis estimates the costs of methods used indivi…	No method	NA	Implant	NA	12	1	NA	1	15-19 years	2	Adolescents aged 15-19	1	NA	1	NA	1993
CEA_17_1997_T	9429869	Medical care cost savings from adolescent contraceptive use	Trussell	Family Planning Perspectives	1997	https://www.guttmacher.org/journals/psrh/1997/11/medical-care-cost-savings-adolescent-contraceptive-use	NA	0	0	0	1	1	0	0	0	Association of Reproductive Health professionals, Wyeth-Ayerst Laboratories	0	1	Princeton University, USA	Dr. Meenakshi Srinivasan			Cost Effectiveness Analysis	1	1	1	1	2	Public sector	USA	5	1	To examine the cost and savings of contraceptive use (11 methods including costs of acquiring and using, treating associated side effects, providing medical care related to an unintended pregnancy during method use and treating sexually transmitted diseases (STDs)) among women aged 15-19, and comparing them with the costs of using no method. The analysis estimates the costs of methods used indivi…	No method	NA	Injectable	NA	12	1	NA	1	15-19 years	2	Adolescents aged 15-19	1	NA	1	NA	1993
CEA_17_1997_T	9429869	Medical care cost savings from adolescent contraceptive use	Trussell	Family Planning Perspectives	1997	https://www.guttmacher.org/journals/psrh/1997/11/medical-care-cost-savings-adolescent-contraceptive-use	NA	0	0	0	1	1	0	0	0	Association of Reproductive Health professionals, Wyeth-Ayerst Laboratories	0	1	Princeton University, USA	Dr. Meenakshi Srinivasan			Cost Effectiveness Analysis	1	1	1	1	2	Public sector	USA	5	1	To examine the cost and savings of contraceptive use (11 methods including costs of acquiring and using, treating associated side effects, providing medical care related to an unintended pregnancy during method use and treating sexually transmitted diseases (STDs)) among women aged 15-19, and comparing them with the costs of using no method. The analysis estimates the costs of methods used indivi…	No method	NA	Male condom	NA	12	1	NA	1	15-19 years	2	Adolescents aged 15-19	1	NA	1	NA	1993
CEA_17_1997_T	9429869	Medical care cost savings from adolescent contraceptive use	Trussell	Family Planning Perspectives	1997	https://www.guttmacher.org/journals/psrh/1997/11/medical-care-cost-savings-adolescent-contraceptive-use	NA	0	0	0	1	1	0	0	0	Association of Reproductive Health professionals, Wyeth-Ayerst Laboratories	0	1	Princeton University, USA	Dr. Meenakshi Srinivasan			Cost Effectiveness Analysis	1	1	1	1	2	Public sector	USA	5	1	To examine the cost and savings of contraceptive use (11 methods including costs of acquiring and using, treating associated side effects, providing medical care related to an unintended pregnancy during method use and treating sexually transmitted diseases (STDs)) among women aged 15-19, and comparing them with the costs of using no method. The analysis estimates the costs of methods used indivi…	No method	NA	Oral contraceptives	NA	12	1	NA	1	15-19 years	2	Adolescents aged 15-19	1	NA	1	NA	1993
CEA_17_1997_T	9429869	Medical care cost savings from adolescent contraceptive use	Trussell	Family Planning Perspectives	1997	https://www.guttmacher.org/journals/psrh/1997/11/medical-care-cost-savings-adolescent-contraceptive-use	NA	0	0	0	1	1	0	0	0	Association of Reproductive Health professionals, Wyeth-Ayerst Laboratories	0	1	Princeton University, USA	Dr. Meenakshi Srinivasan			Cost Effectiveness Analysis	1	1	1	1	2	Public sector	USA	5	1	To examine the cost and savings of contraceptive use (11 methods including costs of acquiring and using, treating associated side effects, providing medical care related to an unintended pregnancy during method use and treating sexually transmitted diseases (STDs)) among women aged 15-19, and comparing them with the costs of using no method. The analysis estimates the costs of methods used indivi…	No method	NA	Periodic abstinence	NA	12	1	NA	1	15-19 years	2	Adolescents aged 15-19	1	NA	1	NA	1993
CEA_17_1997_T	9429869	Medical care cost savings from adolescent contraceptive use	Trussell	Family Planning Perspectives	1997	https://www.guttmacher.org/journals/psrh/1997/11/medical-care-cost-savings-adolescent-contraceptive-use	NA	0	0	0	1	1	0	0	0	Association of Reproductive Health professionals, Wyeth-Ayerst Laboratories	0	1	Princeton University, USA	Dr. Meenakshi Srinivasan			Cost Effectiveness Analysis	1	1	1	1	2	Public sector	USA	5	1	To examine the cost and savings of contraceptive use (11 methods including costs of acquiring and using, treating associated side effects, providing medical care related to an unintended pregnancy during method use and treating sexually transmitted diseases (STDs)) among women aged 15-19, and comparing them with the costs of using no method. The analysis estimates the costs of methods used indivi…	No method	NA	Spermicides	NA	12	1	NA	1	15-19 years	2	Adolescents aged 15-19	1	NA	1	NA	1993
CEA_17_1997_T	9429869	Medical care cost savings from adolescent contraceptive use	Trussell	Family Planning Perspectives	1997	https://www.guttmacher.org/journals/psrh/1997/11/medical-care-cost-savings-adolescent-contraceptive-use	NA	0	0	0	1	1	0	0	0	Association of Reproductive Health professionals, Wyeth-Ayerst Laboratories	0	1	Princeton University, USA	Dr. Meenakshi Srinivasan			Cost Effectiveness Analysis	1	1	1	1	2	Public sector	USA	5	1	To examine the cost and savings of contraceptive use (11 methods including costs of acquiring and using, treating associated side effects, providing medical care related to an unintended pregnancy during method use and treating sexually transmitted diseases (STDs)) among women aged 15-19, and comparing them with the costs of using no method. The analysis estimates the costs of methods used indivi…	No method	NA	Sponge	NA	12	1	NA	1	15-19 years	2	Adolescents aged 15-19	1	NA	1	NA	1993
CEA_17_1997_T	9429869	Medical care cost savings from adolescent contraceptive use	Trussell	Family Planning Perspectives	1997	https://www.guttmacher.org/journals/psrh/1997/11/medical-care-cost-savings-adolescent-contraceptive-use	NA	0	0	0	1	1	0	0	0	Association of Reproductive Health professionals, Wyeth-Ayerst Laboratories	0	1	Princeton University, USA	Dr. Meenakshi Srinivasan			Cost Effectiveness Analysis	1	1	1	1	2	Public sector	USA	5	1	To examine the cost and savings of contraceptive use (11 methods including costs of acquiring and using, treating associated side effects, providing medical care related to an unintended pregnancy during method use and treating sexually transmitted diseases (STDs)) among women aged 15-19, and comparing them with the costs of using no method. The analysis estimates the costs of methods used indivi…	No method	NA	Withdrawal	NA	12	1	NA	1	15-19 years	2	Adolescents aged 15-19	1	NA	1	NA	1993
CEA_17_1997_T	9429869	Medical care cost savings from adolescent contraceptive use	Trussell	Family Planning Perspectives	1997	https://www.guttmacher.org/journals/psrh/1997/11/medical-care-cost-savings-adolescent-contraceptive-use	NA	0	0	0	1	1	0	0	0	Association of Reproductive Health professionals, Wyeth-Ayerst Laboratories	0	1	Princeton University, USA	Dr. Meenakshi Srinivasan			Cost Effectiveness Analysis	1	1	1	1	2	Private sector	USA	5	1	To examine the cost and savings of contraceptive use (11 methods including costs of acquiring and using, treating associated side effects, providing medical care related to an unintended pregnancy during method use and treating sexually transmitted diseases (STDs)) among women aged 15-19, and comparing them with the costs of using no method. The analysis estimates the costs of methods used indivi…	No method	NA	Cervical cap	NA	16	1	NA	1	15-44 years	2	All women aged 15-44 years	1	NA	1	NA	1993
CEA_17_1997_T	9429869	Medical care cost savings from adolescent contraceptive use	Trussell	Family Planning Perspectives	1997	https://www.guttmacher.org/journals/psrh/1997/11/medical-care-cost-savings-adolescent-contraceptive-use	NA	0	0	0	1	1	0	0	0	Association of Reproductive Health professionals, Wyeth-Ayerst Laboratories	0	1	Princeton University, USA	Dr. Meenakshi Srinivasan			Cost Effectiveness Analysis	1	1	1	1	2	Private sector	USA	5	1	To examine the cost and savings of contraceptive use (11 methods including costs of acquiring and using, treating associated side effects, providing medical care related to an unintended pregnancy during method use and treating sexually transmitted diseases (STDs)) among women aged 15-19, and comparing them with the costs of using no method. The analysis estimates the costs of methods used indivi…	No method	NA	Copper T IUD	NA	16	1	NA	1	15-44 years	2	All women aged 15-44 years	1	NA	1	NA	1993
CEA_17_1997_T	9429869	Medical care cost savings from adolescent contraceptive use	Trussell	Family Planning Perspectives	1997	https://www.guttmacher.org/journals/psrh/1997/11/medical-care-cost-savings-adolescent-contraceptive-use	NA	0	0	0	1	1	0	0	0	Association of Reproductive Health professionals, Wyeth-Ayerst Laboratories	0	1	Princeton University, USA	Dr. Meenakshi Srinivasan			Cost Effectiveness Analysis	1	1	1	1	2	Private sector	USA	5	1	To examine the cost and savings of contraceptive use (11 methods including costs of acquiring and using, treating associated side effects, providing medical care related to an unintended pregnancy during method use and treating sexually transmitted diseases (STDs)) among women aged 15-19, and comparing them with the costs of using no method. The analysis estimates the costs of methods used indivi…	No method	NA	Diaphragm	NA	16	1	NA	1	15-44 years	2	All women aged 15-44 years	1	NA	1	NA	1993
CEA_17_1997_T	9429869	Medical care cost savings from adolescent contraceptive use	Trussell	Family Planning Perspectives	1997	https://www.guttmacher.org/journals/psrh/1997/11/medical-care-cost-savings-adolescent-contraceptive-use	NA	0	0	0	1	1	0	0	0	Association of Reproductive Health professionals, Wyeth-Ayerst Laboratories	0	1	Princeton University, USA	Dr. Meenakshi Srinivasan			Cost Effectiveness Analysis	1	1	1	1	2	Private sector	USA	5	1	To examine the cost and savings of contraceptive use (11 methods including costs of acquiring and using, treating associated side effects, providing medical care related to an unintended pregnancy during method use and treating sexually transmitted diseases (STDs)) among women aged 15-19, and comparing them with the costs of using no method. The analysis estimates the costs of methods used indivi…	No method	NA	Female condom	NA	16	1	NA	1	15-44 years	2	All women aged 15-44 years	1	NA	1	NA	1993
CEA_17_1997_T	9429869	Medical care cost savings from adolescent contraceptive use	Trussell	Family Planning Perspectives	1997	https://www.guttmacher.org/journals/psrh/1997/11/medical-care-cost-savings-adolescent-contraceptive-use	NA	0	0	0	1	1	0	0	0	Association of Reproductive Health professionals, Wyeth-Ayerst Laboratories	0	1	Princeton University, USA	Dr. Meenakshi Srinivasan			Cost Effectiveness Analysis	1	1	1	1	2	Private sector	USA	5	1	To examine the cost and savings of contraceptive use (11 methods including costs of acquiring and using, treating associated side effects, providing medical care related to an unintended pregnancy during method use and treating sexually transmitted diseases (STDs)) among women aged 15-19, and comparing them with the costs of using no method. The analysis estimates the costs of methods used indivi…	No method	NA	Implant	NA	16	1	NA	1	15-44 years	2	All women aged 15-44 years	1	NA	1	NA	1993
CEA_17_1997_T	9429869	Medical care cost savings from adolescent contraceptive use	Trussell	Family Planning Perspectives	1997	https://www.guttmacher.org/journals/psrh/1997/11/medical-care-cost-savings-adolescent-contraceptive-use	NA	0	0	0	1	1	0	0	0	Association of Reproductive Health professionals, Wyeth-Ayerst Laboratories	0	1	Princeton University, USA	Dr. Meenakshi Srinivasan			Cost Effectiveness Analysis	1	1	1	1	2	Private sector	USA	5	1	To examine the cost and savings of contraceptive use (11 methods including costs of acquiring and using, treating associated side effects, providing medical care related to an unintended pregnancy during method use and treating sexually transmitted diseases (STDs)) among women aged 15-19, and comparing them with the costs of using no method. The analysis estimates the costs of methods used indivi…	No method	NA	Injectable	NA	16	1	NA	1	15-44 years	2	All women aged 15-44 years	1	NA	1	NA	1993
CEA_17_1997_T	9429869	Medical care cost savings from adolescent contraceptive use	Trussell	Family Planning Perspectives	1997	https://www.guttmacher.org/journals/psrh/1997/11/medical-care-cost-savings-adolescent-contraceptive-use	NA	0	0	0	1	1	0	0	0	Association of Reproductive Health professionals, Wyeth-Ayerst Laboratories	0	1	Princeton University, USA	Dr. Meenakshi Srinivasan			Cost Effectiveness Analysis	1	1	1	1	2	Private sector	USA	5	1	To examine the cost and savings of contraceptive use (11 methods including costs of acquiring and using, treating associated side effects, providing medical care related to an unintended pregnancy during method use and treating sexually transmitted diseases (STDs)) among women aged 15-19, and comparing them with the costs of using no method. The analysis estimates the costs of methods used indivi…	No method	NA	Male condom	NA	16	1	NA	1	15-44 years	2	All women aged 15-44 years	1	NA	1	NA	1993
CEA_17_1997_T	9429869	Medical care cost savings from adolescent contraceptive use	Trussell	Family Planning Perspectives	1997	https://www.guttmacher.org/journals/psrh/1997/11/medical-care-cost-savings-adolescent-contraceptive-use	NA	0	0	0	1	1	0	0	0	Association of Reproductive Health professionals, Wyeth-Ayerst Laboratories	0	1	Princeton University, USA	Dr. Meenakshi Srinivasan			Cost Effectiveness Analysis	1	1	1	1	2	Private sector	USA	5	1	To examine the cost and savings of contraceptive use (11 methods including costs of acquiring and using, treating associated side effects, providing medical care related to an unintended pregnancy during method use and treating sexually transmitted diseases (STDs)) among women aged 15-19, and comparing them with the costs of using no method. The analysis estimates the costs of methods used indivi…	No method	NA	Oral contraceptives	NA	16	1	NA	1	15-44 years	2	All women aged 15-44 years	1	NA	1	NA	1993
CEA_17_1997_T	9429869	Medical care cost savings from adolescent contraceptive use	Trussell	Family Planning Perspectives	1997	https://www.guttmacher.org/journals/psrh/1997/11/medical-care-cost-savings-adolescent-contraceptive-use	NA	0	0	0	1	1	0	0	0	Association of Reproductive Health professionals, Wyeth-Ayerst Laboratories	0	1	Princeton University, USA	Dr. Meenakshi Srinivasan			Cost Effectiveness Analysis	1	1	1	1	2	Private sector	USA	5	1	To examine the cost and savings of contraceptive use (11 methods including costs of acquiring and using, treating associated side effects, providing medical care related to an unintended pregnancy during method use and treating sexually transmitted diseases (STDs)) among women aged 15-19, and comparing them with the costs of using no method. The analysis estimates the costs of methods used indivi…	No method	NA	Periodic abstinence	NA	16	1	NA	1	15-44 years	2	All women aged 15-44 years	1	NA	1	NA	1993
CEA_17_1997_T	9429869	Medical care cost savings from adolescent contraceptive use	Trussell	Family Planning Perspectives	1997	https://www.guttmacher.org/journals/psrh/1997/11/medical-care-cost-savings-adolescent-contraceptive-use	NA	0	0	0	1	1	0	0	0	Association of Reproductive Health professionals, Wyeth-Ayerst Laboratories	0	1	Princeton University, USA	Dr. Meenakshi Srinivasan			Cost Effectiveness Analysis	1	1	1	1	2	Private sector	USA	5	1	To examine the cost and savings of contraceptive use (11 methods including costs of acquiring and using, treating associated side effects, providing medical care related to an unintended pregnancy during method use and treating sexually transmitted diseases (STDs)) among women aged 15-19, and comparing them with the costs of using no method. The analysis estimates the costs of methods used indivi…	No method	NA	Progesterone T IUD	NA	16	1	NA	1	15-44 years	2	All women aged 15-44 years	1	NA	1	NA	1993
CEA_17_1997_T	9429869	Medical care cost savings from adolescent contraceptive use	Trussell	Family Planning Perspectives	1997	https://www.guttmacher.org/journals/psrh/1997/11/medical-care-cost-savings-adolescent-contraceptive-use	NA	0	0	0	1	1	0	0	0	Association of Reproductive Health professionals, Wyeth-Ayerst Laboratories	0	1	Princeton University, USA	Dr. Meenakshi Srinivasan			Cost Effectiveness Analysis	1	1	1	1	2	Private sector	USA	5	1	To examine the cost and savings of contraceptive use (11 methods including costs of acquiring and using, treating associated side effects, providing medical care related to an unintended pregnancy during method use and treating sexually transmitted diseases (STDs)) among women aged 15-19, and comparing them with the costs of using no method. The analysis estimates the costs of methods used indivi…	No method	NA	Spermicides	NA	16	1	NA	1	15-44 years	2	All women aged 15-44 years	1	NA	1	NA	1993
CEA_17_1997_T	9429869	Medical care cost savings from adolescent contraceptive use	Trussell	Family Planning Perspectives	1997	https://www.guttmacher.org/journals/psrh/1997/11/medical-care-cost-savings-adolescent-contraceptive-use	NA	0	0	0	1	1	0	0	0	Association of Reproductive Health professionals, Wyeth-Ayerst Laboratories	0	1	Princeton University, USA	Dr. Meenakshi Srinivasan			Cost Effectiveness Analysis	1	1	1	1	2	Private sector	USA	5	1	To examine the cost and savings of contraceptive use (11 methods including costs of acquiring and using, treating associated side effects, providing medical care related to an unintended pregnancy during method use and treating sexually transmitted diseases (STDs)) among women aged 15-19, and comparing them with the costs of using no method. The analysis estimates the costs of methods used indivi…	No method	NA	Sponge	NA	16	1	NA	1	15-44 years	2	All women aged 15-44 years	1	NA	1	NA	1993
CEA_17_1997_T	9429869	Medical care cost savings from adolescent contraceptive use	Trussell	Family Planning Perspectives	1997	https://www.guttmacher.org/journals/psrh/1997/11/medical-care-cost-savings-adolescent-contraceptive-use	NA	0	0	0	1	1	0	0	0	Association of Reproductive Health professionals, Wyeth-Ayerst Laboratories	0	1	Princeton University, USA	Dr. Meenakshi Srinivasan			Cost Effectiveness Analysis	1	1	1	1	2	Private sector	USA	5	1	To examine the cost and savings of contraceptive use (11 methods including costs of acquiring and using, treating associated side effects, providing medical care related to an unintended pregnancy during method use and treating sexually transmitted diseases (STDs)) among women aged 15-19, and comparing them with the costs of using no method. The analysis estimates the costs of methods used indivi…	No method	NA	Tubal ligation	NA	16	1	NA	1	15-44 years	2	All women aged 15-44 years	1	NA	1	NA	1993
CEA_17_1997_T	9429869	Medical care cost savings from adolescent contraceptive use	Trussell	Family Planning Perspectives	1997	https://www.guttmacher.org/journals/psrh/1997/11/medical-care-cost-savings-adolescent-contraceptive-use	NA	0	0	0	1	1	0	0	0	Association of Reproductive Health professionals, Wyeth-Ayerst Laboratories	0	1	Princeton University, USA	Dr. Meenakshi Srinivasan			Cost Effectiveness Analysis	1	1	1	1	2	Private sector	USA	5	1	To examine the cost and savings of contraceptive use (11 methods including costs of acquiring and using, treating associated side effects, providing medical care related to an unintended pregnancy during method use and treating sexually transmitted diseases (STDs)) among women aged 15-19, and comparing them with the costs of using no method. The analysis estimates the costs of methods used indivi…	No method	NA	Vasectomy	NA	16	1	NA	1	15-44 years	2	All women aged 15-44 years	1	NA	1	NA	1993
CEA_17_1997_T	9429869	Medical care cost savings from adolescent contraceptive use	Trussell	Family Planning Perspectives	1997	https://www.guttmacher.org/journals/psrh/1997/11/medical-care-cost-savings-adolescent-contraceptive-use	NA	0	0	0	1	1	0	0	0	Association of Reproductive Health professionals, Wyeth-Ayerst Laboratories	0	1	Princeton University, USA	Dr. Meenakshi Srinivasan			Cost Effectiveness Analysis	1	1	1	1	2	Private sector	USA	5	1	To examine the cost and savings of contraceptive use (11 methods including costs of acquiring and using, treating associated side effects, providing medical care related to an unintended pregnancy during method use and treating sexually transmitted diseases (STDs)) among women aged 15-19, and comparing them with the costs of using no method. The analysis estimates the costs of methods used indivi…	No method	NA	Withdrawal	NA	16	1	NA	1	15-44 years	2	All women aged 15-44 years	1	NA	1	NA	1993
CEA_17_1997_T	9429869	Medical care cost savings from adolescent contraceptive use	Trussell	Family Planning Perspectives	1997	https://www.guttmacher.org/journals/psrh/1997/11/medical-care-cost-savings-adolescent-contraceptive-use	NA	0	0	0	1	1	0	0	0	Association of Reproductive Health professionals, Wyeth-Ayerst Laboratories	0	1	Princeton University, USA	Dr. Meenakshi Srinivasan			Cost Effectiveness Analysis	1	1	1	1	2	Private sector	USA	5	1	To examine the cost and savings of contraceptive use (11 methods including costs of acquiring and using, treating associated side effects, providing medical care related to an unintended pregnancy during method use and treating sexually transmitted diseases (STDs)) among women aged 15-19, and comparing them with the costs of using no method. The analysis estimates the costs of methods used indivi…	No method	NA	Cervical cap	NA	16	1	NA	1	15-44 years	2	All women aged 15-44 years	1	NA	1	NA	1993
CEA_17_1997_T	9429869	Medical care cost savings from adolescent contraceptive use	Trussell	Family Planning Perspectives	1997	https://www.guttmacher.org/journals/psrh/1997/11/medical-care-cost-savings-adolescent-contraceptive-use	NA	0	0	0	1	1	0	0	0	Association of Reproductive Health professionals, Wyeth-Ayerst Laboratories	0	1	Princeton University, USA	Dr. Meenakshi Srinivasan			Cost Effectiveness Analysis	1	1	1	1	2	Private sector	USA	5	1	To examine the cost and savings of contraceptive use (11 methods including costs of acquiring and using, treating associated side effects, providing medical care related to an unintended pregnancy during method use and treating sexually transmitted diseases (STDs)) among women aged 15-19, and comparing them with the costs of using no method. The analysis estimates the costs of methods used indivi…	No method	NA	Copper T IUD	NA	16	1	NA	1	15-44 years	2	All women aged 15-44 years	1	NA	1	NA	1993
CEA_17_1997_T	9429869	Medical care cost savings from adolescent contraceptive use	Trussell	Family Planning Perspectives	1997	https://www.guttmacher.org/journals/psrh/1997/11/medical-care-cost-savings-adolescent-contraceptive-use	NA	0	0	0	1	1	0	0	0	Association of Reproductive Health professionals, Wyeth-Ayerst Laboratories	0	1	Princeton University, USA	Dr. Meenakshi Srinivasan			Cost Effectiveness Analysis	1	1	1	1	2	Private sector	USA	5	1	To examine the cost and savings of contraceptive use (11 methods including costs of acquiring and using, treating associated side effects, providing medical care related to an unintended pregnancy during method use and treating sexually transmitted diseases (STDs)) among women aged 15-19, and comparing them with the costs of using no method. The analysis estimates the costs of methods used indivi…	No method	NA	Diaphragm	NA	16	1	NA	1	15-44 years	2	All women aged 15-44 years	1	NA	1	NA	1993
CEA_17_1997_T	9429869	Medical care cost savings from adolescent contraceptive use	Trussell	Family Planning Perspectives	1997	https://www.guttmacher.org/journals/psrh/1997/11/medical-care-cost-savings-adolescent-contraceptive-use	NA	0	0	0	1	1	0	0	0	Association of Reproductive Health professionals, Wyeth-Ayerst Laboratories	0	1	Princeton University, USA	Dr. Meenakshi Srinivasan			Cost Effectiveness Analysis	1	1	1	1	2	Private sector	USA	5	1	To examine the cost and savings of contraceptive use (11 methods including costs of acquiring and using, treating associated side effects, providing medical care related to an unintended pregnancy during method use and treating sexually transmitted diseases (STDs)) among women aged 15-19, and comparing them with the costs of using no method. The analysis estimates the costs of methods used indivi…	No method	NA	Female condom	NA	16	1	NA	1	15-44 years	2	All women aged 15-44 years	1	NA	1	NA	1993
CEA_17_1997_T	9429869	Medical care cost savings from adolescent contraceptive use	Trussell	Family Planning Perspectives	1997	https://www.guttmacher.org/journals/psrh/1997/11/medical-care-cost-savings-adolescent-contraceptive-use	NA	0	0	0	1	1	0	0	0	Association of Reproductive Health professionals, Wyeth-Ayerst Laboratories	0	1	Princeton University, USA	Dr. Meenakshi Srinivasan			Cost Effectiveness Analysis	1	1	1	1	2	Private sector	USA	5	1	To examine the cost and savings of contraceptive use (11 methods including costs of acquiring and using, treating associated side effects, providing medical care related to an unintended pregnancy during method use and treating sexually transmitted diseases (STDs)) among women aged 15-19, and comparing them with the costs of using no method. The analysis estimates the costs of methods used indivi…	No method	NA	Implant	NA	16	1	NA	1	15-44 years	2	All women aged 15-44 years	1	NA	1	NA	1993
CEA_17_1997_T	9429869	Medical care cost savings from adolescent contraceptive use	Trussell	Family Planning Perspectives	1997	https://www.guttmacher.org/journals/psrh/1997/11/medical-care-cost-savings-adolescent-contraceptive-use	NA	0	0	0	1	1	0	0	0	Association of Reproductive Health professionals, Wyeth-Ayerst Laboratories	0	1	Princeton University, USA	Dr. Meenakshi Srinivasan			Cost Effectiveness Analysis	1	1	1	1	2	Private sector	USA	5	1	To examine the cost and savings of contraceptive use (11 methods including costs of acquiring and using, treating associated side effects, providing medical care related to an unintended pregnancy during method use and treating sexually transmitted diseases (STDs)) among women aged 15-19, and comparing them with the costs of using no method. The analysis estimates the costs of methods used indivi…	No method	NA	Injectable	NA	16	1	NA	1	15-44 years	2	All women aged 15-44 years	1	NA	1	NA	1993
CEA_17_1997_T	9429869	Medical care cost savings from adolescent contraceptive use	Trussell	Family Planning Perspectives	1997	https://www.guttmacher.org/journals/psrh/1997/11/medical-care-cost-savings-adolescent-contraceptive-use	NA	0	0	0	1	1	0	0	0	Association of Reproductive Health professionals, Wyeth-Ayerst Laboratories	0	1	Princeton University, USA	Dr. Meenakshi Srinivasan			Cost Effectiveness Analysis	1	1	1	1	2	Private sector	USA	5	1	To examine the cost and savings of contraceptive use (11 methods including costs of acquiring and using, treating associated side effects, providing medical care related to an unintended pregnancy during method use and treating sexually transmitted diseases (STDs)) among women aged 15-19, and comparing them with the costs of using no method. The analysis estimates the costs of methods used indivi…	No method	NA	Male condom	NA	16	1	NA	1	15-44 years	2	All women aged 15-44 years	1	NA	1	NA	1993
CEA_17_1997_T	9429869	Medical care cost savings from adolescent contraceptive use	Trussell	Family Planning Perspectives	1997	https://www.guttmacher.org/journals/psrh/1997/11/medical-care-cost-savings-adolescent-contraceptive-use	NA	0	0	0	1	1	0	0	0	Association of Reproductive Health professionals, Wyeth-Ayerst Laboratories	0	1	Princeton University, USA	Dr. Meenakshi Srinivasan			Cost Effectiveness Analysis	1	1	1	1	2	Private sector	USA	5	1	To examine the cost and savings of contraceptive use (11 methods including costs of acquiring and using, treating associated side effects, providing medical care related to an unintended pregnancy during method use and treating sexually transmitted diseases (STDs)) among women aged 15-19, and comparing them with the costs of using no method. The analysis estimates the costs of methods used indivi…	No method	NA	Oral contraceptives	NA	16	1	NA	1	15-44 years	2	All women aged 15-44 years	1	NA	1	NA	1993
CEA_17_1997_T	9429869	Medical care cost savings from adolescent contraceptive use	Trussell	Family Planning Perspectives	1997	https://www.guttmacher.org/journals/psrh/1997/11/medical-care-cost-savings-adolescent-contraceptive-use	NA	0	0	0	1	1	0	0	0	Association of Reproductive Health professionals, Wyeth-Ayerst Laboratories	0	1	Princeton University, USA	Dr. Meenakshi Srinivasan			Cost Effectiveness Analysis	1	1	1	1	2	Private sector	USA	5	1	To examine the cost and savings of contraceptive use (11 methods including costs of acquiring and using, treating associated side effects, providing medical care related to an unintended pregnancy during method use and treating sexually transmitted diseases (STDs)) among women aged 15-19, and comparing them with the costs of using no method. The analysis estimates the costs of methods used indivi…	No method	NA	Periodic abstinence	NA	16	1	NA	1	15-44 years	2	All women aged 15-44 years	1	NA	1	NA	1993
CEA_17_1997_T	9429869	Medical care cost savings from adolescent contraceptive use	Trussell	Family Planning Perspectives	1997	https://www.guttmacher.org/journals/psrh/1997/11/medical-care-cost-savings-adolescent-contraceptive-use	NA	0	0	0	1	1	0	0	0	Association of Reproductive Health professionals, Wyeth-Ayerst Laboratories	0	1	Princeton University, USA	Dr. Meenakshi Srinivasan			Cost Effectiveness Analysis	1	1	1	1	2	Private sector	USA	5	1	To examine the cost and savings of contraceptive use (11 methods including costs of acquiring and using, treating associated side effects, providing medical care related to an unintended pregnancy during method use and treating sexually transmitted diseases (STDs)) among women aged 15-19, and comparing them with the costs of using no method. The analysis estimates the costs of methods used indivi…	No method	NA	Progesterone T IUD	NA	16	1	NA	1	15-44 years	2	All women aged 15-44 years	1	NA	1	NA	1993
CEA_17_1997_T	9429869	Medical care cost savings from adolescent contraceptive use	Trussell	Family Planning Perspectives	1997	https://www.guttmacher.org/journals/psrh/1997/11/medical-care-cost-savings-adolescent-contraceptive-use	NA	0	0	0	1	1	0	0	0	Association of Reproductive Health professionals, Wyeth-Ayerst Laboratories	0	1	Princeton University, USA	Dr. Meenakshi Srinivasan			Cost Effectiveness Analysis	1	1	1	1	2	Private sector	USA	5	1	To examine the cost and savings of contraceptive use (11 methods including costs of acquiring and using, treating associated side effects, providing medical care related to an unintended pregnancy during method use and treating sexually transmitted diseases (STDs)) among women aged 15-19, and comparing them with the costs of using no method. The analysis estimates the costs of methods used indivi…	No method	NA	Spermicides	NA	16	1	NA	1	15-44 years	2	All women aged 15-44 years	1	NA	1	NA	1993
CEA_17_1997_T	9429869	Medical care cost savings from adolescent contraceptive use	Trussell	Family Planning Perspectives	1997	https://www.guttmacher.org/journals/psrh/1997/11/medical-care-cost-savings-adolescent-contraceptive-use	NA	0	0	0	1	1	0	0	0	Association of Reproductive Health professionals, Wyeth-Ayerst Laboratories	0	1	Princeton University, USA	Dr. Meenakshi Srinivasan			Cost Effectiveness Analysis	1	1	1	1	2	Private sector	USA	5	1	To examine the cost and savings of contraceptive use (11 methods including costs of acquiring and using, treating associated side effects, providing medical care related to an unintended pregnancy during method use and treating sexually transmitted diseases (STDs)) among women aged 15-19, and comparing them with the costs of using no method. The analysis estimates the costs of methods used indivi…	No method	NA	Sponge	NA	16	1	NA	1	15-44 years	2	All women aged 15-44 years	1	NA	1	NA	1993
CEA_17_1997_T	9429869	Medical care cost savings from adolescent contraceptive use	Trussell	Family Planning Perspectives	1997	https://www.guttmacher.org/journals/psrh/1997/11/medical-care-cost-savings-adolescent-contraceptive-use	NA	0	0	0	1	1	0	0	0	Association of Reproductive Health professionals, Wyeth-Ayerst Laboratories	0	1	Princeton University, USA	Dr. Meenakshi Srinivasan			Cost Effectiveness Analysis	1	1	1	1	2	Private sector	USA	5	1	To examine the cost and savings of contraceptive use (11 methods including costs of acquiring and using, treating associated side effects, providing medical care related to an unintended pregnancy during method use and treating sexually transmitted diseases (STDs)) among women aged 15-19, and comparing them with the costs of using no method. The analysis estimates the costs of methods used indivi…	No method	NA	Tubal ligation	NA	16	1	NA	1	15-44 years	2	All women aged 15-44 years	1	NA	1	NA	1993
CEA_17_1997_T	9429869	Medical care cost savings from adolescent contraceptive use	Trussell	Family Planning Perspectives	1997	https://www.guttmacher.org/journals/psrh/1997/11/medical-care-cost-savings-adolescent-contraceptive-use	NA	0	0	0	1	1	0	0	0	Association of Reproductive Health professionals, Wyeth-Ayerst Laboratories	0	1	Princeton University, USA	Dr. Meenakshi Srinivasan			Cost Effectiveness Analysis	1	1	1	1	2	Private sector	USA	5	1	To examine the cost and savings of contraceptive use (11 methods including costs of acquiring and using, treating associated side effects, providing medical care related to an unintended pregnancy during method use and treating sexually transmitted diseases (STDs)) among women aged 15-19, and comparing them with the costs of using no method. The analysis estimates the costs of methods used indivi…	No method	NA	Vasectomy	NA	16	1	NA	1	15-44 years	2	All women aged 15-44 years	1	NA	1	NA	1993
CEA_17_1997_T	9429869	Medical care cost savings from adolescent contraceptive use	Trussell	Family Planning Perspectives	1997	https://www.guttmacher.org/journals/psrh/1997/11/medical-care-cost-savings-adolescent-contraceptive-use	NA	0	0	0	1	1	0	0	0	Association of Reproductive Health professionals, Wyeth-Ayerst Laboratories	0	1	Princeton University, USA	Dr. Meenakshi Srinivasan			Cost Effectiveness Analysis	1	1	1	1	2	Private sector	USA	5	1	To examine the cost and savings of contraceptive use (11 methods including costs of acquiring and using, treating associated side effects, providing medical care related to an unintended pregnancy during method use and treating sexually transmitted diseases (STDs)) among women aged 15-19, and comparing them with the costs of using no method. The analysis estimates the costs of methods used indivi…	No method	NA	Withdrawal	NA	16	1	NA	1	15-44 years	2	All women aged 15-44 years	1	NA	1	NA	1993
CEA_17_1997_T	9429869	Medical care cost savings from adolescent contraceptive use	Trussell	Family Planning Perspectives	1997	https://www.guttmacher.org/journals/psrh/1997/11/medical-care-cost-savings-adolescent-contraceptive-use	NA	0	0	0	1	1	0	0	0	Association of Reproductive Health professionals, Wyeth-Ayerst Laboratories	0	1	Princeton University, USA	Dr. Meenakshi Srinivasan			Cost Effectiveness Analysis	1	1	1	1	2	Public sector	USA	5	1	To examine the cost and savings of contraceptive use (11 methods including costs of acquiring and using, treating associated side effects, providing medical care related to an unintended pregnancy during method use and treating sexually transmitted diseases (STDs)) among women aged 15-19, and comparing them with the costs of using no method. The analysis estimates the costs of methods used indivi…	No method	NA	Cervical cap	NA	16	1	NA	1	15-44 years	2	All women aged 15-44 years	1	NA	1	NA	1993
CEA_17_1997_T	9429869	Medical care cost savings from adolescent contraceptive use	Trussell	Family Planning Perspectives	1997	https://www.guttmacher.org/journals/psrh/1997/11/medical-care-cost-savings-adolescent-contraceptive-use	NA	0	0	0	1	1	0	0	0	Association of Reproductive Health professionals, Wyeth-Ayerst Laboratories	0	1	Princeton University, USA	Dr. Meenakshi Srinivasan			Cost Effectiveness Analysis	1	1	1	1	2	Public sector	USA	5	1	To examine the cost and savings of contraceptive use (11 methods including costs of acquiring and using, treating associated side effects, providing medical care related to an unintended pregnancy during method use and treating sexually transmitted diseases (STDs)) among women aged 15-19, and comparing them with the costs of using no method. The analysis estimates the costs of methods used indivi…	No method	NA	Copper T IUD	NA	16	1	NA	1	15-44 years	2	All women aged 15-44 years	1	NA	1	NA	1993
CEA_17_1997_T	9429869	Medical care cost savings from adolescent contraceptive use	Trussell	Family Planning Perspectives	1997	https://www.guttmacher.org/journals/psrh/1997/11/medical-care-cost-savings-adolescent-contraceptive-use	NA	0	0	0	1	1	0	0	0	Association of Reproductive Health professionals, Wyeth-Ayerst Laboratories	0	1	Princeton University, USA	Dr. Meenakshi Srinivasan			Cost Effectiveness Analysis	1	1	1	1	2	Public sector	USA	5	1	To examine the cost and savings of contraceptive use (11 methods including costs of acquiring and using, treating associated side effects, providing medical care related to an unintended pregnancy during method use and treating sexually transmitted diseases (STDs)) among women aged 15-19, and comparing them with the costs of using no method. The analysis estimates the costs of methods used indivi…	No method	NA	Diaphragm	NA	16	1	NA	1	15-44 years	2	All women aged 15-44 years	1	NA	1	NA	1993
CEA_17_1997_T	9429869	Medical care cost savings from adolescent contraceptive use	Trussell	Family Planning Perspectives	1997	https://www.guttmacher.org/journals/psrh/1997/11/medical-care-cost-savings-adolescent-contraceptive-use	NA	0	0	0	1	1	0	0	0	Association of Reproductive Health professionals, Wyeth-Ayerst Laboratories	0	1	Princeton University, USA	Dr. Meenakshi Srinivasan			Cost Effectiveness Analysis	1	1	1	1	2	Public sector	USA	5	1	To examine the cost and savings of contraceptive use (11 methods including costs of acquiring and using, treating associated side effects, providing medical care related to an unintended pregnancy during method use and treating sexually transmitted diseases (STDs)) among women aged 15-19, and comparing them with the costs of using no method. The analysis estimates the costs of methods used indivi…	No method	NA	Female condom	NA	16	1	NA	1	15-44 years	2	All women aged 15-44 years	1	NA	1	NA	1993
CEA_17_1997_T	9429869	Medical care cost savings from adolescent contraceptive use	Trussell	Family Planning Perspectives	1997	https://www.guttmacher.org/journals/psrh/1997/11/medical-care-cost-savings-adolescent-contraceptive-use	NA	0	0	0	1	1	0	0	0	Association of Reproductive Health professionals, Wyeth-Ayerst Laboratories	0	1	Princeton University, USA	Dr. Meenakshi Srinivasan			Cost Effectiveness Analysis	1	1	1	1	2	Public sector	USA	5	1	To examine the cost and savings of contraceptive use (11 methods including costs of acquiring and using, treating associated side effects, providing medical care related to an unintended pregnancy during method use and treating sexually transmitted diseases (STDs)) among women aged 15-19, and comparing them with the costs of using no method. The analysis estimates the costs of methods used indivi…	No method	NA	Implant	NA	16	1	NA	1	15-44 years	2	All women aged 15-44 years	1	NA	1	NA	1993
CEA_17_1997_T	9429869	Medical care cost savings from adolescent contraceptive use	Trussell	Family Planning Perspectives	1997	https://www.guttmacher.org/journals/psrh/1997/11/medical-care-cost-savings-adolescent-contraceptive-use	NA	0	0	0	1	1	0	0	0	Association of Reproductive Health professionals, Wyeth-Ayerst Laboratories	0	1	Princeton University, USA	Dr. Meenakshi Srinivasan			Cost Effectiveness Analysis	1	1	1	1	2	Public sector	USA	5	1	To examine the cost and savings of contraceptive use (11 methods including costs of acquiring and using, treating associated side effects, providing medical care related to an unintended pregnancy during method use and treating sexually transmitted diseases (STDs)) among women aged 15-19, and comparing them with the costs of using no method. The analysis estimates the costs of methods used indivi…	No method	NA	Injectable	NA	16	1	NA	1	15-44 years	2	All women aged 15-44 years	1	NA	1	NA	1993
CEA_17_1997_T	9429869	Medical care cost savings from adolescent contraceptive use	Trussell	Family Planning Perspectives	1997	https://www.guttmacher.org/journals/psrh/1997/11/medical-care-cost-savings-adolescent-contraceptive-use	NA	0	0	0	1	1	0	0	0	Association of Reproductive Health professionals, Wyeth-Ayerst Laboratories	0	1	Princeton University, USA	Dr. Meenakshi Srinivasan			Cost Effectiveness Analysis	1	1	1	1	2	Public sector	USA	5	1	To examine the cost and savings of contraceptive use (11 methods including costs of acquiring and using, treating associated side effects, providing medical care related to an unintended pregnancy during method use and treating sexually transmitted diseases (STDs)) among women aged 15-19, and comparing them with the costs of using no method. The analysis estimates the costs of methods used indivi…	No method	NA	Male condom	NA	16	1	NA	1	15-44 years	2	All women aged 15-44 years	1	NA	1	NA	1993
CEA_17_1997_T	9429869	Medical care cost savings from adolescent contraceptive use	Trussell	Family Planning Perspectives	1997	https://www.guttmacher.org/journals/psrh/1997/11/medical-care-cost-savings-adolescent-contraceptive-use	NA	0	0	0	1	1	0	0	0	Association of Reproductive Health professionals, Wyeth-Ayerst Laboratories	0	1	Princeton University, USA	Dr. Meenakshi Srinivasan			Cost Effectiveness Analysis	1	1	1	1	2	Public sector	USA	5	1	To examine the cost and savings of contraceptive use (11 methods including costs of acquiring and using, treating associated side effects, providing medical care related to an unintended pregnancy during method use and treating sexually transmitted diseases (STDs)) among women aged 15-19, and comparing them with the costs of using no method. The analysis estimates the costs of methods used indivi…	No method	NA	Oral contraceptives	NA	16	1	NA	1	15-44 years	2	All women aged 15-44 years	1	NA	1	NA	1993
CEA_17_1997_T	9429869	Medical care cost savings from adolescent contraceptive use	Trussell	Family Planning Perspectives	1997	https://www.guttmacher.org/journals/psrh/1997/11/medical-care-cost-savings-adolescent-contraceptive-use	NA	0	0	0	1	1	0	0	0	Association of Reproductive Health professionals, Wyeth-Ayerst Laboratories	0	1	Princeton University, USA	Dr. Meenakshi Srinivasan			Cost Effectiveness Analysis	1	1	1	1	2	Public sector	USA	5	1	To examine the cost and savings of contraceptive use (11 methods including costs of acquiring and using, treating associated side effects, providing medical care related to an unintended pregnancy during method use and treating sexually transmitted diseases (STDs)) among women aged 15-19, and comparing them with the costs of using no method. The analysis estimates the costs of methods used indivi…	No method	NA	Periodic abstinence	NA	16	1	NA	1	15-44 years	2	All women aged 15-44 years	1	NA	1	NA	1993
CEA_17_1997_T	9429869	Medical care cost savings from adolescent contraceptive use	Trussell	Family Planning Perspectives	1997	https://www.guttmacher.org/journals/psrh/1997/11/medical-care-cost-savings-adolescent-contraceptive-use	NA	0	0	0	1	1	0	0	0	Association of Reproductive Health professionals, Wyeth-Ayerst Laboratories	0	1	Princeton University, USA	Dr. Meenakshi Srinivasan			Cost Effectiveness Analysis	1	1	1	1	2	Public sector	USA	5	1	To examine the cost and savings of contraceptive use (11 methods including costs of acquiring and using, treating associated side effects, providing medical care related to an unintended pregnancy during method use and treating sexually transmitted diseases (STDs)) among women aged 15-19, and comparing them with the costs of using no method. The analysis estimates the costs of methods used indivi…	No method	NA	Progesterone T IUD	NA	16	1	NA	1	15-44 years	2	All women aged 15-44 years	1	NA	1	NA	1993
CEA_17_1997_T	9429869	Medical care cost savings from adolescent contraceptive use	Trussell	Family Planning Perspectives	1997	https://www.guttmacher.org/journals/psrh/1997/11/medical-care-cost-savings-adolescent-contraceptive-use	NA	0	0	0	1	1	0	0	0	Association of Reproductive Health professionals, Wyeth-Ayerst Laboratories	0	1	Princeton University, USA	Dr. Meenakshi Srinivasan			Cost Effectiveness Analysis	1	1	1	1	2	Public sector	USA	5	1	To examine the cost and savings of contraceptive use (11 methods including costs of acquiring and using, treating associated side effects, providing medical care related to an unintended pregnancy during method use and treating sexually transmitted diseases (STDs)) among women aged 15-19, and comparing them with the costs of using no method. The analysis estimates the costs of methods used indivi…	No method	NA	Spermicides	NA	16	1	NA	1	15-44 years	2	All women aged 15-44 years	1	NA	1	NA	1993
CEA_17_1997_T	9429869	Medical care cost savings from adolescent contraceptive use	Trussell	Family Planning Perspectives	1997	https://www.guttmacher.org/journals/psrh/1997/11/medical-care-cost-savings-adolescent-contraceptive-use	NA	0	0	0	1	1	0	0	0	Association of Reproductive Health professionals, Wyeth-Ayerst Laboratories	0	1	Princeton University, USA	Dr. Meenakshi Srinivasan			Cost Effectiveness Analysis	1	1	1	1	2	Public sector	USA	5	1	To examine the cost and savings of contraceptive use (11 methods including costs of acquiring and using, treating associated side effects, providing medical care related to an unintended pregnancy during method use and treating sexually transmitted diseases (STDs)) among women aged 15-19, and comparing them with the costs of using no method. The analysis estimates the costs of methods used indivi…	No method	NA	Sponge	NA	16	1	NA	1	15-44 years	2	All women aged 15-44 years	1	NA	1	NA	1993
CEA_17_1997_T	9429869	Medical care cost savings from adolescent contraceptive use	Trussell	Family Planning Perspectives	1997	https://www.guttmacher.org/journals/psrh/1997/11/medical-care-cost-savings-adolescent-contraceptive-use	NA	0	0	0	1	1	0	0	0	Association of Reproductive Health professionals, Wyeth-Ayerst Laboratories	0	1	Princeton University, USA	Dr. Meenakshi Srinivasan			Cost Effectiveness Analysis	1	1	1	1	2	Public sector	USA	5	1	To examine the cost and savings of contraceptive use (11 methods including costs of acquiring and using, treating associated side effects, providing medical care related to an unintended pregnancy during method use and treating sexually transmitted diseases (STDs)) among women aged 15-19, and comparing them with the costs of using no method. The analysis estimates the costs of methods used indivi…	No method	NA	Tubal ligation	NA	16	1	NA	1	15-44 years	2	All women aged 15-44 years	1	NA	1	NA	1993
CEA_17_1997_T	9429869	Medical care cost savings from adolescent contraceptive use	Trussell	Family Planning Perspectives	1997	https://www.guttmacher.org/journals/psrh/1997/11/medical-care-cost-savings-adolescent-contraceptive-use	NA	0	0	0	1	1	0	0	0	Association of Reproductive Health professionals, Wyeth-Ayerst Laboratories	0	1	Princeton University, USA	Dr. Meenakshi Srinivasan			Cost Effectiveness Analysis	1	1	1	1	2	Public sector	USA	5	1	To examine the cost and savings of contraceptive use (11 methods including costs of acquiring and using, treating associated side effects, providing medical care related to an unintended pregnancy during method use and treating sexually transmitted diseases (STDs)) among women aged 15-19, and comparing them with the costs of using no method. The analysis estimates the costs of methods used indivi…	No method	NA	Vasectomy	NA	16	1	NA	1	15-44 years	2	All women aged 15-44 years	1	NA	1	NA	1993
CEA_17_1997_T	9429869	Medical care cost savings from adolescent contraceptive use	Trussell	Family Planning Perspectives	1997	https://www.guttmacher.org/journals/psrh/1997/11/medical-care-cost-savings-adolescent-contraceptive-use	NA	0	0	0	1	1	0	0	0	Association of Reproductive Health professionals, Wyeth-Ayerst Laboratories	0	1	Princeton University, USA	Dr. Meenakshi Srinivasan			Cost Effectiveness Analysis	1	1	1	1	2	Public sector	USA	5	1	To examine the cost and savings of contraceptive use (11 methods including costs of acquiring and using, treating associated side effects, providing medical care related to an unintended pregnancy during method use and treating sexually transmitted diseases (STDs)) among women aged 15-19, and comparing them with the costs of using no method. The analysis estimates the costs of methods used indivi…	No method	NA	Withdrawal	NA	16	1	NA	1	15-44 years	2	All women aged 15-44 years	1	NA	1	NA	1993
CEA_17_1997_T	9429869	Medical care cost savings from adolescent contraceptive use	Trussell	Family Planning Perspectives	1997	https://www.guttmacher.org/journals/psrh/1997/11/medical-care-cost-savings-adolescent-contraceptive-use	NA	0	0	0	1	1	0	0	0	Association of Reproductive Health professionals, Wyeth-Ayerst Laboratories	0	1	Princeton University, USA	Dr. Meenakshi Srinivasan			Cost Effectiveness Analysis	1	1	1	1	2	Public sector	USA	5	1	To examine the cost and savings of contraceptive use (11 methods including costs of acquiring and using, treating associated side effects, providing medical care related to an unintended pregnancy during method use and treating sexually transmitted diseases (STDs)) among women aged 15-19, and comparing them with the costs of using no method. The analysis estimates the costs of methods used indivi…	No method	NA	Cervical cap	NA	16	1	NA	1	15-44 years	2	All women aged 15-44 years	1	NA	1	NA	1993
CEA_17_1997_T	9429869	Medical care cost savings from adolescent contraceptive use	Trussell	Family Planning Perspectives	1997	https://www.guttmacher.org/journals/psrh/1997/11/medical-care-cost-savings-adolescent-contraceptive-use	NA	0	0	0	1	1	0	0	0	Association of Reproductive Health professionals, Wyeth-Ayerst Laboratories	0	1	Princeton University, USA	Dr. Meenakshi Srinivasan			Cost Effectiveness Analysis	1	1	1	1	2	Public sector	USA	5	1	To examine the cost and savings of contraceptive use (11 methods including costs of acquiring and using, treating associated side effects, providing medical care related to an unintended pregnancy during method use and treating sexually transmitted diseases (STDs)) among women aged 15-19, and comparing them with the costs of using no method. The analysis estimates the costs of methods used indivi…	No method	NA	Copper T IUD	NA	16	1	NA	1	15-44 years	2	All women aged 15-44 years	1	NA	1	NA	1993
CEA_17_1997_T	9429869	Medical care cost savings from adolescent contraceptive use	Trussell	Family Planning Perspectives	1997	https://www.guttmacher.org/journals/psrh/1997/11/medical-care-cost-savings-adolescent-contraceptive-use	NA	0	0	0	1	1	0	0	0	Association of Reproductive Health professionals, Wyeth-Ayerst Laboratories	0	1	Princeton University, USA	Dr. Meenakshi Srinivasan			Cost Effectiveness Analysis	1	1	1	1	2	Public sector	USA	5	1	To examine the cost and savings of contraceptive use (11 methods including costs of acquiring and using, treating associated side effects, providing medical care related to an unintended pregnancy during method use and treating sexually transmitted diseases (STDs)) among women aged 15-19, and comparing them with the costs of using no method. The analysis estimates the costs of methods used indivi…	No method	NA	Diaphragm	NA	16	1	NA	1	15-44 years	2	All women aged 15-44 years	1	NA	1	NA	1993
CEA_17_1997_T	9429869	Medical care cost savings from adolescent contraceptive use	Trussell	Family Planning Perspectives	1997	https://www.guttmacher.org/journals/psrh/1997/11/medical-care-cost-savings-adolescent-contraceptive-use	NA	0	0	0	1	1	0	0	0	Association of Reproductive Health professionals, Wyeth-Ayerst Laboratories	0	1	Princeton University, USA	Dr. Meenakshi Srinivasan			Cost Effectiveness Analysis	1	1	1	1	2	Public sector	USA	5	1	To examine the cost and savings of contraceptive use (11 methods including costs of acquiring and using, treating associated side effects, providing medical care related to an unintended pregnancy during method use and treating sexually transmitted diseases (STDs)) among women aged 15-19, and comparing them with the costs of using no method. The analysis estimates the costs of methods used indivi…	No method	NA	Female condom	NA	16	1	NA	1	15-44 years	2	All women aged 15-44 years	1	NA	1	NA	1993
CEA_17_1997_T	9429869	Medical care cost savings from adolescent contraceptive use	Trussell	Family Planning Perspectives	1997	https://www.guttmacher.org/journals/psrh/1997/11/medical-care-cost-savings-adolescent-contraceptive-use	NA	0	0	0	1	1	0	0	0	Association of Reproductive Health professionals, Wyeth-Ayerst Laboratories	0	1	Princeton University, USA	Dr. Meenakshi Srinivasan			Cost Effectiveness Analysis	1	1	1	1	2	Public sector	USA	5	1	To examine the cost and savings of contraceptive use (11 methods including costs of acquiring and using, treating associated side effects, providing medical care related to an unintended pregnancy during method use and treating sexually transmitted diseases (STDs)) among women aged 15-19, and comparing them with the costs of using no method. The analysis estimates the costs of methods used indivi…	No method	NA	Implant	NA	16	1	NA	1	15-44 years	2	All women aged 15-44 years	1	NA	1	NA	1993
CEA_17_1997_T	9429869	Medical care cost savings from adolescent contraceptive use	Trussell	Family Planning Perspectives	1997	https://www.guttmacher.org/journals/psrh/1997/11/medical-care-cost-savings-adolescent-contraceptive-use	NA	0	0	0	1	1	0	0	0	Association of Reproductive Health professionals, Wyeth-Ayerst Laboratories	0	1	Princeton University, USA	Dr. Meenakshi Srinivasan			Cost Effectiveness Analysis	1	1	1	1	2	Public sector	USA	5	1	To examine the cost and savings of contraceptive use (11 methods including costs of acquiring and using, treating associated side effects, providing medical care related to an unintended pregnancy during method use and treating sexually transmitted diseases (STDs)) among women aged 15-19, and comparing them with the costs of using no method. The analysis estimates the costs of methods used indivi…	No method	NA	Injectable	NA	16	1	NA	1	15-44 years	2	All women aged 15-44 years	1	NA	1	NA	1993
CEA_17_1997_T	9429869	Medical care cost savings from adolescent contraceptive use	Trussell	Family Planning Perspectives	1997	https://www.guttmacher.org/journals/psrh/1997/11/medical-care-cost-savings-adolescent-contraceptive-use	NA	0	0	0	1	1	0	0	0	Association of Reproductive Health professionals, Wyeth-Ayerst Laboratories	0	1	Princeton University, USA	Dr. Meenakshi Srinivasan			Cost Effectiveness Analysis	1	1	1	1	2	Public sector	USA	5	1	To examine the cost and savings of contraceptive use (11 methods including costs of acquiring and using, treating associated side effects, providing medical care related to an unintended pregnancy during method use and treating sexually transmitted diseases (STDs)) among women aged 15-19, and comparing them with the costs of using no method. The analysis estimates the costs of methods used indivi…	No method	NA	Male condom	NA	16	1	NA	1	15-44 years	2	All women aged 15-44 years	1	NA	1	NA	1993
CEA_17_1997_T	9429869	Medical care cost savings from adolescent contraceptive use	Trussell	Family Planning Perspectives	1997	https://www.guttmacher.org/journals/psrh/1997/11/medical-care-cost-savings-adolescent-contraceptive-use	NA	0	0	0	1	1	0	0	0	Association of Reproductive Health professionals, Wyeth-Ayerst Laboratories	0	1	Princeton University, USA	Dr. Meenakshi Srinivasan			Cost Effectiveness Analysis	1	1	1	1	2	Public sector	USA	5	1	To examine the cost and savings of contraceptive use (11 methods including costs of acquiring and using, treating associated side effects, providing medical care related to an unintended pregnancy during method use and treating sexually transmitted diseases (STDs)) among women aged 15-19, and comparing them with the costs of using no method. The analysis estimates the costs of methods used indivi…	No method	NA	Oral contraceptives	NA	16	1	NA	1	15-44 years	2	All women aged 15-44 years	1	NA	1	NA	1993
CEA_17_1997_T	9429869	Medical care cost savings from adolescent contraceptive use	Trussell	Family Planning Perspectives	1997	https://www.guttmacher.org/journals/psrh/1997/11/medical-care-cost-savings-adolescent-contraceptive-use	NA	0	0	0	1	1	0	0	0	Association of Reproductive Health professionals, Wyeth-Ayerst Laboratories	0	1	Princeton University, USA	Dr. Meenakshi Srinivasan			Cost Effectiveness Analysis	1	1	1	1	2	Public sector	USA	5	1	To examine the cost and savings of contraceptive use (11 methods including costs of acquiring and using, treating associated side effects, providing medical care related to an unintended pregnancy during method use and treating sexually transmitted diseases (STDs)) among women aged 15-19, and comparing them with the costs of using no method. The analysis estimates the costs of methods used indivi…	No method	NA	Periodic abstinence	NA	16	1	NA	1	15-44 years	2	All women aged 15-44 years	1	NA	1	NA	1993
CEA_17_1997_T	9429869	Medical care cost savings from adolescent contraceptive use	Trussell	Family Planning Perspectives	1997	https://www.guttmacher.org/journals/psrh/1997/11/medical-care-cost-savings-adolescent-contraceptive-use	NA	0	0	0	1	1	0	0	0	Association of Reproductive Health professionals, Wyeth-Ayerst Laboratories	0	1	Princeton University, USA	Dr. Meenakshi Srinivasan			Cost Effectiveness Analysis	1	1	1	1	2	Public sector	USA	5	1	To examine the cost and savings of contraceptive use (11 methods including costs of acquiring and using, treating associated side effects, providing medical care related to an unintended pregnancy during method use and treating sexually transmitted diseases (STDs)) among women aged 15-19, and comparing them with the costs of using no method. The analysis estimates the costs of methods used indivi…	No method	NA	Progesterone T IUD	NA	16	1	NA	1	15-44 years	2	All women aged 15-44 years	1	NA	1	NA	1993
CEA_17_1997_T	9429869	Medical care cost savings from adolescent contraceptive use	Trussell	Family Planning Perspectives	1997	https://www.guttmacher.org/journals/psrh/1997/11/medical-care-cost-savings-adolescent-contraceptive-use	NA	0	0	0	1	1	0	0	0	Association of Reproductive Health professionals, Wyeth-Ayerst Laboratories	0	1	Princeton University, USA	Dr. Meenakshi Srinivasan			Cost Effectiveness Analysis	1	1	1	1	2	Public sector	USA	5	1	To examine the cost and savings of contraceptive use (11 methods including costs of acquiring and using, treating associated side effects, providing medical care related to an unintended pregnancy during method use and treating sexually transmitted diseases (STDs)) among women aged 15-19, and comparing them with the costs of using no method. The analysis estimates the costs of methods used indivi…	No method	NA	Spermicides	NA	16	1	NA	1	15-44 years	2	All women aged 15-44 years	1	NA	1	NA	1993
CEA_17_1997_T	9429869	Medical care cost savings from adolescent contraceptive use	Trussell	Family Planning Perspectives	1997	https://www.guttmacher.org/journals/psrh/1997/11/medical-care-cost-savings-adolescent-contraceptive-use	NA	0	0	0	1	1	0	0	0	Association of Reproductive Health professionals, Wyeth-Ayerst Laboratories	0	1	Princeton University, USA	Dr. Meenakshi Srinivasan			Cost Effectiveness Analysis	1	1	1	1	2	Public sector	USA	5	1	To examine the cost and savings of contraceptive use (11 methods including costs of acquiring and using, treating associated side effects, providing medical care related to an unintended pregnancy during method use and treating sexually transmitted diseases (STDs)) among women aged 15-19, and comparing them with the costs of using no method. The analysis estimates the costs of methods used indivi…	No method	NA	Sponge	NA	16	1	NA	1	15-44 years	2	All women aged 15-44 years	1	NA	1	NA	1993
CEA_17_1997_T	9429869	Medical care cost savings from adolescent contraceptive use	Trussell	Family Planning Perspectives	1997	https://www.guttmacher.org/journals/psrh/1997/11/medical-care-cost-savings-adolescent-contraceptive-use	NA	0	0	0	1	1	0	0	0	Association of Reproductive Health professionals, Wyeth-Ayerst Laboratories	0	1	Princeton University, USA	Dr. Meenakshi Srinivasan			Cost Effectiveness Analysis	1	1	1	1	2	Public sector	USA	5	1	To examine the cost and savings of contraceptive use (11 methods including costs of acquiring and using, treating associated side effects, providing medical care related to an unintended pregnancy during method use and treating sexually transmitted diseases (STDs)) among women aged 15-19, and comparing them with the costs of using no method. The analysis estimates the costs of methods used indivi…	No method	NA	Tubal ligation	NA	16	1	NA	1	15-44 years	2	All women aged 15-44 years	1	NA	1	NA	1993
CEA_17_1997_T	9429869	Medical care cost savings from adolescent contraceptive use	Trussell	Family Planning Perspectives	1997	https://www.guttmacher.org/journals/psrh/1997/11/medical-care-cost-savings-adolescent-contraceptive-use	NA	0	0	0	1	1	0	0	0	Association of Reproductive Health professionals, Wyeth-Ayerst Laboratories	0	1	Princeton University, USA	Dr. Meenakshi Srinivasan			Cost Effectiveness Analysis	1	1	1	1	2	Public sector	USA	5	1	To examine the cost and savings of contraceptive use (11 methods including costs of acquiring and using, treating associated side effects, providing medical care related to an unintended pregnancy during method use and treating sexually transmitted diseases (STDs)) among women aged 15-19, and comparing them with the costs of using no method. The analysis estimates the costs of methods used indivi…	No method	NA	Vasectomy	NA	16	1	NA	1	15-44 years	2	All women aged 15-44 years	1	NA	1	NA	1993
CEA_17_1997_T	9429869	Medical care cost savings from adolescent contraceptive use	Trussell	Family Planning Perspectives	1997	https://www.guttmacher.org/journals/psrh/1997/11/medical-care-cost-savings-adolescent-contraceptive-use	NA	0	0	0	1	1	0	0	0	Association of Reproductive Health professionals, Wyeth-Ayerst Laboratories	0	1	Princeton University, USA	Dr. Meenakshi Srinivasan			Cost Effectiveness Analysis	1	1	1	1	2	Public sector	USA	5	1	To examine the cost and savings of contraceptive use (11 methods including costs of acquiring and using, treating associated side effects, providing medical care related to an unintended pregnancy during method use and treating sexually transmitted diseases (STDs)) among women aged 15-19, and comparing them with the costs of using no method. The analysis estimates the costs of methods used indivi…	No method	NA	Withdrawal	NA	16	1	NA	1	15-44 years	2	All women aged 15-44 years	1	NA	1	NA	1993
CEA_18_2000_F	10944741	Implantable contraceptives (subdermal implants and hormonally impregnated intrauterine systems) versus other forms of reversible contraceptives: two systematic reviews to assess relative effectiveness, acceptability, tolerability and cost-effectiveness.	French	Health Technol Assess	2000	https://www.journalslibrary.nihr.ac.uk/hta/hta470#/abstract	NA	1	0	0	0	0	0	0	0	NHS	1	1	Royal Free and University College Medical School, London, UK	Dr. Meenakshi Srinivasan			Cost Effectiveness Analysis	1	1	1	0	2	NHS	UK	5	1	To assess contraceptive efficacy, tolerability and acceptability of subdermal implantable contraceptives and IUSs in comparison with other reversible methods of contraception in women of reproductive age. To use these data to determine the cost effectiveness of subdermal implantable contraceptives and IUSs in comparison with relevant contraceptive alternatives.	Implant (Norplant)	NA	Copper-T IUD > 250 mm3	NA	9	1	NA	1	Reproductive age	2	The target population was women of reproductive age group from 34 comparative studies of contraceptive subdermal implants. The individual study characteristics are mentioned in table 2 and Table 3	1	NA	3	NA	1998
CEA_18_2000_F	10944741	Implantable contraceptives (subdermal implants and hormonally impregnated intrauterine systems) versus other forms of reversible contraceptives: two systematic reviews to assess relative effectiveness, acceptability, tolerability and cost-effectiveness.	French	Health Technol Assess	2000	https://www.journalslibrary.nihr.ac.uk/hta/hta470#/abstract	NA	1	0	0	0	0	0	0	0	NHS	1	1	Royal Free and University College Medical School, London, UK	Dr. Meenakshi Srinivasan			Cost Effectiveness Analysis	1	1	1	0	2	NHS	UK	5	1	To assess contraceptive efficacy, tolerability and acceptability of subdermal implantable contraceptives and IUSs in comparison with other reversible methods of contraception in women of reproductive age. To use these data to determine the cost effectiveness of subdermal implantable contraceptives and IUSs in comparison with relevant contraceptive alternatives.	Implant (Norplant)	NA	Copper-T IUD > 250 mm3	NA	9	1	NA	1	Reproductive age	2	The target population was women of reproductive age group from 34 comparative studies of contraceptive subdermal implants. The individual study characteristics are mentioned in table 2 and Table 3	1	NA	3	NA	1998
CEA_18_2000_F	10944741	Implantable contraceptives (subdermal implants and hormonally impregnated intrauterine systems) versus other forms of reversible contraceptives: two systematic reviews to assess relative effectiveness, acceptability, tolerability and cost-effectiveness.	French	Health Technol Assess	2000	https://www.journalslibrary.nihr.ac.uk/hta/hta470#/abstract	NA	1	0	0	0	0	0	0	0	NHS	1	1	Royal Free and University College Medical School, London, UK	Dr. Meenakshi Srinivasan			Cost Effectiveness Analysis	1	1	1	0	2	NHS	UK	5	1	To assess contraceptive efficacy, tolerability and acceptability of subdermal implantable contraceptives and IUSs in comparison with other reversible methods of contraception in women of reproductive age. To use these data to determine the cost effectiveness of subdermal implantable contraceptives and IUSs in comparison with relevant contraceptive alternatives.	Implant (Norplant)	NA	Copper-T IUD ≤ 250 mm3	NA	9	1	NA	1	Reproductive age	2	The target population was women of reproductive age group from 34 comparative studies of contraceptive subdermal implants. The individual study characteristics are mentioned in table 2 and Table 3	1	NA	3	NA	1998
CEA_18_2000_F	10944741	Implantable contraceptives (subdermal implants and hormonally impregnated intrauterine systems) versus other forms of reversible contraceptives: two systematic reviews to assess relative effectiveness, acceptability, tolerability and cost-effectiveness.	French	Health Technol Assess	2000	https://www.journalslibrary.nihr.ac.uk/hta/hta470#/abstract	NA	1	0	0	0	0	0	0	0	NHS	1	1	Royal Free and University College Medical School, London, UK	Dr. Meenakshi Srinivasan			Cost Effectiveness Analysis	1	1	1	0	2	NHS	UK	5	1	To assess contraceptive efficacy, tolerability and acceptability of subdermal implantable contraceptives and IUSs in comparison with other reversible methods of contraception in women of reproductive age. To use these data to determine the cost effectiveness of subdermal implantable contraceptives and IUSs in comparison with relevant contraceptive alternatives.	Implant (Norplant)	NA	Oral contraceptive (perfect use, low cost)	NA	9	1	NA	1	Reproductive age	2	The target population was women of reproductive age group from 34 comparative studies of contraceptive subdermal implants. The individual study characteristics are mentioned in table 2 and Table 3	1	NA	3	NA	1998
CEA_18_2000_F	10944741	Implantable contraceptives (subdermal implants and hormonally impregnated intrauterine systems) versus other forms of reversible contraceptives: two systematic reviews to assess relative effectiveness, acceptability, tolerability and cost-effectiveness.	French	Health Technol Assess	2000	https://www.journalslibrary.nihr.ac.uk/hta/hta470#/abstract	NA	1	0	0	0	0	0	0	0	NHS	1	1	Royal Free and University College Medical School, London, UK	Dr. Meenakshi Srinivasan			Cost Effectiveness Analysis	1	1	1	0	2	NHS	UK	5	1	To assess contraceptive efficacy, tolerability and acceptability of subdermal implantable contraceptives and IUSs in comparison with other reversible methods of contraception in women of reproductive age. To use these data to determine the cost effectiveness of subdermal implantable contraceptives and IUSs in comparison with relevant contraceptive alternatives.	Implant (Norplant)	NA	Oral contraceptive (perfect use, high cost)	NA	9	1	NA	1	Reproductive age	2	The target population was women of reproductive age group from 34 comparative studies of contraceptive subdermal implants. The individual study characteristics are mentioned in table 2 and Table 3	1	NA	3	NA	1998
CEA_18_2000_F	10944741	Implantable contraceptives (subdermal implants and hormonally impregnated intrauterine systems) versus other forms of reversible contraceptives: two systematic reviews to assess relative effectiveness, acceptability, tolerability and cost-effectiveness.	French	Health Technol Assess	2000	https://www.journalslibrary.nihr.ac.uk/hta/hta470#/abstract	NA	1	0	0	0	0	0	0	0	NHS	1	1	Royal Free and University College Medical School, London, UK	Dr. Meenakshi Srinivasan			Cost Effectiveness Analysis	1	1	1	0	2	NHS	UK	5	1	To assess contraceptive efficacy, tolerability and acceptability of subdermal implantable contraceptives and IUSs in comparison with other reversible methods of contraception in women of reproductive age. To use these data to determine the cost effectiveness of subdermal implantable contraceptives and IUSs in comparison with relevant contraceptive alternatives.	Implant (Norplant)	NA	Oral contraceptive (imperfect use, low cost)	NA	9	1	NA	1	Reproductive age	2	The target population was women of reproductive age group from 34 comparative studies of contraceptive subdermal implants. The individual study characteristics are mentioned in table 2 and Table 3	1	NA	3	NA	1998
CEA_18_2000_F	10944741	Implantable contraceptives (subdermal implants and hormonally impregnated intrauterine systems) versus other forms of reversible contraceptives: two systematic reviews to assess relative effectiveness, acceptability, tolerability and cost-effectiveness.	French	Health Technol Assess	2000	https://www.journalslibrary.nihr.ac.uk/hta/hta470#/abstract	NA	1	0	0	0	0	0	0	0	NHS	1	1	Royal Free and University College Medical School, London, UK	Dr. Meenakshi Srinivasan			Cost Effectiveness Analysis	1	1	1	0	2	NHS	UK	5	1	To assess contraceptive efficacy, tolerability and acceptability of subdermal implantable contraceptives and IUSs in comparison with other reversible methods of contraception in women of reproductive age. To use these data to determine the cost effectiveness of subdermal implantable contraceptives and IUSs in comparison with relevant contraceptive alternatives.	Implant (Norplant)	NA	Oral contraceptive (imperfect use, high cost)	NA	9	1	NA	1	Reproductive age	2	The target population was women of reproductive age group from 34 comparative studies of contraceptive subdermal implants. The individual study characteristics are mentioned in table 2 and Table 3	1	NA	3	NA	1998
CEA_18_2000_F	10944741	Implantable contraceptives (subdermal implants and hormonally impregnated intrauterine systems) versus other forms of reversible contraceptives: two systematic reviews to assess relative effectiveness, acceptability, tolerability and cost-effectiveness.	French	Health Technol Assess	2000	https://www.journalslibrary.nihr.ac.uk/hta/hta470#/abstract	NA	1	0	0	0	0	0	0	0	NHS	1	1	Royal Free and University College Medical School, London, UK	Dr. Meenakshi Srinivasan			Cost Effectiveness Analysis	1	1	1	0	2	NHS	UK	5	1	To assess contraceptive efficacy, tolerability and acceptability of subdermal implantable contraceptives and IUSs in comparison with other reversible methods of contraception in women of reproductive age. To use these data to determine the cost effectiveness of subdermal implantable contraceptives and IUSs in comparison with relevant contraceptive alternatives.	Implant (Norplant)	NA	Injectable contraceptive (DMPA)	NA	9	1	NA	1	Reproductive age	2	The target population was women of reproductive age group from 34 comparative studies of contraceptive subdermal implants. The individual study characteristics are mentioned in table 2 and Table 3	1	NA	3	NA	1998
CEA_18_2000_F	10944741	Implantable contraceptives (subdermal implants and hormonally impregnated intrauterine systems) versus other forms of reversible contraceptives: two systematic reviews to assess relative effectiveness, acceptability, tolerability and cost-effectiveness.	French	Health Technol Assess	2000	https://www.journalslibrary.nihr.ac.uk/hta/hta470#/abstract	NA	1	0	0	0	0	0	0	0	NHS	1	1	Royal Free and University College Medical School, London, UK	Dr. Meenakshi Srinivasan			Cost Effectiveness Analysis	1	1	1	0	2	NHS	UK	5	1	To assess contraceptive efficacy, tolerability and acceptability of subdermal implantable contraceptives and IUSs in comparison with other reversible methods of contraception in women of reproductive age. To use these data to determine the cost effectiveness of subdermal implantable contraceptives and IUSs in comparison with relevant contraceptive alternatives.	LNG-20 IUS	NA	Copper-T IUD > 250 mm3	NA	9	1	NA	1	Reproductive age	2	The target population was women of reproductive age group from 34 comparative studies of contraceptive subdermal implants. The individual study characteristics are mentioned in table 2 and Table 3	1	NA	3	NA	1998
CEA_18_2000_F	10944741	Implantable contraceptives (subdermal implants and hormonally impregnated intrauterine systems) versus other forms of reversible contraceptives: two systematic reviews to assess relative effectiveness, acceptability, tolerability and cost-effectiveness.	French	Health Technol Assess	2000	https://www.journalslibrary.nihr.ac.uk/hta/hta470#/abstract	NA	1	0	0	0	0	0	0	0	NHS	1	1	Royal Free and University College Medical School, London, UK	Dr. Meenakshi Srinivasan			Cost Effectiveness Analysis	1	1	1	0	2	NHS	UK	5	1	To assess contraceptive efficacy, tolerability and acceptability of subdermal implantable contraceptives and IUSs in comparison with other reversible methods of contraception in women of reproductive age. To use these data to determine the cost effectiveness of subdermal implantable contraceptives and IUSs in comparison with relevant contraceptive alternatives.	LNG-20 IUS	NA	Copper-T IUD > 250 mm3	NA	9	1	NA	1	Reproductive age	2	The target population was women of reproductive age group from 34 comparative studies of contraceptive subdermal implants. The individual study characteristics are mentioned in table 2 and Table 3	1	NA	3	NA	1998
CEA_18_2000_F	10944741	Implantable contraceptives (subdermal implants and hormonally impregnated intrauterine systems) versus other forms of reversible contraceptives: two systematic reviews to assess relative effectiveness, acceptability, tolerability and cost-effectiveness.	French	Health Technol Assess	2000	https://www.journalslibrary.nihr.ac.uk/hta/hta470#/abstract	NA	1	0	0	0	0	0	0	0	NHS	1	1	Royal Free and University College Medical School, London, UK	Dr. Meenakshi Srinivasan			Cost Effectiveness Analysis	1	1	1	0	2	NHS	UK	5	1	To assess contraceptive efficacy, tolerability and acceptability of subdermal implantable contraceptives and IUSs in comparison with other reversible methods of contraception in women of reproductive age. To use these data to determine the cost effectiveness of subdermal implantable contraceptives and IUSs in comparison with relevant contraceptive alternatives.	LNG-20 IUS	NA	Copper-T IUD > 250 mm3	NA	9	1	NA	1	Reproductive age	2	The target population was women of reproductive age group from 34 comparative studies of contraceptive subdermal implants. The individual study characteristics are mentioned in table 2 and Table 3	1	NA	3	NA	1998
CEA_18_2000_F	10944741	Implantable contraceptives (subdermal implants and hormonally impregnated intrauterine systems) versus other forms of reversible contraceptives: two systematic reviews to assess relative effectiveness, acceptability, tolerability and cost-effectiveness.	French	Health Technol Assess	2000	https://www.journalslibrary.nihr.ac.uk/hta/hta470#/abstract	NA	1	0	0	0	0	0	0	0	NHS	1	1	Royal Free and University College Medical School, London, UK	Dr. Meenakshi Srinivasan			Cost Effectiveness Analysis	1	1	1	0	2	NHS	UK	5	1	To assess contraceptive efficacy, tolerability and acceptability of subdermal implantable contraceptives and IUSs in comparison with other reversible methods of contraception in women of reproductive age. To use these data to determine the cost effectiveness of subdermal implantable contraceptives and IUSs in comparison with relevant contraceptive alternatives.	LNG-20 IUS	NA	Copper-T IUD > 250 mm3	NA	9	1	NA	1	Reproductive age	2	The target population was women of reproductive age group from 34 comparative studies of contraceptive subdermal implants. The individual study characteristics are mentioned in table 2 and Table 3	1	NA	3	NA	1998
CEA_18_2000_F	10944741	Implantable contraceptives (subdermal implants and hormonally impregnated intrauterine systems) versus other forms of reversible contraceptives: two systematic reviews to assess relative effectiveness, acceptability, tolerability and cost-effectiveness.	French	Health Technol Assess	2000	https://www.journalslibrary.nihr.ac.uk/hta/hta470#/abstract	NA	1	0	0	0	0	0	0	0	NHS	1	1	Royal Free and University College Medical School, London, UK	Dr. Meenakshi Srinivasan			Cost Effectiveness Analysis	1	1	1	0	2	NHS	UK	5	1	To assess contraceptive efficacy, tolerability and acceptability of subdermal implantable contraceptives and IUSs in comparison with other reversible methods of contraception in women of reproductive age. To use these data to determine the cost effectiveness of subdermal implantable contraceptives and IUSs in comparison with relevant contraceptive alternatives.	LNG-20 IUS	NA	Copper-T IUD ≤ 250 mm3	NA	9	1	NA	1	Reproductive age	2	The target population was women of reproductive age group from 34 comparative studies of contraceptive subdermal implants. The individual study characteristics are mentioned in table 2 and Table 3	1	NA	3	NA	1998
CEA_18_2000_F	10944741	Implantable contraceptives (subdermal implants and hormonally impregnated intrauterine systems) versus other forms of reversible contraceptives: two systematic reviews to assess relative effectiveness, acceptability, tolerability and cost-effectiveness.	French	Health Technol Assess	2000	https://www.journalslibrary.nihr.ac.uk/hta/hta470#/abstract	NA	1	0	0	0	0	0	0	0	NHS	1	1	Royal Free and University College Medical School, London, UK	Dr. Meenakshi Srinivasan			Cost Effectiveness Analysis	1	1	1	0	2	NHS	UK	5	1	To assess contraceptive efficacy, tolerability and acceptability of subdermal implantable contraceptives and IUSs in comparison with other reversible methods of contraception in women of reproductive age. To use these data to determine the cost effectiveness of subdermal implantable contraceptives and IUSs in comparison with relevant contraceptive alternatives.	LNG-20 IUS	NA	Copper-T IUD ≤ 250 mm3	NA	9	1	NA	1	Reproductive age	2	The target population was women of reproductive age group from 34 comparative studies of contraceptive subdermal implants. The individual study characteristics are mentioned in table 2 and Table 3	1	NA	3	NA	1998
CEA_19_2003_C	12878280	Economic analysis of contraceptives for women	Chiou	Contraception	2003	https://www.sciencedirect.com/science/article/pii/S0010782403000787?via%3Dihub	cchiou@cerner.com	0	0	0	0	1	0	0	0	Berlex Laboratories, Incorporated. Montville, NJ, USA	0	7	Zynx health Inc, a Subsidiary of Cerner Corportation, USA and Department of Health Services Research, Cedars-Sinai Medical Center, USA	Dr. Meenakshi Srinivasan			Cost Effectiveness Analysis	1	1	1	0	2	0	USA	5	1	To examine from the health care services payer perspective the economic consequences of contraceptives available to women in the United States	LNG-20 IUS	NA	Copper-T IUD	NA	9	1	NA	1	NA	2	The hypothetical cohort included parous women desiring no more children using contraception over the entire period covered by the model.	1	NA	1	NA	2001
CEA_19_2003_C	12878280	Economic analysis of contraceptives for women	Chiou	Contraception	2003	https://www.sciencedirect.com/science/article/pii/S0010782403000787?via%3Dihub	cchiou@cerner.com	0	0	0	0	1	0	0	0	Berlex Laboratories, Incorporated. Montville, NJ, USA	0	7	Zynx health Inc, a Subsidiary of Cerner Corportation, USA and Department of Health Services Research, Cedars-Sinai Medical Center, USA	Dr. Meenakshi Srinivasan			Cost Effectiveness Analysis	1	1	1	0	2	0	USA	5	1	To examine from the health care services payer perspective the economic consequences of contraceptives available to women in the United States	LNG-20 IUS	NA	Injectable (3 month)	NA	9	1	NA	1	NA	2	The hypothetical cohort included parous women desiring no more children using contraception over the entire period covered by the model.	1	NA	1	NA	2001
CEA_19_2003_C	12878280	Economic analysis of contraceptives for women	Chiou	Contraception	2003	https://www.sciencedirect.com/science/article/pii/S0010782403000787?via%3Dihub	cchiou@cerner.com	0	0	0	0	1	0	0	0	Berlex Laboratories, Incorporated. Montville, NJ, USA	0	7	Zynx health Inc, a Subsidiary of Cerner Corportation, USA and Department of Health Services Research, Cedars-Sinai Medical Center, USA	Dr. Meenakshi Srinivasan			Cost Effectiveness Analysis	1	1	1	0	2	0	USA	5	1	To examine from the health care services payer perspective the economic consequences of contraceptives available to women in the United States	LNG-20 IUS	NA	Oral contraceptive	NA	9	1	NA	1	NA	2	The hypothetical cohort included parous women desiring no more children using contraception over the entire period covered by the model.	1	NA	1	NA	2001
CEA_19_2003_C	12878280	Economic analysis of contraceptives for women	Chiou	Contraception	2003	https://www.sciencedirect.com/science/article/pii/S0010782403000787?via%3Dihub	cchiou@cerner.com	0	0	0	0	1	0	0	0	Berlex Laboratories, Incorporated. Montville, NJ, USA	0	7	Zynx health Inc, a Subsidiary of Cerner Corportation, USA and Department of Health Services Research, Cedars-Sinai Medical Center, USA	Dr. Meenakshi Srinivasan			Cost Effectiveness Analysis	1	1	1	0	2	0	USA	5	1	To examine from the health care services payer perspective the economic consequences of contraceptives available to women in the United States	LNG-20 IUS	NA	Tubal ligation	NA	9	1	NA	1	NA	2	The hypothetical cohort included parous women desiring no more children using contraception over the entire period covered by the model.	1	NA	1	NA	2001
CEA_19_2003_C	12878280	Economic analysis of contraceptives for women	Chiou	Contraception	2003	https://www.sciencedirect.com/science/article/pii/S0010782403000787?via%3Dihub	cchiou@cerner.com	0	0	0	0	1	0	0	0	Berlex Laboratories, Incorporated. Montville, NJ, USA	0	7	Zynx health Inc, a Subsidiary of Cerner Corportation, USA and Department of Health Services Research, Cedars-Sinai Medical Center, USA	Dr. Meenakshi Srinivasan			Cost Effectiveness Analysis	1	1	1	0	2	0	USA	5	1	To examine from the health care services payer perspective the economic consequences of contraceptives available to women in the United States	LNG-20 IUS	NA	Diaphragm	NA	9	1	NA	1	NA	2	The hypothetical cohort included parous women desiring no more children using contraception over the entire period covered by the model.	1	NA	1	NA	2001
CEA_19_2003_C	12878280	Economic analysis of contraceptives for women	Chiou	Contraception	2003	https://www.sciencedirect.com/science/article/pii/S0010782403000787?via%3Dihub	cchiou@cerner.com	0	0	0	0	1	0	0	0	Berlex Laboratories, Incorporated. Montville, NJ, USA	0	7	Zynx health Inc, a Subsidiary of Cerner Corportation, USA and Department of Health Services Research, Cedars-Sinai Medical Center, USA	Dr. Meenakshi Srinivasan			Cost Effectiveness Analysis	1	1	1	0	2	0	USA	5	1	To examine from the health care services payer perspective the economic consequences of contraceptives available to women in the United States	LNG-20 IUS	NA	Spermicides	NA	9	1	NA	1	NA	2	The hypothetical cohort included parous women desiring no more children using contraception over the entire period covered by the model.	1	NA	1	NA	2001
CEA_19_2003_C	12878280	Economic analysis of contraceptives for women	Chiou	Contraception	2003	https://www.sciencedirect.com/science/article/pii/S0010782403000787?via%3Dihub	cchiou@cerner.com	0	0	0	0	1	0	0	0	Berlex Laboratories, Incorporated. Montville, NJ, USA	0	7	Zynx health Inc, a Subsidiary of Cerner Corportation, USA and Department of Health Services Research, Cedars-Sinai Medical Center, USA	Dr. Meenakshi Srinivasan			Cost Effectiveness Analysis	1	1	1	0	2	0	USA	5	1	To examine from the health care services payer perspective the economic consequences of contraceptives available to women in the United States	LNG-20 IUS	NA	Female condom	NA	9	1	NA	1	NA	2	The hypothetical cohort included parous women desiring no more children using contraception over the entire period covered by the model.	1	NA	1	NA	2001
CEA_19_2003_C	12878280	Economic analysis of contraceptives for women	Chiou	Contraception	2003	https://www.sciencedirect.com/science/article/pii/S0010782403000787?via%3Dihub	cchiou@cerner.com	0	0	0	0	1	0	0	0	Berlex Laboratories, Incorporated. Montville, NJ, USA	0	7	Zynx health Inc, a Subsidiary of Cerner Corportation, USA and Department of Health Services Research, Cedars-Sinai Medical Center, USA	Dr. Meenakshi Srinivasan			Cost Effectiveness Analysis	1	1	1	0	2	0	USA	5	1	To examine from the health care services payer perspective the economic consequences of contraceptives available to women in the United States	LNG-20 IUS	NA	Cervical cap	NA	9	1	NA	1	NA	2	The hypothetical cohort included parous women desiring no more children using contraception over the entire period covered by the model.	1	NA	1	NA	2001
CEA_20_2012_A	22067796	Preventing repeat abortion in Canada: is the immediate insertion of intrauterine devices postabortion a cost-effective option associated with fewer repeat abortions?	Ames	Contraception	2012	https://www.sciencedirect.com/science/article/pii/S001078241100206X?via%3Dihub	cmames@gmail.com	0	0	1	0	0	0	0	0	British Columbia College of Family Physicians Research Award, College of Family Physicians of Canada Research and Education Foundation, Federation of Medical Women of Canada	0	1	McGill University, Canada	Dr. Meenakshi Srinivasan			Cost Effectiveness Analysis	1	1	1	0	2	Health care system	Canada	5	1	The objective of this research was to determine if provision of free intrauterine devices (IUDs) postabortion is associated with a reduction in health-care costs and repeat abortions in a Canadian population compared with provision of oral contraceptives (OCPs) or depo-medroxyprogesterone acetate (DMPA).	Copper-T IUD	NA	Oral contraceptives	NA	4	1	NA	1	Mean-25.9 years	1	The target population was women with a mean age of 25.9 years with a standard deviation of 6.3 years	1	NA	1	NA	2003
CEA_20_2012_A	22067796	Preventing repeat abortion in Canada: is the immediate insertion of intrauterine devices postabortion a cost-effective option associated with fewer repeat abortions?	Ames	Contraception	2012	https://www.sciencedirect.com/science/article/pii/S001078241100206X?via%3Dihub	cmames@gmail.com	0	0	1	0	0	0	0	0	British Columbia College of Family Physicians Research Award, College of Family Physicians of Canada Research and Education Foundation, Federation of Medical Women of Canada	0	1	McGill University, Canada	Dr. Meenakshi Srinivasan			Cost Effectiveness Analysis	1	1	1	0	2	Health care system	Canada	5	1	The objective of this research was to determine if provision of free intrauterine devices (IUDs) postabortion is associated with a reduction in health-care costs and repeat abortions in a Canadian population compared with provision of oral contraceptives (OCPs) or depo-medroxyprogesterone acetate (DMPA).	Copper-T IUD	NA	Injectable contraceptive (DMPA)	NA	4	1	NA	1	Mean-25.9 years	1	The target population was women with a mean age of 25.9 years with a standard deviation of 6.3 years	1	NA	1	NA	2003
CEA_20_2012_A	22067796	Preventing repeat abortion in Canada: is the immediate insertion of intrauterine devices postabortion a cost-effective option associated with fewer repeat abortions?	Ames	Contraception	2012	https://www.sciencedirect.com/science/article/pii/S001078241100206X?via%3Dihub	cmames@gmail.com	0	0	1	0	0	0	0	0	British Columbia College of Family Physicians Research Award, College of Family Physicians of Canada Research and Education Foundation, Federation of Medical Women of Canada	0	1	McGill University, Canada	Dr. Meenakshi Srinivasan			Cost Effectiveness Analysis	1	1	1	0	2	Health care system	Canada	5	1	The objective of this research was to determine if provision of free intrauterine devices (IUDs) postabortion is associated with a reduction in health-care costs and repeat abortions in a Canadian population compared with provision of oral contraceptives (OCPs) or depo-medroxyprogesterone acetate (DMPA).	Copper-T IUD	NA	Condom	NA	4	1	NA	1	Mean-25.9 years	1	The target population was women with a mean age of 25.9 years with a standard deviation of 6.3 years	1	NA	1	NA	2003
CEA_21_2014_H	25269131	Estimated economic impact of the levonorgestrel intrauterine system on unintended pregnancy in active duty women.	Heitmann	Military medicine	2014	https://academic.oup.com/milmed/article/179/10/1127/4159653	NA	1	0	0	0	0	0	0	0	Program in Reproductive and Adult Endocrinology, NICHD, NIH	0	2	Program in Reproductive and Adult Endocrinology, Eunice Kennedy Shriver National Institute of Child Health and Human Development, National Institutes of Health and Walter Reed National Military Medical Center, MD	Dr. Georges Adunlin			Cost Effectiveness Analysis	0	1	1	0	2	US Government health care system	USA	5	1	To estimate the number of unintentional pregnancies in active duty women that could be prevented annually by the use of a LNG-IUS. A cost analysis was performed to analyze the direct cost savings to the US Government	LNG-20 IUS (Mirena)	NA	NA	Unintended pregnancies in current scenario (age standardized unintended pregnancy rate of 78 per 100 women) results in a projected 16,235 unintended pregnancies among active duty women annually	2	1	NA	1	Reproductive age	2	Active duty women in US military	1	NA	1	NA	2013
CEA_22_2017_C	27542519	Implications of Employer Coverage of Contraception: Cost-Effectiveness Analysis of Contraception Coverage Under an Employer Mandate	Canestaro	Contraception	2017	https://www.sciencedirect.com/science/article/pii/S0010782416303584?via%3Dihub	evodicka@uw.edu	1	0	0	0	0	0	0	0	Eunice Kennedy Shriver National Institute of Child Health and Human Development	1	1	University of Washington School of Pharmacy, USA	Dr.Annesha White			Cost Effectiveness Analysis	1	1	1	0	5	NA	USA	5	1	This study aims to estimate the relative cost effectiveness of insurance coverage of contraception under employer-sponsored insurance coverage taking into consideration newer regulations allowing for religious exemptions.	NA	No contraceptive coverage	NA	Full contraceptive coverage through an employer-sponsored private health insurance plan (Oral contraceptives, tubal ligation, IUD, injectable, vaginal ring, transdermal patch, implant)	7	1	NA	1	15-44 years	2	The study population comprised of a cohort of 1 million women. Age and marital status distributions were determined from the 2010 U.S. census. Women in the model were assumed to have up to a year of exposure to contraception. The number of pregnancies that resulted during this one-year time horizon were then followed to final outcome, even if the outcome were to occur sometime beyond the one-year…	1	NA	1	NA	2015
[truncated: 102 more columns]

## Sheet: CUA
gen_Article ID	gen_PubMedID	gen_Title	gen_PrimaryAuthLastName	gen_JournalName	gen_PubYear	gen_paper_url	gen_CorrespondingEmail	gen_study_funding_govt	gen_study_funding_health_care_org	gen_study_funding_foundation	gen_study_funding_prof_mem_org	gen_study_funding_pharm_device_industry	gen_study_funding_not_stated	gen_study_funding_none	gen_study_funding_other	gen_study_funding_desc	gen_COI_disclosed	gen_author_affiliation	gen_author_affiliation_desc	gen_primary_reviewer	gen_second_review_done	gen_second_reviewer	gen_study_type	gen_intervention_type_pharmaceutical	gen_intervention_type_contech	gen_prevention_stage	gen_perspective_multiple	gen_perspective	gen_perspective_other	gen_country	gen_SuperRegion	gen_WBIncome	CUA_objective	CUA_intervention	CUA_intervention_other	CUA_comparator	CUA_comparator_other	CUA_no_int_comp	CUA_tgt_pop_health	CUA_tgt_pop_health_disease	CUA_tgt_pop_gender	CUA_age_range	CUA_tgt_pop	CUA_tgt_pop_desc	CUA_disease_classification	CUA_disease_classification_other	CUA_currency	CUA_currency_other	CUA_currency_year
CUA_01_2015_H	26015090	Cost-effectiveness analysis of a low-dose contraceptive levonorgestrel intrauterine system in Sweden.	Henry	Acta obstetricia et gynecologica Scandinavica	2015	https://obgyn.onlinelibrary.wiley.com/doi/full/10.1111/aogs.12679	nhenry@uk.imshealth.com	0	0	0	0	1	0	0	0	Bayer Pharma AG	1	3	IMS Health, London, UK	Dr. Georges Adunlin			Cost Utility Analysis	1	1	1	0	1	NA	Sweden	5	1	To evaluate the cost-effectiveness of a novel intrauterine system, levonorgestrel intrauterine system 13.5 mg vs. oral contraception, in women at risk of unintended pregnancy.	LNG-IUS 13.5 mg	NA	Oral contraceptive	NA	4	1	NA	1	15-44	2	Women aged 15-44 years, at risk of pregnancy, requiring reversible contraception.	1	NA	2	NA	2015
CUA_01_2015_H	26015090	Cost-effectiveness analysis of a low-dose contraceptive levonorgestrel intrauterine system in Sweden.	Henry	Acta obstetricia et gynecologica Scandinavica	2015	https://obgyn.onlinelibrary.wiley.com/doi/full/10.1111/aogs.12679	nhenry@uk.imshealth.com	0	0	0	0	1	0	0	0	Bayer Pharma AG	1	3	IMS Health, London, UK	Dr. Georges Adunlin			Cost Utility Analysis	1	1	1	0	1	NA	Sweden	5	1	To evaluate the cost-effectiveness of a novel intrauterine system, levonorgestrel intrauterine system 13.5 mg vs. oral contraception, in women at risk of unintended pregnancy.	LNG-IUS 13.5 mg	NA	Hormonal market mix	NA	4	1	NA	1	15-44	2	Women aged 15-44 years, at risk of pregnancy, requiring reversible contraception.	1	NA	2	NA	2015
CUA_01_2015_H	26015090	Cost-effectiveness analysis of a low-dose contraceptive levonorgestrel intrauterine system in Sweden.	Henry	Acta obstetricia et gynecologica Scandinavica	2015	https://obgyn.onlinelibrary.wiley.com/doi/full/10.1111/aogs.12679	nhenry@uk.imshealth.com	0	0	0	0	1	0	0	0	Bayer Pharma AG	1	3	IMS Health, London, UK	Dr. Georges Adunlin			Cost Utility Analysis	1	1	1	0	1	NA	Sweden	5	1	To evaluate the cost-effectiveness of a novel intrauterine system, levonorgestrel intrauterine system 13.5 mg vs. oral contraception, in women at risk of unintended pregnancy.	LNG-IUS 13.5 mg	NA	LNG-20 IUS	NA	4	1	NA	1	15-44	2	Women aged 15-44 years, at risk of pregnancy, requiring reversible contraception.	1	NA	2	NA	2015
CUA_02_2004_S	15157789	Costs and net health effects of contraceptive methods	Sonnenberg	Contraception	2004	https://www.sciencedirect.com/science/article/pii/S0010782404001027?via%3Dihub	sonnenbe@umdnj.edu	1	0	0	0	1	0	0	0	National Library of Medicine and Ortho-McNeil Pharmaceutical Inc	1	1	UMDNJ-Robert Wood Johnson medical School, USA	Dr. Sam Peasah			Cost Utility Analysis	1	1	1	0	1	NA	USA	5	1	To determine the net health effects of various methods of contraception, including both reproductive and nonreproductive effects and both favorable and detrimental health outcomes, and to determine the economic and health effects of changing the prevalence of use of various methods in populations of patients	Vasectomy	NA	Injectable contraceptive (DMPA)	NA	14	1	NA	1	15-50	2	Sexually active women aged 15-50 years in monogamous relationships, with smoking rates observed in women of reproductive age used	1	NA	1	NA	2002
CUA_02_2004_S	15157789	Costs and net health effects of contraceptive methods	Sonnenberg	Contraception	2004	https://www.sciencedirect.com/science/article/pii/S0010782404001027?via%3Dihub	sonnenbe@umdnj.edu	1	0	0	0	1	0	0	0	National Library of Medicine and Ortho-McNeil Pharmaceutical Inc	1	1	UMDNJ-Robert Wood Johnson medical School, USA	Dr. Sam Peasah			Cost Utility Analysis	1	1	1	0	1	NA	USA	5	1	To determine the net health effects of various methods of contraception, including both reproductive and nonreproductive effects and both favorable and detrimental health outcomes, and to determine the economic and health effects of changing the prevalence of use of various methods in populations of patients	Vasectomy	NA	Copper-T IUD	NA	14	1	NA	1	15-50	2	Sexually active women aged 15-50 years in monogamous relationships, with smoking rates observed in women of reproductive age used	1	NA	1	NA	2002
CUA_02_2004_S	15157789	Costs and net health effects of contraceptive methods	Sonnenberg	Contraception	2004	https://www.sciencedirect.com/science/article/pii/S0010782404001027?via%3Dihub	sonnenbe@umdnj.edu	1	0	0	0	1	0	0	0	National Library of Medicine and Ortho-McNeil Pharmaceutical Inc	1	1	UMDNJ-Robert Wood Johnson medical School, USA	Dr. Sam Peasah			Cost Utility Analysis	1	1	1	0	1	NA	USA	5	1	To determine the net health effects of various methods of contraception, including both reproductive and nonreproductive effects and both favorable and detrimental health outcomes, and to determine the economic and health effects of changing the prevalence of use of various methods in populations of patients	Vasectomy	NA	LNG-IUD (unspecified)	NA	14	1	NA	1	15-50	2	Sexually active women aged 15-50 years in monogamous relationships, with smoking rates observed in women of reproductive age used	1	NA	1	NA	2002
CUA_02_2004_S	15157789	Costs and net health effects of contraceptive methods	Sonnenberg	Contraception	2004	https://www.sciencedirect.com/science/article/pii/S0010782404001027?via%3Dihub	sonnenbe@umdnj.edu	1	0	0	0	1	0	0	0	National Library of Medicine and Ortho-McNeil Pharmaceutical Inc	1	1	UMDNJ-Robert Wood Johnson medical School, USA	Dr. Sam Peasah			Cost Utility Analysis	1	1	1	0	1	NA	USA	5	1	To determine the net health effects of various methods of contraception, including both reproductive and nonreproductive effects and both favorable and detrimental health outcomes, and to determine the economic and health effects of changing the prevalence of use of various methods in populations of patients	Vasectomy	NA	Transdermal patch	NA	14	1	NA	1	15-50	2	Sexually active women aged 15-50 years in monogamous relationships, with smoking rates observed in women of reproductive age used	1	NA	1	NA	2002
CUA_02_2004_S	15157789	Costs and net health effects of contraceptive methods	Sonnenberg	Contraception	2004	https://www.sciencedirect.com/science/article/pii/S0010782404001027?via%3Dihub	sonnenbe@umdnj.edu	1	0	0	0	1	0	0	0	National Library of Medicine and Ortho-McNeil Pharmaceutical Inc	1	1	UMDNJ-Robert Wood Johnson medical School, USA	Dr. Sam Peasah			Cost Utility Analysis	1	1	1	0	1	NA	USA	5	1	To determine the net health effects of various methods of contraception, including both reproductive and nonreproductive effects and both favorable and detrimental health outcomes, and to determine the economic and health effects of changing the prevalence of use of various methods in populations of patients	Vasectomy	NA	Vaginal ring	NA	14	1	NA	1	15-50	2	Sexually active women aged 15-50 years in monogamous relationships, with smoking rates observed in women of reproductive age used	1	NA	1	NA	2002
CUA_02_2004_S	15157789	Costs and net health effects of contraceptive methods	Sonnenberg	Contraception	2004	https://www.sciencedirect.com/science/article/pii/S0010782404001027?via%3Dihub	sonnenbe@umdnj.edu	1	0	0	0	1	0	0	0	National Library of Medicine and Ortho-McNeil Pharmaceutical Inc	1	1	UMDNJ-Robert Wood Johnson medical School, USA	Dr. Sam Peasah			Cost Utility Analysis	1	1	1	0	1	NA	USA	5	1	To determine the net health effects of various methods of contraception, including both reproductive and nonreproductive effects and both favorable and detrimental health outcomes, and to determine the economic and health effects of changing the prevalence of use of various methods in populations of patients	Vasectomy	NA	Condom	NA	14	1	NA	1	15-50	2	Sexually active women aged 15-50 years in monogamous relationships, with smoking rates observed in women of reproductive age used	1	NA	1	NA	2002
CUA_02_2004_S	15157789	Costs and net health effects of contraceptive methods	Sonnenberg	Contraception	2004	https://www.sciencedirect.com/science/article/pii/S0010782404001027?via%3Dihub	sonnenbe@umdnj.edu	1	0	0	0	1	0	0	0	National Library of Medicine and Ortho-McNeil Pharmaceutical Inc	1	1	UMDNJ-Robert Wood Johnson medical School, USA	Dr. Sam Peasah			Cost Utility Analysis	1	1	1	0	1	NA	USA	5	1	To determine the net health effects of various methods of contraception, including both reproductive and nonreproductive effects and both favorable and detrimental health outcomes, and to determine the economic and health effects of changing the prevalence of use of various methods in populations of patients	Vasectomy	NA	Oral contraceptive	NA	14	1	NA	1	15-50	2	Sexually active women aged 15-50 years in monogamous relationships, with smoking rates observed in women of reproductive age used	1	NA	1	NA	2002
CUA_02_2004_S	15157789	Costs and net health effects of contraceptive methods	Sonnenberg	Contraception	2004	https://www.sciencedirect.com/science/article/pii/S0010782404001027?via%3Dihub	sonnenbe@umdnj.edu	1	0	0	0	1	0	0	0	National Library of Medicine and Ortho-McNeil Pharmaceutical Inc	1	1	UMDNJ-Robert Wood Johnson medical School, USA	Dr. Sam Peasah			Cost Utility Analysis	1	1	1	0	1	NA	USA	5	1	To determine the net health effects of various methods of contraception, including both reproductive and nonreproductive effects and both favorable and detrimental health outcomes, and to determine the economic and health effects of changing the prevalence of use of various methods in populations of patients	Vasectomy	NA	Monthly injectable	NA	14	1	NA	1	15-50	2	Sexually active women aged 15-50 years in monogamous relationships, with smoking rates observed in women of reproductive age used	1	NA	1	NA	2002
CUA_02_2004_S	15157789	Costs and net health effects of contraceptive methods	Sonnenberg	Contraception	2004	https://www.sciencedirect.com/science/article/pii/S0010782404001027?via%3Dihub	sonnenbe@umdnj.edu	1	0	0	0	1	0	0	0	National Library of Medicine and Ortho-McNeil Pharmaceutical Inc	1	1	UMDNJ-Robert Wood Johnson medical School, USA	Dr. Sam Peasah			Cost Utility Analysis	1	1	1	0	1	NA	USA	5	1	To determine the net health effects of various methods of contraception, including both reproductive and nonreproductive effects and both favorable and detrimental health outcomes, and to determine the economic and health effects of changing the prevalence of use of various methods in populations of patients	Vasectomy	NA	Periodic abstinence	NA	14	1	NA	1	15-50	2	Sexually active women aged 15-50 years in monogamous relationships, with smoking rates observed in women of reproductive age used	1	NA	1	NA	2002
CUA_02_2004_S	15157789	Costs and net health effects of contraceptive methods	Sonnenberg	Contraception	2004	https://www.sciencedirect.com/science/article/pii/S0010782404001027?via%3Dihub	sonnenbe@umdnj.edu	1	0	0	0	1	0	0	0	National Library of Medicine and Ortho-McNeil Pharmaceutical Inc	1	1	UMDNJ-Robert Wood Johnson medical School, USA	Dr. Sam Peasah			Cost Utility Analysis	1	1	1	0	1	NA	USA	5	1	To determine the net health effects of various methods of contraception, including both reproductive and nonreproductive effects and both favorable and detrimental health outcomes, and to determine the economic and health effects of changing the prevalence of use of various methods in populations of patients	Vasectomy	NA	Withdrawal	NA	14	1	NA	1	15-50	2	Sexually active women aged 15-50 years in monogamous relationships, with smoking rates observed in women of reproductive age used	1	NA	1	NA	2002
CUA_02_2004_S	15157789	Costs and net health effects of contraceptive methods	Sonnenberg	Contraception	2004	https://www.sciencedirect.com/science/article/pii/S0010782404001027?via%3Dihub	sonnenbe@umdnj.edu	1	0	0	0	1	0	0	0	National Library of Medicine and Ortho-McNeil Pharmaceutical Inc	1	1	UMDNJ-Robert Wood Johnson medical School, USA	Dr. Sam Peasah			Cost Utility Analysis	1	1	1	0	1	NA	USA	5	1	To determine the net health effects of various methods of contraception, including both reproductive and nonreproductive effects and both favorable and detrimental health outcomes, and to determine the economic and health effects of changing the prevalence of use of various methods in populations of patients	Vasectomy	NA	Diaphragm	NA	14	1	NA	1	15-50	2	Sexually active women aged 15-50 years in monogamous relationships, with smoking rates observed in women of reproductive age used	1	NA	1	NA	2002
CUA_02_2004_S	15157789	Costs and net health effects of contraceptive methods	Sonnenberg	Contraception	2004	https://www.sciencedirect.com/science/article/pii/S0010782404001027?via%3Dihub	sonnenbe@umdnj.edu	1	0	0	0	1	0	0	0	National Library of Medicine and Ortho-McNeil Pharmaceutical Inc	1	1	UMDNJ-Robert Wood Johnson medical School, USA	Dr. Sam Peasah			Cost Utility Analysis	1	1	1	0	1	NA	USA	5	1	To determine the net health effects of various methods of contraception, including both reproductive and nonreproductive effects and both favorable and detrimental health outcomes, and to determine the economic and health effects of changing the prevalence of use of various methods in populations of patients	Vasectomy	NA	Tubal sterilization	NA	14	1	NA	1	15-50	2	Sexually active women aged 15-50 years in monogamous relationships, with smoking rates observed in women of reproductive age used	1	NA	1	NA	2002
CUA_02_2004_S	15157789	Costs and net health effects of contraceptive methods	Sonnenberg	Contraception	2004	https://www.sciencedirect.com/science/article/pii/S0010782404001027?via%3Dihub	sonnenbe@umdnj.edu	1	0	0	0	1	0	0	0	National Library of Medicine and Ortho-McNeil Pharmaceutical Inc	1	1	UMDNJ-Robert Wood Johnson medical School, USA	Dr. Sam Peasah			Cost Utility Analysis	1	1	1	0	1	NA	USA	5	1	To determine the net health effects of various methods of contraception, including both reproductive and nonreproductive effects and both favorable and detrimental health outcomes, and to determine the economic and health effects of changing the prevalence of use of various methods in populations of patients	Vasectomy	NA	No method	NA	14	1	NA	1	15-50	2	Sexually active women aged 15-50 years in monogamous relationships, with smoking rates observed in women of reproductive age used	1	NA	1	NA	2002
CUA_02_2004_S	15157789	Costs and net health effects of contraceptive methods	Sonnenberg	Contraception	2004	https://www.sciencedirect.com/science/article/pii/S0010782404001027?via%3Dihub	sonnenbe@umdnj.edu	1	0	0	0	1	0	0	0	National Library of Medicine and Ortho-McNeil Pharmaceutical Inc	1	1	UMDNJ-Robert Wood Johnson medical School, USA	Dr. Sam Peasah			Cost Utility Analysis	1	1	1	0	1	NA	USA	5	1	To determine the net health effects of various methods of contraception, including both reproductive and nonreproductive effects and both favorable and detrimental health outcomes, and to determine the economic and health effects of changing the prevalence of use of various methods in populations of patients	No method	NA	Vasectomy	NA	14	1	NA	1	15-50	2	Sexually active women aged 15-50 years in monogamous relationships, with smoking rates observed in women of reproductive age used	1	NA	1	NA	2002
CUA_02_2004_S	15157789	Costs and net health effects of contraceptive methods	Sonnenberg	Contraception	2004	https://www.sciencedirect.com/science/article/pii/S0010782404001027?via%3Dihub	sonnenbe@umdnj.edu	1	0	0	0	1	0	0	0	National Library of Medicine and Ortho-McNeil Pharmaceutical Inc	1	1	UMDNJ-Robert Wood Johnson medical School, USA	Dr. Sam Peasah			Cost Utility Analysis	1	1	1	0	1	NA	USA	5	1	To determine the net health effects of various methods of contraception, including both reproductive and nonreproductive effects and both favorable and detrimental health outcomes, and to determine the economic and health effects of changing the prevalence of use of various methods in populations of patients	No method	NA	Injectable contraceptive (DMPA)	NA	14	1	NA	1	15-50	2	Sexually active women aged 15-50 years in monogamous relationships, with smoking rates observed in women of reproductive age used	1	NA	1	NA	2002
CUA_02_2004_S	15157789	Costs and net health effects of contraceptive methods	Sonnenberg	Contraception	2004	https://www.sciencedirect.com/science/article/pii/S0010782404001027?via%3Dihub	sonnenbe@umdnj.edu	1	0	0	0	1	0	0	0	National Library of Medicine and Ortho-McNeil Pharmaceutical Inc	1	1	UMDNJ-Robert Wood Johnson medical School, USA	Dr. Sam Peasah			Cost Utility Analysis	1	1	1	0	1	NA	USA	5	1	To determine the net health effects of various methods of contraception, including both reproductive and nonreproductive effects and both favorable and detrimental health outcomes, and to determine the economic and health effects of changing the prevalence of use of various methods in populations of patients	No method	NA	Copper-T IUD	NA	14	1	NA	1	15-50	2	Sexually active women aged 15-50 years in monogamous relationships, with smoking rates observed in women of reproductive age used	1	NA	1	NA	2002
CUA_02_2004_S	15157789	Costs and net health effects of contraceptive methods	Sonnenberg	Contraception	2004	https://www.sciencedirect.com/science/article/pii/S0010782404001027?via%3Dihub	sonnenbe@umdnj.edu	1	0	0	0	1	0	0	0	National Library of Medicine and Ortho-McNeil Pharmaceutical Inc	1	1	UMDNJ-Robert Wood Johnson medical School, USA	Dr. Sam Peasah			Cost Utility Analysis	1	1	1	0	1	NA	USA	5	1	To determine the net health effects of various methods of contraception, including both reproductive and nonreproductive effects and both favorable and detrimental health outcomes, and to determine the economic and health effects of changing the prevalence of use of various methods in populations of patients	No method	NA	LNG-IUD (unspecified)	NA	14	1	NA	1	15-50	2	Sexually active women aged 15-50 years in monogamous relationships, with smoking rates observed in women of reproductive age used	1	NA	1	NA	2002
[truncated: 19 more rows]
[truncated: 112 more columns]

## Sheet: CBA
gen_Article ID	gen_PubMedID	gen_Title	gen_PrimaryAuthLastName	gen_JournalName	gen_PubYear	gen_paper_url	gen_CorrespondingEmail	gen_study_funding_govt	gen_study_funding_health_care_org	gen_study_funding_foundation	gen_study_funding_prof_mem_org	gen_study_funding_pharm_device_industry	gen_study_funding_not_stated	gen_study_funding_none	gen_study_funding_other	gen_study_funding_desc	gen_COI_disclosed	gen_author_affiliation	gen_author_affiliation_desc	gen_primary_reviewer	gen_second_review_done	gen_second_reviewer	gen_study_type	gen_intervention_type_pharmaceutical	gen_intervention_type_contech	gen_prevention_stage	gen_perspective_multiple	gen_perspective	gen_perspective_other	gen_country	gen_SuperRegion	gen_WBIncome	CBA_objective	CBA_intervention	CBA_intervention_other	CBA_comparator	CBA_comparator_other	CBA_no_int_comp	CBA_tgt_pop_health	CBA_tgt_pop_health_disease	CBA_tgt_pop_gender	CBA_age_range	CBA_tgt_pop	CBA_tgt_pop_desc	CBA_disease_classification	CBA_disease_classification_other	CBA_currency	CBA_currency_other	CBA_currency_year
[truncated: 75 more rows]
[truncated: 89 more columns]

[truncated: 4 more sheets: CMA, COUP, CA, QOL]
