# Supplementary material for: Development of a pharmacoeconomic registry: an example using hormonal contraceptives
Source: Health Econ Rev. 2021 Mar 20;11:10. doi: 10.1186/s13561-021-00309-z (PMC7981865; doi:10.1186/s13561-021-00309-z)
Supplement: Supplementary file 4 — Additional file 4. [file 13561_2021_309_MOESM4_ESM.xlsx]

## Sheet: Cost & probabilities- Registry
Sl no	Study ID	Reference	Original reference	General Variable Name	Specific Variable name	variable_name	country	Year	Units	Value	Range_lower	Range_upper	SD	SE	Distribution	Notes
1	CEA_14_2018_A	Agostini A, Godard C, Laurendeau C, Benmahmoud A, Lafuma A, Doz M, Lévy-Bachelot L, Gourmelen J, Linet T. Effectiveness and cost of contraception in France (FACET study): a cohort study from the French National Healthcare Insurance Database. European Journal of Obstetrics & Gynecology and Reproductive Biology. 2018 Oct 1;229:137-43.	French national Healthcare Insurance Database	Contraceptive method used in 2012	Number using 1st and 2nd generation COC	p_n_12GenCOC	France	2012	%	43.5	NA	NA	NA	NA	NA	NA
2	CEA_14_2018_A	Agostini A, Godard C, Laurendeau C, Benmahmoud A, Lafuma A, Doz M, Lévy-Bachelot L, Gourmelen J, Linet T. Effectiveness and cost of contraception in France (FACET study): a cohort study from the French National Healthcare Insurance Database. European Journal of Obstetrics & Gynecology and Reproductive Biology. 2018 Oct 1;229:137-43.	French national Healthcare Insurance Database	Contraceptive method used in 2012	Number using 3rd generation COC	p_n_3genCOC	France	2012	%	18.3	NA	NA	NA	NA	NA	NA
3	CEA_14_2018_A	Agostini A, Godard C, Laurendeau C, Benmahmoud A, Lafuma A, Doz M, Lévy-Bachelot L, Gourmelen J, Linet T. Effectiveness and cost of contraception in France (FACET study): a cohort study from the French National Healthcare Insurance Database. European Journal of Obstetrics & Gynecology and Reproductive Biology. 2018 Oct 1;229:137-43.	French national Healthcare Insurance Database	Contraceptive method used in 2012	Number using progestin-only pill	p_n_pop	France	2012	%	5.7	NA	NA	NA	NA	NA	NA
4	CEA_14_2018_A	Agostini A, Godard C, Laurendeau C, Benmahmoud A, Lafuma A, Doz M, Lévy-Bachelot L, Gourmelen J, Linet T. Effectiveness and cost of contraception in France (FACET study): a cohort study from the French National Healthcare Insurance Database. European Journal of Obstetrics & Gynecology and Reproductive Biology. 2018 Oct 1;229:137-43.	French national Healthcare Insurance Database	Contraceptive method used in 2012	Number using Copper IUD	p_n_CuIUD	France	2012	%	11.8	NA	NA	NA	NA	NA	NA
5	CEA_14_2018_A	Agostini A, Godard C, Laurendeau C, Benmahmoud A, Lafuma A, Doz M, Lévy-Bachelot L, Gourmelen J, Linet T. Effectiveness and cost of contraception in France (FACET study): a cohort study from the French National Healthcare Insurance Database. European Journal of Obstetrics & Gynecology and Reproductive Biology. 2018 Oct 1;229:137-43.	French national Healthcare Insurance Database	Contraceptive method used in 2012	Number using LNG-IUS 52 mg	p_n_lngius52mg	France	2012	%	16.3	NA	NA	NA	NA	NA	NA
6	CEA_14_2018_A	Agostini A, Godard C, Laurendeau C, Benmahmoud A, Lafuma A, Doz M, Lévy-Bachelot L, Gourmelen J, Linet T. Effectiveness and cost of contraception in France (FACET study): a cohort study from the French National Healthcare Insurance Database. European Journal of Obstetrics & Gynecology and Reproductive Biology. 2018 Oct 1;229:137-43.	French national Healthcare Insurance Database	Contraceptive method used in 2012	Number using Etonogestrel implant	p_n_etimplant	France	2012	%	4.3	NA	NA	NA	NA	NA	NA
7	CEA_14_2018_A	Agostini A, Godard C, Laurendeau C, Benmahmoud A, Lafuma A, Doz M, Lévy-Bachelot L, Gourmelen J, Linet T. Effectiveness and cost of contraception in France (FACET study): a cohort study from the French National Healthcare Insurance Database. European Journal of Obstetrics & Gynecology and Reproductive Biology. 2018 Oct 1;229:137-43.	French national Healthcare Insurance Database	Mean age by contraceptive method	Mean age of women using any contraceptive method	mean_age_AnyCp	France	2012	years	32.9	NA	NA	NA	NA	NA	NA
8	CEA_14_2018_A	Agostini A, Godard C, Laurendeau C, Benmahmoud A, Lafuma A, Doz M, Lévy-Bachelot L, Gourmelen J, Linet T. Effectiveness and cost of contraception in France (FACET study): a cohort study from the French National Healthcare Insurance Database. European Journal of Obstetrics & Gynecology and Reproductive Biology. 2018 Oct 1;229:137-43.	French national Healthcare Insurance Database	Mean age by contraceptive method	Mean age of women using 1st and 2nd generation COC	mean_age_12GenCOC	France	2012	years	30	NA	NA	NA	NA	NA	NA
9	CEA_14_2018_A	Agostini A, Godard C, Laurendeau C, Benmahmoud A, Lafuma A, Doz M, Lévy-Bachelot L, Gourmelen J, Linet T. Effectiveness and cost of contraception in France (FACET study): a cohort study from the French National Healthcare Insurance Database. European Journal of Obstetrics & Gynecology and Reproductive Biology. 2018 Oct 1;229:137-43.	French national Healthcare Insurance Database	Mean age by contraceptive method	Mean age of women using 3rd generation COC	mean_age_3genCOC	France	2012	years	29.6	NA	NA	NA	NA	NA	NA
10	CEA_14_2018_A	Agostini A, Godard C, Laurendeau C, Benmahmoud A, Lafuma A, Doz M, Lévy-Bachelot L, Gourmelen J, Linet T. Effectiveness and cost of contraception in France (FACET study): a cohort study from the French National Healthcare Insurance Database. European Journal of Obstetrics & Gynecology and Reproductive Biology. 2018 Oct 1;229:137-43.	French national Healthcare Insurance Database	Mean age by contraceptive method	Mean age of women using progestin-only pill	mean_age_pop	France	2012	years	34.2	NA	NA	NA	NA	NA	NA
11	CEA_14_2018_A	Agostini A, Godard C, Laurendeau C, Benmahmoud A, Lafuma A, Doz M, Lévy-Bachelot L, Gourmelen J, Linet T. Effectiveness and cost of contraception in France (FACET study): a cohort study from the French National Healthcare Insurance Database. European Journal of Obstetrics & Gynecology and Reproductive Biology. 2018 Oct 1;229:137-43.	French national Healthcare Insurance Database	Mean age by contraceptive method	Mean age of women using copper IUD	mean_age_CuIUD	France	2012	years	38.5	NA	NA	NA	NA	NA	NA
12	CEA_14_2018_A	Agostini A, Godard C, Laurendeau C, Benmahmoud A, Lafuma A, Doz M, Lévy-Bachelot L, Gourmelen J, Linet T. Effectiveness and cost of contraception in France (FACET study): a cohort study from the French National Healthcare Insurance Database. European Journal of Obstetrics & Gynecology and Reproductive Biology. 2018 Oct 1;229:137-43.	French national Healthcare Insurance Database	Mean age by contraceptive method	Mean age of women using LNG-IUS 52 mg	mean_age_lngius52mg	France	2012	years	40.3	NA	NA	NA	NA	NA	NA
13	CEA_14_2018_A	Agostini A, Godard C, Laurendeau C, Benmahmoud A, Lafuma A, Doz M, Lévy-Bachelot L, Gourmelen J, Linet T. Effectiveness and cost of contraception in France (FACET study): a cohort study from the French National Healthcare Insurance Database. European Journal of Obstetrics & Gynecology and Reproductive Biology. 2018 Oct 1;229:137-43.	French national Healthcare Insurance Database	Mean age by contraceptive method	Mean age of women using Etonogestrel implant	mean_age_etimplant	France	2012	years	32.4	NA	NA	NA	NA	NA	NA
14	CEA_14_2018_A	Agostini A, Godard C, Laurendeau C, Benmahmoud A, Lafuma A, Doz M, Lévy-Bachelot L, Gourmelen J, Linet T. Effectiveness and cost of contraception in France (FACET study): a cohort study from the French National Healthcare Insurance Database. European Journal of Obstetrics & Gynecology and Reproductive Biology. 2018 Oct 1;229:137-43.	French national Healthcare Insurance Database	Standard deviation of age by contraceptive method	Standard deviation of age of women using any contraceptive method	sd_age_AnyCp	France	2012	years	9.5	NA	NA	NA	NA	NA	NA
15	CEA_14_2018_A	Agostini A, Godard C, Laurendeau C, Benmahmoud A, Lafuma A, Doz M, Lévy-Bachelot L, Gourmelen J, Linet T. Effectiveness and cost of contraception in France (FACET study): a cohort study from the French National Healthcare Insurance Database. European Journal of Obstetrics & Gynecology and Reproductive Biology. 2018 Oct 1;229:137-43.	French national Healthcare Insurance Database	Standard deviation of age by contraceptive method	Standard deviation of age of women using 1st and 2nd generation COC	sd_age_12GenCOC	France	2012	years	9.1	NA	NA	NA	NA	NA	NA
16	CEA_14_2018_A	Agostini A, Godard C, Laurendeau C, Benmahmoud A, Lafuma A, Doz M, Lévy-Bachelot L, Gourmelen J, Linet T. Effectiveness and cost of contraception in France (FACET study): a cohort study from the French National Healthcare Insurance Database. European Journal of Obstetrics & Gynecology and Reproductive Biology. 2018 Oct 1;229:137-43.	French national Healthcare Insurance Database	Standard deviation of age by contraceptive method	Standard deviation of age of women using 3rd generation COC	sd_age_3genCOC	France	2012	years	9	NA	NA	NA	NA	NA	NA
17	CEA_14_2018_A	Agostini A, Godard C, Laurendeau C, Benmahmoud A, Lafuma A, Doz M, Lévy-Bachelot L, Gourmelen J, Linet T. Effectiveness and cost of contraception in France (FACET study): a cohort study from the French National Healthcare Insurance Database. European Journal of Obstetrics & Gynecology and Reproductive Biology. 2018 Oct 1;229:137-43.	French national Healthcare Insurance Database	Standard deviation of age by contraceptive method	Standard deviation of age of women using progestin-only pill	sd_age_pop	France	2012	years	8.7	NA	NA	NA	NA	NA	NA
18	CEA_14_2018_A	Agostini A, Godard C, Laurendeau C, Benmahmoud A, Lafuma A, Doz M, Lévy-Bachelot L, Gourmelen J, Linet T. Effectiveness and cost of contraception in France (FACET study): a cohort study from the French National Healthcare Insurance Database. European Journal of Obstetrics & Gynecology and Reproductive Biology. 2018 Oct 1;229:137-43.	French national Healthcare Insurance Database	Standard deviation of age by contraceptive method	Standard deviation of age of women using copper IUD	sd_age_CuIUD	France	2012	years	7.4	NA	NA	NA	NA	NA	NA
19	CEA_14_2018_A	Agostini A, Godard C, Laurendeau C, Benmahmoud A, Lafuma A, Doz M, Lévy-Bachelot L, Gourmelen J, Linet T. Effectiveness and cost of contraception in France (FACET study): a cohort study from the French National Healthcare Insurance Database. European Journal of Obstetrics & Gynecology and Reproductive Biology. 2018 Oct 1;229:137-43.	French national Healthcare Insurance Database	Standard deviation of age by contraceptive method	Standard deviation of age of women using LNG-IUS 52 mg	sd_age_lngius52mg	France	2012	years	6.8	NA	NA	NA	NA	NA	NA
20	CEA_14_2018_A	Agostini A, Godard C, Laurendeau C, Benmahmoud A, Lafuma A, Doz M, Lévy-Bachelot L, Gourmelen J, Linet T. Effectiveness and cost of contraception in France (FACET study): a cohort study from the French National Healthcare Insurance Database. European Journal of Obstetrics & Gynecology and Reproductive Biology. 2018 Oct 1;229:137-43.	French national Healthcare Insurance Database	Standard deviation of age by contraceptive method	Standard deviation of age of women using Etonogestrel implant	sd_age_etimplant	France	2012	years	8.8	NA	NA	NA	NA	NA	NA
21	CEA_14_2018_A	Agostini A, Godard C, Laurendeau C, Benmahmoud A, Lafuma A, Doz M, Lévy-Bachelot L, Gourmelen J, Linet T. Effectiveness and cost of contraception in France (FACET study): a cohort study from the French National Healthcare Insurance Database. European Journal of Obstetrics & Gynecology and Reproductive Biology. 2018 Oct 1;229:137-43.	French national Healthcare Insurance Database	Age distribution < 25 years, 25-35 years and > 35 years by contraceptive method	Proportion of women < 25 years using any contraceptive method	p_n_u25_AnyCp	France	2012	%	22.9	NA	NA	NA	NA	NA	NA
22	CEA_14_2018_A	Agostini A, Godard C, Laurendeau C, Benmahmoud A, Lafuma A, Doz M, Lévy-Bachelot L, Gourmelen J, Linet T. Effectiveness and cost of contraception in France (FACET study): a cohort study from the French National Healthcare Insurance Database. European Journal of Obstetrics & Gynecology and Reproductive Biology. 2018 Oct 1;229:137-43.	French national Healthcare Insurance Database	Age distribution < 25 years, 25-35 years and > 35 years by contraceptive method	Proportion of women 25-35 years using any contraceptive method	p_n_25t35_AnyCp	France	2012	%	36.3	NA	NA	NA	NA	NA	NA
23	CEA_14_2018_A	Agostini A, Godard C, Laurendeau C, Benmahmoud A, Lafuma A, Doz M, Lévy-Bachelot L, Gourmelen J, Linet T. Effectiveness and cost of contraception in France (FACET study): a cohort study from the French National Healthcare Insurance Database. European Journal of Obstetrics & Gynecology and Reproductive Biology. 2018 Oct 1;229:137-43.	French national Healthcare Insurance Database	Age distribution < 25 years, 25-35 years and > 35 years by contraceptive method	Proportion of women > 35 years using any contraceptive method	p_n_a35_AnyCp	France	2012	%	40.8	NA	NA	NA	NA	NA	NA
24	CEA_14_2018_A	Agostini A, Godard C, Laurendeau C, Benmahmoud A, Lafuma A, Doz M, Lévy-Bachelot L, Gourmelen J, Linet T. Effectiveness and cost of contraception in France (FACET study): a cohort study from the French National Healthcare Insurance Database. European Journal of Obstetrics & Gynecology and Reproductive Biology. 2018 Oct 1;229:137-43.	French national Healthcare Insurance Database	Age distribution < 25 years, 25-35 years and > 35 years by contraceptive method	Proportion of women < 25 years using 1st and 2nd generation COC	p_n_u25_12GenCOC	France	2012	%	32.7	NA	NA	NA	NA	NA	NA
25	CEA_14_2018_A	Agostini A, Godard C, Laurendeau C, Benmahmoud A, Lafuma A, Doz M, Lévy-Bachelot L, Gourmelen J, Linet T. Effectiveness and cost of contraception in France (FACET study): a cohort study from the French National Healthcare Insurance Database. European Journal of Obstetrics & Gynecology and Reproductive Biology. 2018 Oct 1;229:137-43.	French national Healthcare Insurance Database	Age distribution < 25 years, 25-35 years and > 35 years by contraceptive method	Proportion of women 25-35 years using 1st and 2nd generation COC	p_n_25t35_12GenCOC	France	2012	%	39.8	NA	NA	NA	NA	NA	NA
26	CEA_14_2018_A	Agostini A, Godard C, Laurendeau C, Benmahmoud A, Lafuma A, Doz M, Lévy-Bachelot L, Gourmelen J, Linet T. Effectiveness and cost of contraception in France (FACET study): a cohort study from the French National Healthcare Insurance Database. European Journal of Obstetrics & Gynecology and Reproductive Biology. 2018 Oct 1;229:137-43.	French national Healthcare Insurance Database	Age distribution < 25 years, 25-35 years and > 35 years by contraceptive method	Proportion of women > 35 years using 1st and 2nd generation COC	p_n_a35_12GenCOC	France	2012	%	27.5	NA	NA	NA	NA	NA	NA
27	CEA_14_2018_A	Agostini A, Godard C, Laurendeau C, Benmahmoud A, Lafuma A, Doz M, Lévy-Bachelot L, Gourmelen J, Linet T. Effectiveness and cost of contraception in France (FACET study): a cohort study from the French National Healthcare Insurance Database. European Journal of Obstetrics & Gynecology and Reproductive Biology. 2018 Oct 1;229:137-43.	French national Healthcare Insurance Database	Age distribution < 25 years, 25-35 years and > 35 years by contraceptive method	Proportion of women < 25 years using 3rd generation COC	p_n_u25_3genCOC	France	2012	%	34.7	NA	NA	NA	NA	NA	NA
28	CEA_14_2018_A	Agostini A, Godard C, Laurendeau C, Benmahmoud A, Lafuma A, Doz M, Lévy-Bachelot L, Gourmelen J, Linet T. Effectiveness and cost of contraception in France (FACET study): a cohort study from the French National Healthcare Insurance Database. European Journal of Obstetrics & Gynecology and Reproductive Biology. 2018 Oct 1;229:137-43.	French national Healthcare Insurance Database	Age distribution < 25 years, 25-35 years and > 35 years by contraceptive method	Proportion of women 25-35 years using 3rd generation COC	p_n_25t35_3genCOC	France	2012	%	38.4	NA	NA	NA	NA	NA	NA
29	CEA_14_2018_A	Agostini A, Godard C, Laurendeau C, Benmahmoud A, Lafuma A, Doz M, Lévy-Bachelot L, Gourmelen J, Linet T. Effectiveness and cost of contraception in France (FACET study): a cohort study from the French National Healthcare Insurance Database. European Journal of Obstetrics & Gynecology and Reproductive Biology. 2018 Oct 1;229:137-43.	French national Healthcare Insurance Database	Age distribution < 25 years, 25-35 years and > 35 years by contraceptive method	Proportion of women > 35 years using 3rd generation COC	p_n_a35_3genCOC	France	2012	%	26.9	NA	NA	NA	NA	NA	NA
30	CEA_14_2018_A	Agostini A, Godard C, Laurendeau C, Benmahmoud A, Lafuma A, Doz M, Lévy-Bachelot L, Gourmelen J, Linet T. Effectiveness and cost of contraception in France (FACET study): a cohort study from the French National Healthcare Insurance Database. European Journal of Obstetrics & Gynecology and Reproductive Biology. 2018 Oct 1;229:137-43.	French national Healthcare Insurance Database	Age distribution < 25 years, 25-35 years and > 35 years by contraceptive method	Proportion of women < 25 years using progestin-only pill	p_n_u25_pop	France	2012	%	13.4	NA	NA	NA	NA	NA	NA
31	CEA_14_2018_A	Agostini A, Godard C, Laurendeau C, Benmahmoud A, Lafuma A, Doz M, Lévy-Bachelot L, Gourmelen J, Linet T. Effectiveness and cost of contraception in France (FACET study): a cohort study from the French National Healthcare Insurance Database. European Journal of Obstetrics & Gynecology and Reproductive Biology. 2018 Oct 1;229:137-43.	French national Healthcare Insurance Database	Age distribution < 25 years, 25-35 years and > 35 years by contraceptive method	Proportion of women 25-35 years using progestin-only pill	p_n_25t35_pop	France	2012	%	46.2	NA	NA	NA	NA	NA	NA
32	CEA_14_2018_A	Agostini A, Godard C, Laurendeau C, Benmahmoud A, Lafuma A, Doz M, Lévy-Bachelot L, Gourmelen J, Linet T. Effectiveness and cost of contraception in France (FACET study): a cohort study from the French National Healthcare Insurance Database. European Journal of Obstetrics & Gynecology and Reproductive Biology. 2018 Oct 1;229:137-43.	French national Healthcare Insurance Database	Age distribution < 25 years, 25-35 years and > 35 years by contraceptive method	Proportion of women > 35 years using progestin-only pill	p_n_a35_pop	France	2012	%	40.3	NA	NA	NA	NA	NA	NA
33	CEA_14_2018_A	Agostini A, Godard C, Laurendeau C, Benmahmoud A, Lafuma A, Doz M, Lévy-Bachelot L, Gourmelen J, Linet T. Effectiveness and cost of contraception in France (FACET study): a cohort study from the French National Healthcare Insurance Database. European Journal of Obstetrics & Gynecology and Reproductive Biology. 2018 Oct 1;229:137-43.	French national Healthcare Insurance Database	Age distribution < 25 years, 25-35 years and > 35 years by contraceptive method	Proportion of women < 25 years using Copper IUD	p_n_u25_CuIUD	France	2012	%	3.2	NA	NA	NA	NA	NA	NA
34	CEA_14_2018_A	Agostini A, Godard C, Laurendeau C, Benmahmoud A, Lafuma A, Doz M, Lévy-Bachelot L, Gourmelen J, Linet T. Effectiveness and cost of contraception in France (FACET study): a cohort study from the French National Healthcare Insurance Database. European Journal of Obstetrics & Gynecology and Reproductive Biology. 2018 Oct 1;229:137-43.	French national Healthcare Insurance Database	Age distribution < 25 years, 25-35 years and > 35 years by contraceptive method	Proportion of women 25-35 years using Copper IUD	p_n_25t35_CuIUD	France	2012	%	31.5	NA	NA	NA	NA	NA	NA
35	CEA_14_2018_A	Agostini A, Godard C, Laurendeau C, Benmahmoud A, Lafuma A, Doz M, Lévy-Bachelot L, Gourmelen J, Linet T. Effectiveness and cost of contraception in France (FACET study): a cohort study from the French National Healthcare Insurance Database. European Journal of Obstetrics & Gynecology and Reproductive Biology. 2018 Oct 1;229:137-43.	French national Healthcare Insurance Database	Age distribution < 25 years, 25-35 years and > 35 years by contraceptive method	Proportion of women > 35 years using Copper IUD	p_n_a35_CuIUD	France	2012	%	65.3	NA	NA	NA	NA	NA	NA
36	CEA_14_2018_A	Agostini A, Godard C, Laurendeau C, Benmahmoud A, Lafuma A, Doz M, Lévy-Bachelot L, Gourmelen J, Linet T. Effectiveness and cost of contraception in France (FACET study): a cohort study from the French National Healthcare Insurance Database. European Journal of Obstetrics & Gynecology and Reproductive Biology. 2018 Oct 1;229:137-43.	French national Healthcare Insurance Database	Age distribution < 25 years, 25-35 years and > 35 years by contraceptive method	Proportion of women < 25 years using LNG-IUS 52 mg	p_n_u25_lngius52mg	France	2012	%	1.5	NA	NA	NA	NA	NA	NA
37	CEA_14_2018_A	Agostini A, Godard C, Laurendeau C, Benmahmoud A, Lafuma A, Doz M, Lévy-Bachelot L, Gourmelen J, Linet T. Effectiveness and cost of contraception in France (FACET study): a cohort study from the French National Healthcare Insurance Database. European Journal of Obstetrics & Gynecology and Reproductive Biology. 2018 Oct 1;229:137-43.	French national Healthcare Insurance Database	Age distribution < 25 years, 25-35 years and > 35 years by contraceptive method	Proportion of women 25-35 years using LNG-IUS 52 mg	p_n_25t35_lngius52mg	France	2012	%	23.1	NA	NA	NA	NA	NA	NA
38	CEA_14_2018_A	Agostini A, Godard C, Laurendeau C, Benmahmoud A, Lafuma A, Doz M, Lévy-Bachelot L, Gourmelen J, Linet T. Effectiveness and cost of contraception in France (FACET study): a cohort study from the French National Healthcare Insurance Database. European Journal of Obstetrics & Gynecology and Reproductive Biology. 2018 Oct 1;229:137-43.	French national Healthcare Insurance Database	Age distribution < 25 years, 25-35 years and > 35 years by contraceptive method	Proportion of women > 35 years using LNG-IUS 52 mg	p_n_a35_lngius52mg	France	2012	%	75.4	NA	NA	NA	NA	NA	NA
39	CEA_14_2018_A	Agostini A, Godard C, Laurendeau C, Benmahmoud A, Lafuma A, Doz M, Lévy-Bachelot L, Gourmelen J, Linet T. Effectiveness and cost of contraception in France (FACET study): a cohort study from the French National Healthcare Insurance Database. European Journal of Obstetrics & Gynecology and Reproductive Biology. 2018 Oct 1;229:137-43.	French national Healthcare Insurance Database	Age distribution < 25 years, 25-35 years and > 35 years by contraceptive method	Proportion of women < 25 years using Etonogestrel implant	p_n_u25_etimplant	France	2012	%	21.6	NA	NA	NA	NA	NA	NA
40	CEA_14_2018_A	Agostini A, Godard C, Laurendeau C, Benmahmoud A, Lafuma A, Doz M, Lévy-Bachelot L, Gourmelen J, Linet T. Effectiveness and cost of contraception in France (FACET study): a cohort study from the French National Healthcare Insurance Database. European Journal of Obstetrics & Gynecology and Reproductive Biology. 2018 Oct 1;229:137-43.	French national Healthcare Insurance Database	Age distribution < 25 years, 25-35 years and > 35 years by contraceptive method	Proportion of women 25-35 years using Etonogestrel implant	p_n_25t35_etimplant	France	2012	%	42.2	NA	NA	NA	NA	NA	NA
41	CEA_14_2018_A	Agostini A, Godard C, Laurendeau C, Benmahmoud A, Lafuma A, Doz M, Lévy-Bachelot L, Gourmelen J, Linet T. Effectiveness and cost of contraception in France (FACET study): a cohort study from the French National Healthcare Insurance Database. European Journal of Obstetrics & Gynecology and Reproductive Biology. 2018 Oct 1;229:137-43.	French national Healthcare Insurance Database	Age distribution < 25 years, 25-35 years and > 35 years by contraceptive method	Proportion of women > 35 years using Etonogestrel implant	p_n_a35_etimplant	France	2012	%	36.2	NA	NA	NA	NA	NA	NA
42	CEA_14_2018_A	Agostini A, Godard C, Laurendeau C, Benmahmoud A, Lafuma A, Doz M, Lévy-Bachelot L, Gourmelen J, Linet T. Effectiveness and cost of contraception in France (FACET study): a cohort study from the French National Healthcare Insurance Database. European Journal of Obstetrics & Gynecology and Reproductive Biology. 2018 Oct 1;229:137-43.	French national Healthcare Insurance Database	Cost of contraception by method	Unit cost of 1st and 2nd generation COC	c_unit_12GenCOC	France	2012	2012 Euros	5.22	NA	NA	NA	NA	NA	NA
43	CEA_14_2018_A	Agostini A, Godard C, Laurendeau C, Benmahmoud A, Lafuma A, Doz M, Lévy-Bachelot L, Gourmelen J, Linet T. Effectiveness and cost of contraception in France (FACET study): a cohort study from the French National Healthcare Insurance Database. European Journal of Obstetrics & Gynecology and Reproductive Biology. 2018 Oct 1;229:137-43.	French national Healthcare Insurance Database	Cost of contraception by method	Annual cost of 1st and 2nd generation COC	c_annual_12GenCOC	France	2012	2012 Euros	15.66	NA	NA	NA	NA	NA	NA
44	CEA_14_2018_A	Agostini A, Godard C, Laurendeau C, Benmahmoud A, Lafuma A, Doz M, Lévy-Bachelot L, Gourmelen J, Linet T. Effectiveness and cost of contraception in France (FACET study): a cohort study from the French National Healthcare Insurance Database. European Journal of Obstetrics & Gynecology and Reproductive Biology. 2018 Oct 1;229:137-43.	French national Healthcare Insurance Database	Cost of contraception by method	Unit cost of 3rd generation COC	c_unit_3genCOC	France	2012	2012 Euros	6.77	NA	NA	NA	NA	NA	NA
45	CEA_14_2018_A	Agostini A, Godard C, Laurendeau C, Benmahmoud A, Lafuma A, Doz M, Lévy-Bachelot L, Gourmelen J, Linet T. Effectiveness and cost of contraception in France (FACET study): a cohort study from the French National Healthcare Insurance Database. European Journal of Obstetrics & Gynecology and Reproductive Biology. 2018 Oct 1;229:137-43.	French national Healthcare Insurance Database	Cost of contraception by method	Annual cost of 3rd generation COC	c_annual_3genCOC	France	2012	2012 Euros	27.09	NA	NA	NA	NA	NA	NA
46	CEA_14_2018_A	Agostini A, Godard C, Laurendeau C, Benmahmoud A, Lafuma A, Doz M, Lévy-Bachelot L, Gourmelen J, Linet T. Effectiveness and cost of contraception in France (FACET study): a cohort study from the French National Healthcare Insurance Database. European Journal of Obstetrics & Gynecology and Reproductive Biology. 2018 Oct 1;229:137-43.	French national Healthcare Insurance Database	Cost of contraception by method	Unit cost of progestin-only pill	c_unit_pop	France	2012	2012 Euros	2.94	NA	NA	NA	NA	NA	NA
47	CEA_14_2018_A	Agostini A, Godard C, Laurendeau C, Benmahmoud A, Lafuma A, Doz M, Lévy-Bachelot L, Gourmelen J, Linet T. Effectiveness and cost of contraception in France (FACET study): a cohort study from the French National Healthcare Insurance Database. European Journal of Obstetrics & Gynecology and Reproductive Biology. 2018 Oct 1;229:137-43.	French national Healthcare Insurance Database	Cost of contraception by method	Annual cost of progestin-only pill	c_annual_pop	France	2012	2012 Euros	11.75	NA	NA	NA	NA	NA	NA
48	CEA_14_2018_A	Agostini A, Godard C, Laurendeau C, Benmahmoud A, Lafuma A, Doz M, Lévy-Bachelot L, Gourmelen J, Linet T. Effectiveness and cost of contraception in France (FACET study): a cohort study from the French National Healthcare Insurance Database. European Journal of Obstetrics & Gynecology and Reproductive Biology. 2018 Oct 1;229:137-43.	French national Healthcare Insurance Database	Cost of contraception by method	Unit cost of Copper IUD	c_unit_CuIUD	France	2012	2012 Euros	30.68	NA	NA	NA	NA	NA	NA
49	CEA_14_2018_A	Agostini A, Godard C, Laurendeau C, Benmahmoud A, Lafuma A, Doz M, Lévy-Bachelot L, Gourmelen J, Linet T. Effectiveness and cost of contraception in France (FACET study): a cohort study from the French National Healthcare Insurance Database. European Journal of Obstetrics & Gynecology and Reproductive Biology. 2018 Oct 1;229:137-43.	French national Healthcare Insurance Database	Cost of contraception by method	Annual cost of Copper IUD	c_annual_CuIUD	France	2012	2012 Euros	6.14	NA	NA	NA	NA	NA	NA
50	CEA_14_2018_A	Agostini A, Godard C, Laurendeau C, Benmahmoud A, Lafuma A, Doz M, Lévy-Bachelot L, Gourmelen J, Linet T. Effectiveness and cost of contraception in France (FACET study): a cohort study from the French National Healthcare Insurance Database. European Journal of Obstetrics & Gynecology and Reproductive Biology. 2018 Oct 1;229:137-43.	French national Healthcare Insurance Database	Cost of contraception by method	Unit cost of LNG-IUS 52 mg	c_unit_lngius52mg	France	2012	2012 Euros	125.83	NA	NA	NA	NA	NA	NA
51	CEA_14_2018_A	Agostini A, Godard C, Laurendeau C, Benmahmoud A, Lafuma A, Doz M, Lévy-Bachelot L, Gourmelen J, Linet T. Effectiveness and cost of contraception in France (FACET study): a cohort study from the French National Healthcare Insurance Database. European Journal of Obstetrics & Gynecology and Reproductive Biology. 2018 Oct 1;229:137-43.	French national Healthcare Insurance Database	Cost of contraception by method	Annual cost of LNG-IUS 52 mg	c_annual_lngius52mg	France	2012	2012 Euros	25.17	NA	NA	NA	NA	NA	NA
52	CEA_14_2018_A	Agostini A, Godard C, Laurendeau C, Benmahmoud A, Lafuma A, Doz M, Lévy-Bachelot L, Gourmelen J, Linet T. Effectiveness and cost of contraception in France (FACET study): a cohort study from the French National Healthcare Insurance Database. European Journal of Obstetrics & Gynecology and Reproductive Biology. 2018 Oct 1;229:137-43.	French national Healthcare Insurance Database	Cost of contraception by method	Unit cost of Etonogestrel implant	c_unit_etimplant	France	2012	2012 Euros	107.84	NA	NA	NA	NA	NA	NA
53	CEA_14_2018_A	Agostini A, Godard C, Laurendeau C, Benmahmoud A, Lafuma A, Doz M, Lévy-Bachelot L, Gourmelen J, Linet T. Effectiveness and cost of contraception in France (FACET study): a cohort study from the French National Healthcare Insurance Database. European Journal of Obstetrics & Gynecology and Reproductive Biology. 2018 Oct 1;229:137-43.	French national Healthcare Insurance Database	Cost of contraception by method	Annual cost of Etonogestrel implant	c_annual_etimplant	France	2012	2012 Euros	35.95	NA	NA	NA	NA	NA	NA
54	CEA_14_2018_A	Agostini A, Godard C, Laurendeau C, Benmahmoud A, Lafuma A, Doz M, Lévy-Bachelot L, Gourmelen J, Linet T. Effectiveness and cost of contraception in France (FACET study): a cohort study from the French National Healthcare Insurance Database. European Journal of Obstetrics & Gynecology and Reproductive Biology. 2018 Oct 1;229:137-43.	French national Healthcare Insurance Database	Cost of medical acts by method	Cost of insertion 1st and 2nd generation COC	c_insertion_12GenCOC	France	2012	2012 Euros	NA	NA	NA	NA	NA	NA	NA
55	CEA_14_2018_A	Agostini A, Godard C, Laurendeau C, Benmahmoud A, Lafuma A, Doz M, Lévy-Bachelot L, Gourmelen J, Linet T. Effectiveness and cost of contraception in France (FACET study): a cohort study from the French National Healthcare Insurance Database. European Journal of Obstetrics & Gynecology and Reproductive Biology. 2018 Oct 1;229:137-43.	French national Healthcare Insurance Database	Cost of medical acts by method	Cost of removal 1st and 2nd generation COC	c_removal_12GenCOC	France	2012	2012 Euros	NA	NA	NA	NA	NA	NA	NA
56	CEA_14_2018_A	Agostini A, Godard C, Laurendeau C, Benmahmoud A, Lafuma A, Doz M, Lévy-Bachelot L, Gourmelen J, Linet T. Effectiveness and cost of contraception in France (FACET study): a cohort study from the French National Healthcare Insurance Database. European Journal of Obstetrics & Gynecology and Reproductive Biology. 2018 Oct 1;229:137-43.	French national Healthcare Insurance Database	Cost of medical acts by method	Cost of initial visit 1st and 2nd generation COC	c_initialvisit_12GenCOC	France	2012	2012 Euros	46.67	NA	NA	NA	NA	NA	NA
57	CEA_14_2018_A	Agostini A, Godard C, Laurendeau C, Benmahmoud A, Lafuma A, Doz M, Lévy-Bachelot L, Gourmelen J, Linet T. Effectiveness and cost of contraception in France (FACET study): a cohort study from the French National Healthcare Insurance Database. European Journal of Obstetrics & Gynecology and Reproductive Biology. 2018 Oct 1;229:137-43.	French national Healthcare Insurance Database	Cost of medical acts by method	Cost of examinations 1st and 2nd generation COC	c_exam_12GenCOC	France	2012	2012 Euros	43.48	NA	NA	NA	NA	NA	NA
58	CEA_14_2018_A	Agostini A, Godard C, Laurendeau C, Benmahmoud A, Lafuma A, Doz M, Lévy-Bachelot L, Gourmelen J, Linet T. Effectiveness and cost of contraception in France (FACET study): a cohort study from the French National Healthcare Insurance Database. European Journal of Obstetrics & Gynecology and Reproductive Biology. 2018 Oct 1;229:137-43.	French national Healthcare Insurance Database	Cost of medical acts by method	Cost of follow-up visits 1st and 2nd generation COC	c_followupvisit_12GenCOC	France	2012	2012 Euros	39.21	NA	NA	NA	NA	NA	NA
59	CEA_14_2018_A	Agostini A, Godard C, Laurendeau C, Benmahmoud A, Lafuma A, Doz M, Lévy-Bachelot L, Gourmelen J, Linet T. Effectiveness and cost of contraception in France (FACET study): a cohort study from the French National Healthcare Insurance Database. European Journal of Obstetrics & Gynecology and Reproductive Biology. 2018 Oct 1;229:137-43.	French national Healthcare Insurance Database	Other costs by method	Weighted mean cost of one unplanned pregnancy 1st and 2nd generation COC	c_wtmeanunplannedpreg_12GenCOC	France	2012	2012 Euros	2335.87	NA	NA	NA	NA	NA	NA
60	CEA_14_2018_A	Agostini A, Godard C, Laurendeau C, Benmahmoud A, Lafuma A, Doz M, Lévy-Bachelot L, Gourmelen J, Linet T. Effectiveness and cost of contraception in France (FACET study): a cohort study from the French National Healthcare Insurance Database. European Journal of Obstetrics & Gynecology and Reproductive Biology. 2018 Oct 1;229:137-43.	French national Healthcare Insurance Database	Annual mean cost by method	First year annual mean cost excluding unplanned pregnancies 1st and 2nd generation COC	c_firstyear_ex_unplannedpreg_12GenCOC	France	2012	2012 Euros	145.02	NA	NA	NA	NA	NA	NA
61	CEA_14_2018_A	Agostini A, Godard C, Laurendeau C, Benmahmoud A, Lafuma A, Doz M, Lévy-Bachelot L, Gourmelen J, Linet T. Effectiveness and cost of contraception in France (FACET study): a cohort study from the French National Healthcare Insurance Database. European Journal of Obstetrics & Gynecology and Reproductive Biology. 2018 Oct 1;229:137-43.	French national Healthcare Insurance Database	Annual mean cost by method	First year annual mean cost including unplanned pregnancies 1st and 2nd generation COC	c_firstyear_in_unplannedpreg_12GenCOC	France	2012	2012 Euros	275.48	NA	NA	NA	NA	NA	NA
62	CEA_14_2018_A	Agostini A, Godard C, Laurendeau C, Benmahmoud A, Lafuma A, Doz M, Lévy-Bachelot L, Gourmelen J, Linet T. Effectiveness and cost of contraception in France (FACET study): a cohort study from the French National Healthcare Insurance Database. European Journal of Obstetrics & Gynecology and Reproductive Biology. 2018 Oct 1;229:137-43.	French national Healthcare Insurance Database	Cost of medical acts by method	Cost of insertion 3rd generation COC	c_insertion_3genCOC	France	2012	2012 Euros	NA	NA	NA	NA	NA	NA	NA
63	CEA_14_2018_A	Agostini A, Godard C, Laurendeau C, Benmahmoud A, Lafuma A, Doz M, Lévy-Bachelot L, Gourmelen J, Linet T. Effectiveness and cost of contraception in France (FACET study): a cohort study from the French National Healthcare Insurance Database. European Journal of Obstetrics & Gynecology and Reproductive Biology. 2018 Oct 1;229:137-43.	French national Healthcare Insurance Database	Cost of medical acts by method	Cost of removal 3rd generation COC	c_removal_3genCOC	France	2012	2012 Euros	NA	NA	NA	NA	NA	NA	NA
64	CEA_14_2018_A	Agostini A, Godard C, Laurendeau C, Benmahmoud A, Lafuma A, Doz M, Lévy-Bachelot L, Gourmelen J, Linet T. Effectiveness and cost of contraception in France (FACET study): a cohort study from the French National Healthcare Insurance Database. European Journal of Obstetrics & Gynecology and Reproductive Biology. 2018 Oct 1;229:137-43.	French national Healthcare Insurance Database	Cost of medical acts by method	Cost of initial visit 3rd generation COC	c_initialvisit_3genCOC	France	2012	2012 Euros	42.26	NA	NA	NA	NA	NA	NA
65	CEA_14_2018_A	Agostini A, Godard C, Laurendeau C, Benmahmoud A, Lafuma A, Doz M, Lévy-Bachelot L, Gourmelen J, Linet T. Effectiveness and cost of contraception in France (FACET study): a cohort study from the French National Healthcare Insurance Database. European Journal of Obstetrics & Gynecology and Reproductive Biology. 2018 Oct 1;229:137-43.	French national Healthcare Insurance Database	Cost of medical acts by method	Cost of examinations 3rd generation COC	c_exam_3genCOC	France	2012	2012 Euros	43.48	NA	NA	NA	NA	NA	NA
66	CEA_14_2018_A	Agostini A, Godard C, Laurendeau C, Benmahmoud A, Lafuma A, Doz M, Lévy-Bachelot L, Gourmelen J, Linet T. Effectiveness and cost of contraception in France (FACET study): a cohort study from the French National Healthcare Insurance Database. European Journal of Obstetrics & Gynecology and Reproductive Biology. 2018 Oct 1;229:137-43.	French national Healthcare Insurance Database	Cost of medical acts by method	Cost of follow-up visits 3rd generation COC	c_followupvisit_3genCOC	France	2012	2012 Euros	49.01	NA	NA	NA	NA	NA	NA
67	CEA_14_2018_A	Agostini A, Godard C, Laurendeau C, Benmahmoud A, Lafuma A, Doz M, Lévy-Bachelot L, Gourmelen J, Linet T. Effectiveness and cost of contraception in France (FACET study): a cohort study from the French National Healthcare Insurance Database. European Journal of Obstetrics & Gynecology and Reproductive Biology. 2018 Oct 1;229:137-43.	French national Healthcare Insurance Database	Other costs by method	Weighted mean cost of one unplanned pregnancy 3rd generation COC	c_wtmeanunplannedpreg_3genCOC	France	2012	2012 Euros	2354.76	NA	NA	NA	NA	NA	NA
68	CEA_14_2018_A	Agostini A, Godard C, Laurendeau C, Benmahmoud A, Lafuma A, Doz M, Lévy-Bachelot L, Gourmelen J, Linet T. Effectiveness and cost of contraception in France (FACET study): a cohort study from the French National Healthcare Insurance Database. European Journal of Obstetrics & Gynecology and Reproductive Biology. 2018 Oct 1;229:137-43.	French national Healthcare Insurance Database	Annual mean cost by method	First year annual mean cost excluding unplanned pregnancies 3rd generation COC	c_firstyear_ex_unplannedpreg_3genCOC	France	2012	2012 Euros	161.84	NA	NA	NA	NA	NA	NA
69	CEA_14_2018_A	Agostini A, Godard C, Laurendeau C, Benmahmoud A, Lafuma A, Doz M, Lévy-Bachelot L, Gourmelen J, Linet T. Effectiveness and cost of contraception in France (FACET study): a cohort study from the French National Healthcare Insurance Database. European Journal of Obstetrics & Gynecology and Reproductive Biology. 2018 Oct 1;229:137-43.	French national Healthcare Insurance Database	Annual mean cost by method	First year annual mean cost including unplanned pregnancies 3rd generation COC	c_firstyear_in_unplannedpreg_3genCOC	France	2012	2012 Euros	254.25	NA	NA	NA	NA	NA	NA
70	CEA_14_2018_A	Agostini A, Godard C, Laurendeau C, Benmahmoud A, Lafuma A, Doz M, Lévy-Bachelot L, Gourmelen J, Linet T. Effectiveness and cost of contraception in France (FACET study): a cohort study from the French National Healthcare Insurance Database. European Journal of Obstetrics & Gynecology and Reproductive Biology. 2018 Oct 1;229:137-43.	French national Healthcare Insurance Database	Cost of medical acts by method	Cost of insertion progestin-only pill	c_insertion_pop	France	2012	2012 Euros	NA	NA	NA	NA	NA	NA	NA
71	CEA_14_2018_A	Agostini A, Godard C, Laurendeau C, Benmahmoud A, Lafuma A, Doz M, Lévy-Bachelot L, Gourmelen J, Linet T. Effectiveness and cost of contraception in France (FACET study): a cohort study from the French National Healthcare Insurance Database. European Journal of Obstetrics & Gynecology and Reproductive Biology. 2018 Oct 1;229:137-43.	French national Healthcare Insurance Database	Cost of medical acts by method	Cost of removal progestin-only pill	c_removal_pop	France	2012	2012 Euros	NA	NA	NA	NA	NA	NA	NA
72	CEA_14_2018_A	Agostini A, Godard C, Laurendeau C, Benmahmoud A, Lafuma A, Doz M, Lévy-Bachelot L, Gourmelen J, Linet T. Effectiveness and cost of contraception in France (FACET study): a cohort study from the French National Healthcare Insurance Database. European Journal of Obstetrics & Gynecology and Reproductive Biology. 2018 Oct 1;229:137-43.	French national Healthcare Insurance Database	Cost of medical acts by method	Cost of initial visit progestin-only pill	c_initialvisit_pop	France	2012	2012 Euros	45.65	NA	NA	NA	NA	NA	NA
73	CEA_14_2018_A	Agostini A, Godard C, Laurendeau C, Benmahmoud A, Lafuma A, Doz M, Lévy-Bachelot L, Gourmelen J, Linet T. Effectiveness and cost of contraception in France (FACET study): a cohort study from the French National Healthcare Insurance Database. European Journal of Obstetrics & Gynecology and Reproductive Biology. 2018 Oct 1;229:137-43.	French national Healthcare Insurance Database	Cost of medical acts by method	Cost of examinations progestin-only pill	c_exam_pop	France	2012	2012 Euros	43.48	NA	NA	NA	NA	NA	NA
74	CEA_14_2018_A	Agostini A, Godard C, Laurendeau C, Benmahmoud A, Lafuma A, Doz M, Lévy-Bachelot L, Gourmelen J, Linet T. Effectiveness and cost of contraception in France (FACET study): a cohort study from the French National Healthcare Insurance Database. European Journal of Obstetrics & Gynecology and Reproductive Biology. 2018 Oct 1;229:137-43.	French national Healthcare Insurance Database	Cost of medical acts by method	Cost of follow-up visits progestin-only pill	c_followupvisit_pop	France	2012	2012 Euros	88.22	NA	NA	NA	NA	NA	NA
75	CEA_14_2018_A	Agostini A, Godard C, Laurendeau C, Benmahmoud A, Lafuma A, Doz M, Lévy-Bachelot L, Gourmelen J, Linet T. Effectiveness and cost of contraception in France (FACET study): a cohort study from the French National Healthcare Insurance Database. European Journal of Obstetrics & Gynecology and Reproductive Biology. 2018 Oct 1;229:137-43.	French national Healthcare Insurance Database	Other costs by method	Weighted mean cost of one unplanned pregnancy progestin-only pill	c_wtmeanunplannedpreg_pop	France	2012	2012 Euros	2438.65	NA	NA	NA	NA	NA	NA
76	CEA_14_2018_A	Agostini A, Godard C, Laurendeau C, Benmahmoud A, Lafuma A, Doz M, Lévy-Bachelot L, Gourmelen J, Linet T. Effectiveness and cost of contraception in France (FACET study): a cohort study from the French National Healthcare Insurance Database. European Journal of Obstetrics & Gynecology and Reproductive Biology. 2018 Oct 1;229:137-43.	French national Healthcare Insurance Database	Annual mean cost by method	First year annual mean cost excluding unplanned pregnancies progestin-only pill	c_firstyear_ex_unplannedpreg_pop	France	2012	2012 Euros	189.1	NA	NA	NA	NA	NA	NA
77	CEA_14_2018_A	Agostini A, Godard C, Laurendeau C, Benmahmoud A, Lafuma A, Doz M, Lévy-Bachelot L, Gourmelen J, Linet T. Effectiveness and cost of contraception in France (FACET study): a cohort study from the French National Healthcare Insurance Database. European Journal of Obstetrics & Gynecology and Reproductive Biology. 2018 Oct 1;229:137-43.	French national Healthcare Insurance Database	Annual mean cost by method	First year annual mean cost including unplanned pregnancies progestin-only pill	c_firstyear_in_unplannedpreg_pop	France	2012	2012 Euros	251.61	NA	NA	NA	NA	NA	NA
78	CEA_14_2018_A	Agostini A, Godard C, Laurendeau C, Benmahmoud A, Lafuma A, Doz M, Lévy-Bachelot L, Gourmelen J, Linet T. Effectiveness and cost of contraception in France (FACET study): a cohort study from the French National Healthcare Insurance Database. European Journal of Obstetrics & Gynecology and Reproductive Biology. 2018 Oct 1;229:137-43.	French national Healthcare Insurance Database	Cost of medical acts by method	Cost of insertion Copper IUD	c_insertion_CuIUD	France	2012	2012 Euros	47.57	NA	NA	NA	NA	NA	NA
79	CEA_14_2018_A	Agostini A, Godard C, Laurendeau C, Benmahmoud A, Lafuma A, Doz M, Lévy-Bachelot L, Gourmelen J, Linet T. Effectiveness and cost of contraception in France (FACET study): a cohort study from the French National Healthcare Insurance Database. European Journal of Obstetrics & Gynecology and Reproductive Biology. 2018 Oct 1;229:137-43.	French national Healthcare Insurance Database	Cost of medical acts by method	Cost of removal Copper IUD	c_removal_CuIUD	France	2012	2012 Euros	69.25	NA	NA	NA	NA	NA	NA
80	CEA_14_2018_A	Agostini A, Godard C, Laurendeau C, Benmahmoud A, Lafuma A, Doz M, Lévy-Bachelot L, Gourmelen J, Linet T. Effectiveness and cost of contraception in France (FACET study): a cohort study from the French National Healthcare Insurance Database. European Journal of Obstetrics & Gynecology and Reproductive Biology. 2018 Oct 1;229:137-43.	French national Healthcare Insurance Database	Cost of medical acts by method	Cost of initial visit Copper IUD	c_initialvisit_CuIUD	France	2012	2012 Euros	32.21	NA	NA	NA	NA	NA	NA
81	CEA_14_2018_A	Agostini A, Godard C, Laurendeau C, Benmahmoud A, Lafuma A, Doz M, Lévy-Bachelot L, Gourmelen J, Linet T. Effectiveness and cost of contraception in France (FACET study): a cohort study from the French National Healthcare Insurance Database. European Journal of Obstetrics & Gynecology and Reproductive Biology. 2018 Oct 1;229:137-43.	French national Healthcare Insurance Database	Cost of medical acts by method	Cost of examinations Copper IUD	c_exam_CuIUD	France	2012	2012 Euros	43.48	NA	NA	NA	NA	NA	NA
82	CEA_14_2018_A	Agostini A, Godard C, Laurendeau C, Benmahmoud A, Lafuma A, Doz M, Lévy-Bachelot L, Gourmelen J, Linet T. Effectiveness and cost of contraception in France (FACET study): a cohort study from the French National Healthcare Insurance Database. European Journal of Obstetrics & Gynecology and Reproductive Biology. 2018 Oct 1;229:137-43.	French national Healthcare Insurance Database	Cost of medical acts by method	Cost of follow-up visits Copper IUD	c_followupvisit_CuIUD	France	2012	2012 Euros	68.61	NA	NA	NA	NA	NA	NA
83	CEA_14_2018_A	Agostini A, Godard C, Laurendeau C, Benmahmoud A, Lafuma A, Doz M, Lévy-Bachelot L, Gourmelen J, Linet T. Effectiveness and cost of contraception in France (FACET study): a cohort study from the French National Healthcare Insurance Database. European Journal of Obstetrics & Gynecology and Reproductive Biology. 2018 Oct 1;229:137-43.	French national Healthcare Insurance Database	Other costs by method	Weighted mean cost of one unplanned pregnancy Copper IUD	c_wtmeanunplannedpreg_CuIUD	France	2012	2012 Euros	2811.17	NA	NA	NA	NA	NA	NA
84	CEA_14_2018_A	Agostini A, Godard C, Laurendeau C, Benmahmoud A, Lafuma A, Doz M, Lévy-Bachelot L, Gourmelen J, Linet T. Effectiveness and cost of contraception in France (FACET study): a cohort study from the French National Healthcare Insurance Database. European Journal of Obstetrics & Gynecology and Reproductive Biology. 2018 Oct 1;229:137-43.	French national Healthcare Insurance Database	Annual mean cost by method	First year annual mean cost excluding unplanned pregnancies Copper IUD	c_firstyear_ex_unplannedpreg_CuIUD	France	2012	2012 Euros	222.56	NA	NA	NA	NA	NA	NA
85	CEA_14_2018_A	Agostini A, Godard C, Laurendeau C, Benmahmoud A, Lafuma A, Doz M, Lévy-Bachelot L, Gourmelen J, Linet T. Effectiveness and cost of contraception in France (FACET study): a cohort study from the French National Healthcare Insurance Database. European Journal of Obstetrics & Gynecology and Reproductive Biology. 2018 Oct 1;229:137-43.	French national Healthcare Insurance Database	Annual mean cost by method	First year annual mean cost including unplanned pregnancies Copper IUD	c_firstyear_in_unplannedpreg_CuIUD	France	2012	2012 Euros	257.89	NA	NA	NA	NA	NA	NA
86	CEA_14_2018_A	Agostini A, Godard C, Laurendeau C, Benmahmoud A, Lafuma A, Doz M, Lévy-Bachelot L, Gourmelen J, Linet T. Effectiveness and cost of contraception in France (FACET study): a cohort study from the French National Healthcare Insurance Database. European Journal of Obstetrics & Gynecology and Reproductive Biology. 2018 Oct 1;229:137-43.	French national Healthcare Insurance Database	Cost of medical acts by method	Cost of insertion LNG-IUS 52 mg	c_insertion_lngius52mg	France	2012	2012 Euros	47.2	NA	NA	NA	NA	NA	NA
87	CEA_14_2018_A	Agostini A, Godard C, Laurendeau C, Benmahmoud A, Lafuma A, Doz M, Lévy-Bachelot L, Gourmelen J, Linet T. Effectiveness and cost of contraception in France (FACET study): a cohort study from the French National Healthcare Insurance Database. European Journal of Obstetrics & Gynecology and Reproductive Biology. 2018 Oct 1;229:137-43.	French national Healthcare Insurance Database	Cost of medical acts by method	Cost of removal LNG-IUS 52 mg	c_removal_lngius52mg	France	2012	2012 Euros	69.25	NA	NA	NA	NA	NA	NA
88	CEA_14_2018_A	Agostini A, Godard C, Laurendeau C, Benmahmoud A, Lafuma A, Doz M, Lévy-Bachelot L, Gourmelen J, Linet T. Effectiveness and cost of contraception in France (FACET study): a cohort study from the French National Healthcare Insurance Database. European Journal of Obstetrics & Gynecology and Reproductive Biology. 2018 Oct 1;229:137-43.	French national Healthcare Insurance Database	Cost of medical acts by method	Cost of initial visit LNG-IUS 52 mg	c_initialvisit_lngius52mg	France	2012	2012 Euros	32.29	NA	NA	NA	NA	NA	NA
89	CEA_14_2018_A	Agostini A, Godard C, Laurendeau C, Benmahmoud A, Lafuma A, Doz M, Lévy-Bachelot L, Gourmelen J, Linet T. Effectiveness and cost of contraception in France (FACET study): a cohort study from the French National Healthcare Insurance Database. European Journal of Obstetrics & Gynecology and Reproductive Biology. 2018 Oct 1;229:137-43.	French national Healthcare Insurance Database	Cost of medical acts by method	Cost of examinations LNG-IUS 52 mg	c_exam_lngius52mg	France	2012	2012 Euros	43.48	NA	NA	NA	NA	NA	NA
90	CEA_14_2018_A	Agostini A, Godard C, Laurendeau C, Benmahmoud A, Lafuma A, Doz M, Lévy-Bachelot L, Gourmelen J, Linet T. Effectiveness and cost of contraception in France (FACET study): a cohort study from the French National Healthcare Insurance Database. European Journal of Obstetrics & Gynecology and Reproductive Biology. 2018 Oct 1;229:137-43.	French national Healthcare Insurance Database	Cost of medical acts by method	Cost of follow-up visits LNG-IUS 52 mg	c_followupvisit_lngius52mg	France	2012	2012 Euros	58.81	NA	NA	NA	NA	NA	NA
91	CEA_14_2018_A	Agostini A, Godard C, Laurendeau C, Benmahmoud A, Lafuma A, Doz M, Lévy-Bachelot L, Gourmelen J, Linet T. Effectiveness and cost of contraception in France (FACET study): a cohort study from the French National Healthcare Insurance Database. European Journal of Obstetrics & Gynecology and Reproductive Biology. 2018 Oct 1;229:137-43.	French national Healthcare Insurance Database	Other costs by method	Weighted mean cost of one unplanned pregnancy LNG-IUS 52 mg	c_wtmeanunplannedpreg_lngius52mg	France	2012	2012 Euros	2569.3	NA	NA	NA	NA	NA	NA
92	CEA_14_2018_A	Agostini A, Godard C, Laurendeau C, Benmahmoud A, Lafuma A, Doz M, Lévy-Bachelot L, Gourmelen J, Linet T. Effectiveness and cost of contraception in France (FACET study): a cohort study from the French National Healthcare Insurance Database. European Journal of Obstetrics & Gynecology and Reproductive Biology. 2018 Oct 1;229:137-43.	French national Healthcare Insurance Database	Annual mean cost by method	First year annual mean cost excluding unplanned pregnancies LNG-IUS 52 mg	c_firstyear_ex_unplannedpreg_lngius52mg	France	2012	2012 Euros	307.61	NA	NA	NA	NA	NA	NA
93	CEA_14_2018_A	Agostini A, Godard C, Laurendeau C, Benmahmoud A, Lafuma A, Doz M, Lévy-Bachelot L, Gourmelen J, Linet T. Effectiveness and cost of contraception in France (FACET study): a cohort study from the French National Healthcare Insurance Database. European Journal of Obstetrics & Gynecology and Reproductive Biology. 2018 Oct 1;229:137-43.	French national Healthcare Insurance Database	Annual mean cost by method	First year annual mean cost including unplanned pregnancies LNG-IUS 52 mg	c_firstyear_in_unplannedpreg_lngius52mg	France	2012	2012 Euros	323.92	NA	NA	NA	NA	NA	NA
94	CEA_14_2018_A	Agostini A, Godard C, Laurendeau C, Benmahmoud A, Lafuma A, Doz M, Lévy-Bachelot L, Gourmelen J, Linet T. Effectiveness and cost of contraception in France (FACET study): a cohort study from the French National Healthcare Insurance Database. European Journal of Obstetrics & Gynecology and Reproductive Biology. 2018 Oct 1;229:137-43.	French national Healthcare Insurance Database	Cost of medical acts by method	Cost of insertion Etonogestrel implant	c_insertion_etimplant	France	2012	2012 Euros	43.58	NA	NA	NA	NA	NA	NA
95	CEA_14_2018_A	Agostini A, Godard C, Laurendeau C, Benmahmoud A, Lafuma A, Doz M, Lévy-Bachelot L, Gourmelen J, Linet T. Effectiveness and cost of contraception in France (FACET study): a cohort study from the French National Healthcare Insurance Database. European Journal of Obstetrics & Gynecology and Reproductive Biology. 2018 Oct 1;229:137-43.	French national Healthcare Insurance Database	Cost of medical acts by method	Cost of removal Etonogestrel implant	c_removal_etimplant	France	2012	2012 Euros	49.96	NA	NA	NA	NA	NA	NA
96	CEA_14_2018_A	Agostini A, Godard C, Laurendeau C, Benmahmoud A, Lafuma A, Doz M, Lévy-Bachelot L, Gourmelen J, Linet T. Effectiveness and cost of contraception in France (FACET study): a cohort study from the French National Healthcare Insurance Database. European Journal of Obstetrics & Gynecology and Reproductive Biology. 2018 Oct 1;229:137-43.	French national Healthcare Insurance Database	Cost of medical acts by method	Cost of initial visit Etonogestrel implant	c_initialvisit_etimplant	France	2012	2012 Euros	40.16	NA	NA	NA	NA	NA	NA
97	CEA_14_2018_A	Agostini A, Godard C, Laurendeau C, Benmahmoud A, Lafuma A, Doz M, Lévy-Bachelot L, Gourmelen J, Linet T. Effectiveness and cost of contraception in France (FACET study): a cohort study from the French National Healthcare Insurance Database. European Journal of Obstetrics & Gynecology and Reproductive Biology. 2018 Oct 1;229:137-43.	French national Healthcare Insurance Database	Cost of medical acts by method	Cost of examinations Etonogestrel implant	c_exam_etimplant	France	2012	2012 Euros	43.48	NA	NA	NA	NA	NA	NA
98	CEA_14_2018_A	Agostini A, Godard C, Laurendeau C, Benmahmoud A, Lafuma A, Doz M, Lévy-Bachelot L, Gourmelen J, Linet T. Effectiveness and cost of contraception in France (FACET study): a cohort study from the French National Healthcare Insurance Database. European Journal of Obstetrics & Gynecology and Reproductive Biology. 2018 Oct 1;229:137-43.	French national Healthcare Insurance Database	Cost of medical acts by method	Cost of follow-up visits Etonogestrel implant	c_followupvisit_etimplant	France	2012	2012 Euros	44.11	NA	NA	NA	NA	NA	NA
99	CEA_14_2018_A	Agostini A, Godard C, Laurendeau C, Benmahmoud A, Lafuma A, Doz M, Lévy-Bachelot L, Gourmelen J, Linet T. Effectiveness and cost of contraception in France (FACET study): a cohort study from the French National Healthcare Insurance Database. European Journal of Obstetrics & Gynecology and Reproductive Biology. 2018 Oct 1;229:137-43.	French national Healthcare Insurance Database	Other costs by method	Weighted mean cost of one unplanned pregnancy Etonogestrel implant	c_wtmeanunplannedpreg_etimplant	France	2012	2012 Euros	2757.02	NA	NA	NA	NA	NA	NA
100	CEA_14_2018_A	Agostini A, Godard C, Laurendeau C, Benmahmoud A, Lafuma A, Doz M, Lévy-Bachelot L, Gourmelen J, Linet T. Effectiveness and cost of contraception in France (FACET study): a cohort study from the French National Healthcare Insurance Database. European Journal of Obstetrics & Gynecology and Reproductive Biology. 2018 Oct 1;229:137-43.	French national Healthcare Insurance Database	Annual mean cost by method	First year annual mean cost excluding unplanned pregnancies Etonogestrel implant	c_firstyear_ex_unplannedpreg_etimplant	France	2012	2012 Euros	279.16	NA	NA	NA	NA	NA	NA
101	CEA_14_2018_A	Agostini A, Godard C, Laurendeau C, Benmahmoud A, Lafuma A, Doz M, Lévy-Bachelot L, Gourmelen J, Linet T. Effectiveness and cost of contraception in France (FACET study): a cohort study from the French National Healthcare Insurance Database. European Journal of Obstetrics & Gynecology and Reproductive Biology. 2018 Oct 1;229:137-43.	French national Healthcare Insurance Database	Annual mean cost by method	First year annual mean cost including unplanned pregnancies Etonogestrel implant	c_firstyear_in_unplannedpreg_etimplant	France	2012	2012 Euros	300.9	NA	NA	NA	NA	NA	NA
102	CEA_22_2017_C	Canestaro W, Vodicka E, Downing D, Trussell J. Implications of employer coverage of contraception: Cost‐effectiveness analysis of contraception coverage under an employer mandate. Contraception. 2017 Jan 1;95(1):77-89.	United States Department of Commerce. Bureau of the C. Census of Population and Housing, 2010 [United States]: National Summary File of Redistricting Data. Inter-university Consortium for Political and Social Research (ICPSR) [distributor]; 2012.	Age distribution (years)	Proportion of women Age distribution 15-19 years	p_n_age15t19	USA	NA	%	17.8	16.9	18.6	NA	NA	Dirichlet	NA
103	CEA_22_2017_C	Canestaro W, Vodicka E, Downing D, Trussell J. Implications of employer coverage of contraception: Cost‐effectiveness analysis of contraception coverage under an employer mandate. Contraception. 2017 Jan 1;95(1):77-89.	United States Department of Commerce. Bureau of the C. Census of Population and Housing, 2010 [United States]: National Summary File of Redistricting Data. Inter-university Consortium for Political and Social Research (ICPSR) [distributor]; 2012.	Age distribution (years)	Proportion of women Age distribution 20-24 years	p_n_age20t24	USA	NA	%	16.8	15.9	17.6	NA	NA	Dirichlet	NA
104	CEA_22_2017_C	Canestaro W, Vodicka E, Downing D, Trussell J. Implications of employer coverage of contraception: Cost‐effectiveness analysis of contraception coverage under an employer mandate. Contraception. 2017 Jan 1;95(1):77-89.	United States Department of Commerce. Bureau of the C. Census of Population and Housing, 2010 [United States]: National Summary File of Redistricting Data. Inter-university Consortium for Political and Social Research (ICPSR) [distributor]; 2012.	Age distribution (years)	Proportion of women Age distribution 25-29 years	p_n_age25t29	USA	NA	%	16.8	15.9	17.6	NA	NA	Dirichlet	NA
105	CEA_22_2017_C	Canestaro W, Vodicka E, Downing D, Trussell J. Implications of employer coverage of contraception: Cost‐effectiveness analysis of contraception coverage under an employer mandate. Contraception. 2017 Jan 1;95(1):77-89.	United States Department of Commerce. Bureau of the C. Census of Population and Housing, 2010 [United States]: National Summary File of Redistricting Data. Inter-university Consortium for Political and Social Research (ICPSR) [distributor]; 2012.	Age distribution (years)	Proportion of women Age distribution 30-34 years	p_n_age30t34	USA	NA	%	15.8	15	16.5	NA	NA	Dirichlet	NA
106	CEA_22_2017_C	Canestaro W, Vodicka E, Downing D, Trussell J. Implications of employer coverage of contraception: Cost‐effectiveness analysis of contraception coverage under an employer mandate. Contraception. 2017 Jan 1;95(1):77-89.	United States Department of Commerce. Bureau of the C. Census of Population and Housing, 2010 [United States]: National Summary File of Redistricting Data. Inter-university Consortium for Political and Social Research (ICPSR) [distributor]; 2012.	Age distribution (years)	Proportion of women Age distribution 35-39 years	p_n_age35t39	USA	NA	%	16.3	15.4	17.1	NA	NA	Dirichlet	NA
107	CEA_22_2017_C	Canestaro W, Vodicka E, Downing D, Trussell J. Implications of employer coverage of contraception: Cost‐effectiveness analysis of contraception coverage under an employer mandate. Contraception. 2017 Jan 1;95(1):77-89.	United States Department of Commerce. Bureau of the C. Census of Population and Housing, 2010 [United States]: National Summary File of Redistricting Data. Inter-university Consortium for Political and Social Research (ICPSR) [distributor]; 2012.	Age distribution (years)	Proportion of women Age distribution 40-44 years	p_n_age40t44	USA	NA	%	16.8	15.9	17.6	NA	NA	Dirichlet	NA
108	CEA_22_2017_C	Canestaro W, Vodicka E, Downing D, Trussell J. Implications of employer coverage of contraception: Cost‐effectiveness analysis of contraception coverage under an employer mandate. Contraception. 2017 Jan 1;95(1):77-89.	United States Department of Commerce. Bureau of the C. Census of Population and Housing, 2010 [United States]: National Summary File of Redistricting Data. Inter-university Consortium for Political and Social Research (ICPSR) [distributor]; 2012.	Married by age (years)	Proportion of women married by 15-19 years	p_n_married15t19	USA	NA	%	3.1	3	3.3	NA	NA	Beta	NA
109	CEA_22_2017_C	Canestaro W, Vodicka E, Downing D, Trussell J. Implications of employer coverage of contraception: Cost‐effectiveness analysis of contraception coverage under an employer mandate. Contraception. 2017 Jan 1;95(1):77-89.	United States Department of Commerce. Bureau of the C. Census of Population and Housing, 2010 [United States]: National Summary File of Redistricting Data. Inter-university Consortium for Political and Social Research (ICPSR) [distributor]; 2012.	Married by age (years)	Proportion of women married by 20-24 years	p_n_married20t24	USA	NA	%	15	14.3	15.8	NA	NA	Beta	NA
110	CEA_22_2017_C	Canestaro W, Vodicka E, Downing D, Trussell J. Implications of employer coverage of contraception: Cost‐effectiveness analysis of contraception coverage under an employer mandate. Contraception. 2017 Jan 1;95(1):77-89.	United States Department of Commerce. Bureau of the C. Census of Population and Housing, 2010 [United States]: National Summary File of Redistricting Data. Inter-university Consortium for Political and Social Research (ICPSR) [distributor]; 2012.	Married by age (years)	Proportion of women married by 25-29 years	p_n_married25t29	USA	NA	%	41.1	39.1	43.2	NA	NA	Beta	NA
111	CEA_22_2017_C	Canestaro W, Vodicka E, Downing D, Trussell J. Implications of employer coverage of contraception: Cost‐effectiveness analysis of contraception coverage under an employer mandate. Contraception. 2017 Jan 1;95(1):77-89.	United States Department of Commerce. Bureau of the C. Census of Population and Housing, 2010 [United States]: National Summary File of Redistricting Data. Inter-university Consortium for Political and Social Research (ICPSR) [distributor]; 2012.	Married by age (years)	Proportion of women married by 30-34 years	p_n_married30t34	USA	NA	%	60.5	57.5	63.5	NA	NA	Beta	NA
112	CEA_22_2017_C	Canestaro W, Vodicka E, Downing D, Trussell J. Implications of employer coverage of contraception: Cost‐effectiveness analysis of contraception coverage under an employer mandate. Contraception. 2017 Jan 1;95(1):77-89.	United States Department of Commerce. Bureau of the C. Census of Population and Housing, 2010 [United States]: National Summary File of Redistricting Data. Inter-university Consortium for Political and Social Research (ICPSR) [distributor]; 2012.	Married by age (years)	Proportion of women married by 35-39 years	p_n_married35t39	USA	NA	%	68.3	64.9	71.7	NA	NA	Beta	NA
113	CEA_22_2017_C	Canestaro W, Vodicka E, Downing D, Trussell J. Implications of employer coverage of contraception: Cost‐effectiveness analysis of contraception coverage under an employer mandate. Contraception. 2017 Jan 1;95(1):77-89.	United States Department of Commerce. Bureau of the C. Census of Population and Housing, 2010 [United States]: National Summary File of Redistricting Data. Inter-university Consortium for Political and Social Research (ICPSR) [distributor]; 2012.	Married by age (years)	Proportion of women married by 40-44 years	p_n_married40t44	USA	NA	%	69.1	65.7	72.6	NA	NA	Beta	NA
114	CEA_22_2017_C	Canestaro W, Vodicka E, Downing D, Trussell J. Implications of employer coverage of contraception: Cost‐effectiveness analysis of contraception coverage under an employer mandate. Contraception. 2017 Jan 1;95(1):77-89.	Jones J, Mosher W, Daniels K. Current contraceptive use in the United States, 2006–2010, and changes in patterns of use since 1995. Natl Health Stat Rep 2012;60:1–5.	Sexually active by age (years)	Proportion of women sexually active by age 15-19 years	p_n_sexact15t19	USA	NA	%	41.5	39.4	43.6	NA	NA	Beta	NA
115	CEA_22_2017_C	Canestaro W, Vodicka E, Downing D, Trussell J. Implications of employer coverage of contraception: Cost‐effectiveness analysis of contraception coverage under an employer mandate. Contraception. 2017 Jan 1;95(1):77-89.	Jones J, Mosher W, Daniels K. Current contraceptive use in the United States, 2006–2010, and changes in patterns of use since 1995. Natl Health Stat Rep 2012;60:1–5.	Sexually active by age (years)	Proportion of women sexually active by age 20-24 years	p_n_sexact20t24	USA	NA	%	80.5	76.5	84.5	NA	NA	Beta	NA
116	CEA_22_2017_C	Canestaro W, Vodicka E, Downing D, Trussell J. Implications of employer coverage of contraception: Cost‐effectiveness analysis of contraception coverage under an employer mandate. Contraception. 2017 Jan 1;95(1):77-89.	Jones J, Mosher W, Daniels K. Current contraceptive use in the United States, 2006–2010, and changes in patterns of use since 1995. Natl Health Stat Rep 2012;60:1–5.	Sexually active by age (years)	Proportion of women sexually active by age 25-29 years	p_n_sexact25t29	USA	NA	%	89.9	85.4	94.4	NA	NA	Beta	NA
117	CEA_22_2017_C	Canestaro W, Vodicka E, Downing D, Trussell J. Implications of employer coverage of contraception: Cost‐effectiveness analysis of contraception coverage under an employer mandate. Contraception. 2017 Jan 1;95(1):77-89.	Jones J, Mosher W, Daniels K. Current contraceptive use in the United States, 2006–2010, and changes in patterns of use since 1995. Natl Health Stat Rep 2012;60:1–5.	Sexually active by age (years)	Proportion of women sexually active by age 30-34 years	p_n_sexact30t34	USA	NA	%	91.5	86.9	96.1	NA	NA	Beta	NA
118	CEA_22_2017_C	Canestaro W, Vodicka E, Downing D, Trussell J. Implications of employer coverage of contraception: Cost‐effectiveness analysis of contraception coverage under an employer mandate. Contraception. 2017 Jan 1;95(1):77-89.	Jones J, Mosher W, Daniels K. Current contraceptive use in the United States, 2006–2010, and changes in patterns of use since 1995. Natl Health Stat Rep 2012;60:1–5.	Sexually active by age (years)	Proportion of women sexually active by age 35-39 years	p_n_sexact35t39	USA	NA	%	92.4	87.8	97	NA	NA	Beta	NA
119	CEA_22_2017_C	Canestaro W, Vodicka E, Downing D, Trussell J. Implications of employer coverage of contraception: Cost‐effectiveness analysis of contraception coverage under an employer mandate. Contraception. 2017 Jan 1;95(1):77-89.	Jones J, Mosher W, Daniels K. Current contraceptive use in the United States, 2006–2010, and changes in patterns of use since 1995. Natl Health Stat Rep 2012;60:1–5.	Sexually active by age (years)	Proportion of women sexually active by age 40-44 years	p_n_sexact40t44	USA	NA	%	90.8	86.3	95.3	NA	NA	Beta	NA
120	CEA_22_2017_C	Canestaro W, Vodicka E, Downing D, Trussell J. Implications of employer coverage of contraception: Cost‐effectiveness analysis of contraception coverage under an employer mandate. Contraception. 2017 Jan 1;95(1):77-89.	Trussell J. Contraceptive failure in the United States. Contraception 2011;83:397–404.	Contraceptive failure rate by method	Failure rate of no method	p_failure_nomethod	USA	NA	%	85	68	100	NA	NA	Beta	NA
121	CEA_22_2017_C	Canestaro W, Vodicka E, Downing D, Trussell J. Implications of employer coverage of contraception: Cost‐effectiveness analysis of contraception coverage under an employer mandate. Contraception. 2017 Jan 1;95(1):77-89.	Trussell J. Contraceptive failure in the United States. Contraception 2011;83:397–404.	Contraceptive failure rate by method	Failure rate of oral contraception	p_failure_oralcont	USA	NA	%	9	7.2	10.8	NA	NA	Beta	NA
122	CEA_22_2017_C	Canestaro W, Vodicka E, Downing D, Trussell J. Implications of employer coverage of contraception: Cost‐effectiveness analysis of contraception coverage under an employer mandate. Contraception. 2017 Jan 1;95(1):77-89.	Trussell J. Contraceptive failure in the United States. Contraception 2011;83:397–404.	Contraceptive failure rate by method	Failure rate of intrauterine device	p_failure_iud	USA	NA	%	0.5	0.4	0.6	NA	NA	Beta	NA
123	CEA_22_2017_C	Canestaro W, Vodicka E, Downing D, Trussell J. Implications of employer coverage of contraception: Cost‐effectiveness analysis of contraception coverage under an employer mandate. Contraception. 2017 Jan 1;95(1):77-89.	Trussell J. Contraceptive failure in the United States. Contraception 2011;83:397–404.	Contraceptive failure rate by method	Failure rate of injectable	p_failure_injectable	USA	NA	%	0.1	0.1	0.1	NA	NA	Beta	NA
124	CEA_22_2017_C	Canestaro W, Vodicka E, Downing D, Trussell J. Implications of employer coverage of contraception: Cost‐effectiveness analysis of contraception coverage under an employer mandate. Contraception. 2017 Jan 1;95(1):77-89.	Trussell J. Contraceptive failure in the United States. Contraception 2011;83:397–404.	Contraceptive failure rate by method	Failure rate of vaginal ring	p_failure_vaginalring	USA	NA	%	9	7.2	10.8	NA	NA	Beta	NA
125	CEA_22_2017_C	Canestaro W, Vodicka E, Downing D, Trussell J. Implications of employer coverage of contraception: Cost‐effectiveness analysis of contraception coverage under an employer mandate. Contraception. 2017 Jan 1;95(1):77-89.	Trussell J. Contraceptive failure in the United States. Contraception 2011;83:397–404.	Contraceptive failure rate by method	Failure rate of transdermal patch	p_failure_transpatch	USA	NA	%	9	7.2	10.8	NA	NA	Beta	NA
126	CEA_22_2017_C	Canestaro W, Vodicka E, Downing D, Trussell J. Implications of employer coverage of contraception: Cost‐effectiveness analysis of contraception coverage under an employer mandate. Contraception. 2017 Jan 1;95(1):77-89.	Trussell J. Contraceptive failure in the United States. Contraception 2011;83:397–404.	Contraceptive failure rate by method	Failure rate of implant	p_failure_implant	USA	NA	%	0.1	0.1	0.1	NA	NA	Beta	NA
127	CEA_22_2017_C	Canestaro W, Vodicka E, Downing D, Trussell J. Implications of employer coverage of contraception: Cost‐effectiveness analysis of contraception coverage under an employer mandate. Contraception. 2017 Jan 1;95(1):77-89.	Trussell J. Contraceptive failure in the United States. Contraception 2011;83:397–404.	Contraceptive failure rate by method	Failure rate of male condom	p_failure_mcondom	USA	NA	%	18	14.4	21.6	NA	NA	Beta	NA
128	CEA_22_2017_C	Canestaro W, Vodicka E, Downing D, Trussell J. Implications of employer coverage of contraception: Cost‐effectiveness analysis of contraception coverage under an employer mandate. Contraception. 2017 Jan 1;95(1):77-89.	Trussell J. Contraceptive failure in the United States. Contraception 2011;83:397–404.	Contraceptive failure rate by method	Failure rate of withdrawal	p_failure_withdrawal	USA	NA	%	22	17.6	26.4	NA	NA	Beta	NA
129	CEA_22_2017_C	Canestaro W, Vodicka E, Downing D, Trussell J. Implications of employer coverage of contraception: Cost‐effectiveness analysis of contraception coverage under an employer mandate. Contraception. 2017 Jan 1;95(1):77-89.	Trussell J. Contraceptive failure in the United States. Contraception 2011;83:397–404.	Contraceptive failure rate by method	Failure rate of fertility awareness	p_failure_fertaware	USA	NA	%	24	19.2	28.8	NA	NA	Beta	NA
130	CEA_22_2017_C	Canestaro W, Vodicka E, Downing D, Trussell J. Implications of employer coverage of contraception: Cost‐effectiveness analysis of contraception coverage under an employer mandate. Contraception. 2017 Jan 1;95(1):77-89.	Trussell J. Contraceptive failure in the United States. Contraception 2011;83:397–404.	Contraceptive failure rate by method	Failure rate of other methods	p_failure_other	USA	NA	%	16.2	13	19.4	NA	NA	Beta	NA
131	CEA_22_2017_C	Canestaro W, Vodicka E, Downing D, Trussell J. Implications of employer coverage of contraception: Cost‐effectiveness analysis of contraception coverage under an employer mandate. Contraception. 2017 Jan 1;95(1):77-89.	Dieguez G, Pyenson BS, Law AW, Lynen R, Trussell J. The cost of unintended pregnancies for employer-sponsored health insurance plans. Am Health Drug Benefits 2015;8:83–92.	Medical costs	Medical costs of live births: intended pregnancy	c_intendedpreg	USA	2015	US$	19241	17317	21165	NA	NA	Normal	NA
132	CEA_22_2017_C	Canestaro W, Vodicka E, Downing D, Trussell J. Implications of employer coverage of contraception: Cost‐effectiveness analysis of contraception coverage under an employer mandate. Contraception. 2017 Jan 1;95(1):77-89.	Dieguez G, Pyenson BS, Law AW, Lynen R, Trussell J. The cost of unintended pregnancies for employer-sponsored health insurance plans. Am Health Drug Benefits 2015;8:83–92.	Medical costs	Medical costs of live births: unwanted pregnancy	c_unwantedpreg	USA	2015	US$	17958	16162	19754	NA	NA	Normal	NA
133	CEA_22_2017_C	Canestaro W, Vodicka E, Downing D, Trussell J. Implications of employer coverage of contraception: Cost‐effectiveness analysis of contraception coverage under an employer mandate. Contraception. 2017 Jan 1;95(1):77-89.	Dieguez G, Pyenson BS, Law AW, Lynen R, Trussell J. The cost of unintended pregnancies for employer-sponsored health insurance plans. Am Health Drug Benefits 2015;8:83–92.	Medical costs	Medical costs of live births: mistimed pregnancy	c_mistimedpreg	USA	2015	US$	17958	16162	19754	NA	NA	Normal	NA
134	CEA_22_2017_C	Canestaro W, Vodicka E, Downing D, Trussell J. Implications of employer coverage of contraception: Cost‐effectiveness analysis of contraception coverage under an employer mandate. Contraception. 2017 Jan 1;95(1):77-89.	Trussell J, Henry N, Hassan F, Prezioso A, Law A, Filonenko A. Burden of unintended pregnancy in the United States: potential savings with increased use of long-acting reversible contraception. Contraception 2013;87:154–61.	Medical costs	Medical cost of medically induced abortion	c_medicalabortion	USA	2015	US$	762	686	838	NA	NA	Normal	NA
135	CEA_22_2017_C	Canestaro W, Vodicka E, Downing D, Trussell J. Implications of employer coverage of contraception: Cost‐effectiveness analysis of contraception coverage under an employer mandate. Contraception. 2017 Jan 1;95(1):77-89.	Trussell J, Henry N, Hassan F, Prezioso A, Law A, Filonenko A. Burden of unintended pregnancy in the United States: potential savings with increased use of long-acting reversible contraception. Contraception 2013;87:154–61.	Medical costs	Medical cost of miscarriage	c_miscarriage	USA	2015	US$	941	846	1035	NA	NA	Normal	NA
136	CEA_22_2017_C	Canestaro W, Vodicka E, Downing D, Trussell J. Implications of employer coverage of contraception: Cost‐effectiveness analysis of contraception coverage under an employer mandate. Contraception. 2017 Jan 1;95(1):77-89.	Trussell J, Henry N, Hassan F, Prezioso A, Law A, Filonenko A. Burden of unintended pregnancy in the United States: potential savings with increased use of long-acting reversible contraception. Contraception 2013;87:154–61.	Medical costs	Medical cost of ectopic pregnancy	c_ectopicpreg	USA	2015	US$	4740	4266	5214	NA	NA	Normal	NA
137	CEA_22_2017_C	Canestaro W, Vodicka E, Downing D, Trussell J. Implications of employer coverage of contraception: Cost‐effectiveness analysis of contraception coverage under an employer mandate. Contraception. 2017 Jan 1;95(1):77-89.	Gold K, Sen A, Xu X. Hospital costs associated with stillbirth delivery. Matern Child Health J 2013;17:1835–41.	Medical costs	medical cost of stillbirth/ other neonatal death	c_stillbirth	USA	2015	US$	5977	5379	6575	NA	NA	Normal	NA
138	CEA_22_2017_C	Canestaro W, Vodicka E, Downing D, Trussell J. Implications of employer coverage of contraception: Cost‐effectiveness analysis of contraception coverage under an employer mandate. Contraception. 2017 Jan 1;95(1):77-89.	RVU15A. In: Services CfMaM, editor. 2016.	Treatment costs	Cost of office visit (CPT 99213)	c_officevisit	USA	2015	US$	73	66	80	NA	NA	Normal	NA
139	CEA_22_2017_C	Canestaro W, Vodicka E, Downing D, Trussell J. Implications of employer coverage of contraception: Cost‐effectiveness analysis of contraception coverage under an employer mandate. Contraception. 2017 Jan 1;95(1):77-89.	RVU15A. In: Services CfMaM, editor. 2016.	Treatment costs	Cost of intrauterine device insertion (CPT 58300)	c_iudinsertion	USA	2015	US$	71	64	78	NA	NA	Normal	NA
140	CEA_22_2017_C	Canestaro W, Vodicka E, Downing D, Trussell J. Implications of employer coverage of contraception: Cost‐effectiveness analysis of contraception coverage under an employer mandate. Contraception. 2017 Jan 1;95(1):77-89.	RVU15A. In: Services CfMaM, editor. 2016.	Treatment costs	Cost of implant insertion (CPT 11981)	c_implantinsertion	USA	2015	US$	143	129	158	NA	NA	Normal	NA
141	CEA_22_2017_C	Canestaro W, Vodicka E, Downing D, Trussell J. Implications of employer coverage of contraception: Cost‐effectiveness analysis of contraception coverage under an employer mandate. Contraception. 2017 Jan 1;95(1):77-89.	Trussell J, Lalla AM, Doan QV, Reyes E, Pinto L, Gricar J. Cost effectiveness of contraceptives in the United States. Contraception 2009;79:5–4.	Treatment costs	Cost of Mirena	c_mirena	USA	2015	US$	697	627	767	NA	NA	Normal	NA
142	CEA_22_2017_C	Canestaro W, Vodicka E, Downing D, Trussell J. Implications of employer coverage of contraception: Cost‐effectiveness analysis of contraception coverage under an employer mandate. Contraception. 2017 Jan 1;95(1):77-89.	Trussell J, Lalla AM, Doan QV, Reyes E, Pinto L, Gricar J. Cost effectiveness of contraceptives in the United States. Contraception 2009;79:5–4.	Treatment costs	Cost of Paragard	c_paragard	USA	2015	US$	588	529	646	NA	NA	Normal	NA
143	CEA_22_2017_C	Canestaro W, Vodicka E, Downing D, Trussell J. Implications of employer coverage of contraception: Cost‐effectiveness analysis of contraception coverage under an employer mandate. Contraception. 2017 Jan 1;95(1):77-89.	Trussell J, Lalla AM, Doan QV, Reyes E, Pinto L, Gricar J. Cost effectiveness of contraceptives in the United States. Contraception 2009;79:5–4.	Treatment costs	Cost of Implanon	c_implanon	USA	2015	US$	746	671	821	NA	NA	Normal	NA
144	CEA_22_2017_C	Canestaro W, Vodicka E, Downing D, Trussell J. Implications of employer coverage of contraception: Cost‐effectiveness analysis of contraception coverage under an employer mandate. Contraception. 2017 Jan 1;95(1):77-89.	GoodRx.	Treatment costs	Cost of contraceptive injection (3 months)	c_injection	USA	2015	US$	100	90	110	NA	NA	Normal	NA
145	CEA_22_2017_C	Canestaro W, Vodicka E, Downing D, Trussell J. Implications of employer coverage of contraception: Cost‐effectiveness analysis of contraception coverage under an employer mandate. Contraception. 2017 Jan 1;95(1):77-89.	GoodRx.	Treatment costs	Cost of transdermal patch (1 month)	c_transpatch	USA	2015	US$	746	672	821	NA	NA	Normal	NA
146	CEA_22_2017_C	Canestaro W, Vodicka E, Downing D, Trussell J. Implications of employer coverage of contraception: Cost‐effectiveness analysis of contraception coverage under an employer mandate. Contraception. 2017 Jan 1;95(1):77-89.	GoodRx.	Treatment costs	Cost of vaginal ring (1 month)	c_vaginalring	USA	2015	US$	127	115	140	NA	NA	Normal	NA
147	CEA_22_2017_C	Canestaro W, Vodicka E, Downing D, Trussell J. Implications of employer coverage of contraception: Cost‐effectiveness analysis of contraception coverage under an employer mandate. Contraception. 2017 Jan 1;95(1):77-89.	GoodRx.	Treatment costs	Cost of oral contraceptive (1 month)	c_oralcont	USA	2015	US$	37	33	41	NA	NA	Normal	NA
148	CEA_22_2017_C	Canestaro W, Vodicka E, Downing D, Trussell J. Implications of employer coverage of contraception: Cost‐effectiveness analysis of contraception coverage under an employer mandate. Contraception. 2017 Jan 1;95(1):77-89.	Zolna M, Lindberg LD. Unintended pregnancy: incidence and outcomes among young adult unmarried women in the United States, 2001 and 2008. Alan Guttmacher Institute; 2012.	Outcomes by intention status and marriage status:Married	Percentage of intended pregnancies among married 15-19 years olds	p_married_intend_preg_15t19	USA	NA	%	43	NA	NA	NA	NA	NA	NA
149	CEA_22_2017_C	Canestaro W, Vodicka E, Downing D, Trussell J. Implications of employer coverage of contraception: Cost‐effectiveness analysis of contraception coverage under an employer mandate. Contraception. 2017 Jan 1;95(1):77-89.	Zolna M, Lindberg LD. Unintended pregnancy: incidence and outcomes among young adult unmarried women in the United States, 2001 and 2008. Alan Guttmacher Institute; 2012.	Outcomes by intention status and marriage status:Married	Percentage of intended births among married 15-19 years olds	p_married_intend_birth_15t19	USA	NA	%	90	NA	NA	NA	NA	NA	NA
150	CEA_22_2017_C	Canestaro W, Vodicka E, Downing D, Trussell J. Implications of employer coverage of contraception: Cost‐effectiveness analysis of contraception coverage under an employer mandate. Contraception. 2017 Jan 1;95(1):77-89.	Andersen A-MN, Wohlfahrt J, Christens P, Olsen J, Melbye M. Maternal age and fetal loss: population based register linkage study. BMJ 2000;320:1708–12.	Outcomes by intention status and marriage status:Married	Percentage of intended miscarriages among married 15-19 years olds	p_married_intend_miscarriage_15t19	Denmark	NA	%	9.5	NA	NA	NA	NA	NA	NA
151	CEA_22_2017_C	Canestaro W, Vodicka E, Downing D, Trussell J. Implications of employer coverage of contraception: Cost‐effectiveness analysis of contraception coverage under an employer mandate. Contraception. 2017 Jan 1;95(1):77-89.	Prevention CFDCA. Sexually transmitted disease surveillance 2013. Atlanta: U.S. Department of Health and Human Services; 2014.	Outcomes by intention status and marriage status:Married	Percentage of intended ectopic pregnancies among married 15-19 years olds	p_married_intend_ectpreg_15t19	USA	NA	%	0.3	NA	NA	NA	NA	NA	NA
152	CEA_22_2017_C	Canestaro W, Vodicka E, Downing D, Trussell J. Implications of employer coverage of contraception: Cost‐effectiveness analysis of contraception coverage under an employer mandate. Contraception. 2017 Jan 1;95(1):77-89.	Waldenstrom U, Cnattingius S, Norman M, Schytt E. Advanced maternal age and stillbirth risk in nulliparous and parous women. Obstet Gynecol 2015;126:355–62.	Outcomes by intention status and marriage status:Married	Percentage of intended stillbirths among married 15-19 years olds	p_married_intend_stillbirth_15t19	Sweden	NA	%	0.2	NA	NA	NA	NA	NA	NA
153	CEA_22_2017_C	Canestaro W, Vodicka E, Downing D, Trussell J. Implications of employer coverage of contraception: Cost‐effectiveness analysis of contraception coverage under an employer mandate. Contraception. 2017 Jan 1;95(1):77-89.	Zolna M, Lindberg LD. Unintended pregnancy: incidence and outcomes among young adult unmarried women in the United States, 2001 and 2008. Alan Guttmacher Institute; 2012.	Outcomes by intention status and marriage status:Married	Percentage of intended abortion among married 15-19 years olds	p_married_intend_abortion_15t19	USA	NA	%	0	NA	NA	NA	NA	NA	NA
154	CEA_22_2017_C	Canestaro W, Vodicka E, Downing D, Trussell J. Implications of employer coverage of contraception: Cost‐effectiveness analysis of contraception coverage under an employer mandate. Contraception. 2017 Jan 1;95(1):77-89.	Zolna M, Lindberg LD. Unintended pregnancy: incidence and outcomes among young adult unmarried women in the United States, 2001 and 2008. Alan Guttmacher Institute; 2012.	Outcomes by intention status and marriage status:Married	Percentage of mistimed pregnancies among married 15-19 years olds	p_married_mistimed_preg_15t19	USA	NA	%	54	NA	NA	NA	NA	NA	NA
155	CEA_22_2017_C	Canestaro W, Vodicka E, Downing D, Trussell J. Implications of employer coverage of contraception: Cost‐effectiveness analysis of contraception coverage under an employer mandate. Contraception. 2017 Jan 1;95(1):77-89.	Zolna M, Lindberg LD. Unintended pregnancy: incidence and outcomes among young adult unmarried women in the United States, 2001 and 2008. Alan Guttmacher Institute; 2012.	Outcomes by intention status and marriage status:Married	Percentage of mistimed births among married 15-19 years olds	p_married_mistimed_birth_15t19	USA	NA	%	82	NA	NA	NA	NA	NA	NA
156	CEA_22_2017_C	Canestaro W, Vodicka E, Downing D, Trussell J. Implications of employer coverage of contraception: Cost‐effectiveness analysis of contraception coverage under an employer mandate. Contraception. 2017 Jan 1;95(1):77-89.	Andersen A-MN, Wohlfahrt J, Christens P, Olsen J, Melbye M. Maternal age and fetal loss: population based register linkage study. BMJ 2000;320:1708–12.	Outcomes by intention status and marriage status:Married	Percentage of mistimed miscarriages among married 15-19 years olds	p_married_mistimed_miscarriage_15t19	Denmark	NA	%	5.4	NA	NA	NA	NA	NA	NA
157	CEA_22_2017_C	Canestaro W, Vodicka E, Downing D, Trussell J. Implications of employer coverage of contraception: Cost‐effectiveness analysis of contraception coverage under an employer mandate. Contraception. 2017 Jan 1;95(1):77-89.	Prevention CFDCA. Sexually transmitted disease surveillance 2013. Atlanta: U.S. Department of Health and Human Services; 2014.	Outcomes by intention status and marriage status:Married	Percentage of mistimed ectopic pregnancies among married 15-19 years olds	p_married_mistimed_ectpreg_15t19	USA	NA	%	0.3	NA	NA	NA	NA	NA	NA
158	CEA_22_2017_C	Canestaro W, Vodicka E, Downing D, Trussell J. Implications of employer coverage of contraception: Cost‐effectiveness analysis of contraception coverage under an employer mandate. Contraception. 2017 Jan 1;95(1):77-89.	Waldenstrom U, Cnattingius S, Norman M, Schytt E. Advanced maternal age and stillbirth risk in nulliparous and parous women. Obstet Gynecol 2015;126:355–62.	Outcomes by intention status and marriage status:Married	Percentage of mistimed stillbirths among married 15-19 years olds	p_married_mistimed_stillbirth_15t19	Sweden	NA	%	0.2	NA	NA	NA	NA	NA	NA
159	CEA_22_2017_C	Canestaro W, Vodicka E, Downing D, Trussell J. Implications of employer coverage of contraception: Cost‐effectiveness analysis of contraception coverage under an employer mandate. Contraception. 2017 Jan 1;95(1):77-89.	Zolna M, Lindberg LD. Unintended pregnancy: incidence and outcomes among young adult unmarried women in the United States, 2001 and 2008. Alan Guttmacher Institute; 2012.	Outcomes by intention status and marriage status:Married	Percentage of mistimed abortion among married 15-19 years olds	p_married_mistimed_abortion_15t19	USA	NA	%	13	NA	NA	NA	NA	NA	NA
160	CEA_22_2017_C	Canestaro W, Vodicka E, Downing D, Trussell J. Implications of employer coverage of contraception: Cost‐effectiveness analysis of contraception coverage under an employer mandate. Contraception. 2017 Jan 1;95(1):77-89.	Zolna M, Lindberg LD. Unintended pregnancy: incidence and outcomes among young adult unmarried women in the United States, 2001 and 2008. Alan Guttmacher Institute; 2012.	Outcomes by intention status and marriage status:Married	Percentage of unwanted pregnancies among married 15-19 years olds	p_married_unwanted_preg_15t19	USA	NA	%	2.9	NA	NA	NA	NA	NA	NA
161	CEA_22_2017_C	Canestaro W, Vodicka E, Downing D, Trussell J. Implications of employer coverage of contraception: Cost‐effectiveness analysis of contraception coverage under an employer mandate. Contraception. 2017 Jan 1;95(1):77-89.	Zolna M, Lindberg LD. Unintended pregnancy: incidence and outcomes among young adult unmarried women in the United States, 2001 and 2008. Alan Guttmacher Institute; 2012.	Outcomes by intention status and marriage status:Married	Percentage of unwanted births among married 15-19 years olds	p_married_unwanted_birth_15t19	USA	NA	%	0	NA	NA	NA	NA	NA	NA
162	CEA_22_2017_C	Canestaro W, Vodicka E, Downing D, Trussell J. Implications of employer coverage of contraception: Cost‐effectiveness analysis of contraception coverage under an employer mandate. Contraception. 2017 Jan 1;95(1):77-89.	Andersen A-MN, Wohlfahrt J, Christens P, Olsen J, Melbye M. Maternal age and fetal loss: population based register linkage study. BMJ 2000;320:1708–12.	Outcomes by intention status and marriage status:Married	Percentage of unwanted miscarriages among married 15-19 years olds	p_married_unwanted_miscarriage_15t19	Denmark	NA	%	5.4	NA	NA	NA	NA	NA	NA
163	CEA_22_2017_C	Canestaro W, Vodicka E, Downing D, Trussell J. Implications of employer coverage of contraception: Cost‐effectiveness analysis of contraception coverage under an employer mandate. Contraception. 2017 Jan 1;95(1):77-89.	Prevention CFDCA. Sexually transmitted disease surveillance 2013. Atlanta: U.S. Department of Health and Human Services; 2014.	Outcomes by intention status and marriage status:Married	Percentage of unwanted ectopic pregnancies among married 15-19 years olds	p_married_unwanted_ectpreg_15t19	USA	NA	%	0.3	NA	NA	NA	NA	NA	NA
164	CEA_22_2017_C	Canestaro W, Vodicka E, Downing D, Trussell J. Implications of employer coverage of contraception: Cost‐effectiveness analysis of contraception coverage under an employer mandate. Contraception. 2017 Jan 1;95(1):77-89.	Waldenstrom U, Cnattingius S, Norman M, Schytt E. Advanced maternal age and stillbirth risk in nulliparous and parous women. Obstet Gynecol 2015;126:355–62.	Outcomes by intention status and marriage status:Married	Percentage of unwanted stillbirths among married 15-19 years olds	p_married_unwanted_stillbirth_15t19	Sweden	NA	%	0.2	NA	NA	NA	NA	NA	NA
165	CEA_22_2017_C	Canestaro W, Vodicka E, Downing D, Trussell J. Implications of employer coverage of contraception: Cost‐effectiveness analysis of contraception coverage under an employer mandate. Contraception. 2017 Jan 1;95(1):77-89.	Zolna M, Lindberg LD. Unintended pregnancy: incidence and outcomes among young adult unmarried women in the United States, 2001 and 2008. Alan Guttmacher Institute; 2012.	Outcomes by intention status and marriage status:Married	Percentage of unwanted abortion among married 15-19 years olds	p_married_unwanted_abortion_15t19	USA	NA	%	94	NA	NA	NA	NA	NA	NA
166	CEA_22_2017_C	Canestaro W, Vodicka E, Downing D, Trussell J. Implications of employer coverage of contraception: Cost‐effectiveness analysis of contraception coverage under an employer mandate. Contraception. 2017 Jan 1;95(1):77-89.	Zolna M, Lindberg LD. Unintended pregnancy: incidence and outcomes among young adult unmarried women in the United States, 2001 and 2008. Alan Guttmacher Institute; 2012.	Outcomes by intention status and marriage status:Married	Percentage of intended pregnancies among married 20-24 years olds	p_married_intend_preg_20t24	USA	NA	%	57	NA	NA	NA	NA	NA	NA
167	CEA_22_2017_C	Canestaro W, Vodicka E, Downing D, Trussell J. Implications of employer coverage of contraception: Cost‐effectiveness analysis of contraception coverage under an employer mandate. Contraception. 2017 Jan 1;95(1):77-89.	Zolna M, Lindberg LD. Unintended pregnancy: incidence and outcomes among young adult unmarried women in the United States, 2001 and 2008. Alan Guttmacher Institute; 2012.	Outcomes by intention status and marriage status:Married	Percentage of intended births among married 20-24 years olds	p_married_intend_birth_20t24	USA	NA	%	90	NA	NA	NA	NA	NA	NA
168	CEA_22_2017_C	Canestaro W, Vodicka E, Downing D, Trussell J. Implications of employer coverage of contraception: Cost‐effectiveness analysis of contraception coverage under an employer mandate. Contraception. 2017 Jan 1;95(1):77-89.	Andersen A-MN, Wohlfahrt J, Christens P, Olsen J, Melbye M. Maternal age and fetal loss: population based register linkage study. BMJ 2000;320:1708–12.	Outcomes by intention status and marriage status:Married	Percentage of intended miscarriages among married 20-24 years olds	p_married_intend_miscarriage_20t24	Denmark	NA	%	9.4	NA	NA	NA	NA	NA	NA
169	CEA_22_2017_C	Canestaro W, Vodicka E, Downing D, Trussell J. Implications of employer coverage of contraception: Cost‐effectiveness analysis of contraception coverage under an employer mandate. Contraception. 2017 Jan 1;95(1):77-89.	Prevention CFDCA. Sexually transmitted disease surveillance 2013. Atlanta: U.S. Department of Health and Human Services; 2014.	Outcomes by intention status and marriage status:Married	Percentage of intended ectopic pregnancies among married 20-24 years olds	p_married_intend_ectpreg_20t24	USA	NA	%	0.5	NA	NA	NA	NA	NA	NA
170	CEA_22_2017_C	Canestaro W, Vodicka E, Downing D, Trussell J. Implications of employer coverage of contraception: Cost‐effectiveness analysis of contraception coverage under an employer mandate. Contraception. 2017 Jan 1;95(1):77-89.	Waldenstrom U, Cnattingius S, Norman M, Schytt E. Advanced maternal age and stillbirth risk in nulliparous and parous women. Obstet Gynecol 2015;126:355–62.	Outcomes by intention status and marriage status:Married	Percentage of intended stillbirths among married 20-24 years olds	p_married_intend_stillbirth_20t24	Sweden	NA	%	0.3	NA	NA	NA	NA	NA	NA
171	CEA_22_2017_C	Canestaro W, Vodicka E, Downing D, Trussell J. Implications of employer coverage of contraception: Cost‐effectiveness analysis of contraception coverage under an employer mandate. Contraception. 2017 Jan 1;95(1):77-89.	Zolna M, Lindberg LD. Unintended pregnancy: incidence and outcomes among young adult unmarried women in the United States, 2001 and 2008. Alan Guttmacher Institute; 2012.	Outcomes by intention status and marriage status:Married	Percentage of intended abortion among married 20-24 years olds	p_married_intend_abortion_20t24	USA	NA	%	0	NA	NA	NA	NA	NA	NA
172	CEA_22_2017_C	Canestaro W, Vodicka E, Downing D, Trussell J. Implications of employer coverage of contraception: Cost‐effectiveness analysis of contraception coverage under an employer mandate. Contraception. 2017 Jan 1;95(1):77-89.	Zolna M, Lindberg LD. Unintended pregnancy: incidence and outcomes among young adult unmarried women in the United States, 2001 and 2008. Alan Guttmacher Institute; 2012.	Outcomes by intention status and marriage status:Married	Percentage of mistimed pregnancies among married 20-24 years olds	p_married_mistimed_preg_20t24	USA	NA	%	35	NA	NA	NA	NA	NA	NA
173	CEA_22_2017_C	Canestaro W, Vodicka E, Downing D, Trussell J. Implications of employer coverage of contraception: Cost‐effectiveness analysis of contraception coverage under an employer mandate. Contraception. 2017 Jan 1;95(1):77-89.	Zolna M, Lindberg LD. Unintended pregnancy: incidence and outcomes among young adult unmarried women in the United States, 2001 and 2008. Alan Guttmacher Institute; 2012.	Outcomes by intention status and marriage status:Married	Percentage of mistimed births among married 20-24 years olds	p_married_mistimed_birth_20t24	USA	NA	%	75	NA	NA	NA	NA	NA	NA
174	CEA_22_2017_C	Canestaro W, Vodicka E, Downing D, Trussell J. Implications of employer coverage of contraception: Cost‐effectiveness analysis of contraception coverage under an employer mandate. Contraception. 2017 Jan 1;95(1):77-89.	Andersen A-MN, Wohlfahrt J, Christens P, Olsen J, Melbye M. Maternal age and fetal loss: population based register linkage study. BMJ 2000;320:1708–12.	Outcomes by intention status and marriage status:Married	Percentage of mistimed miscarriages among married 20-24 years olds	p_married_mistimed_miscarriage_20t24	Denmark	NA	%	7	NA	NA	NA	NA	NA	NA
175	CEA_22_2017_C	Canestaro W, Vodicka E, Downing D, Trussell J. Implications of employer coverage of contraception: Cost‐effectiveness analysis of contraception coverage under an employer mandate. Contraception. 2017 Jan 1;95(1):77-89.	Prevention CFDCA. Sexually transmitted disease surveillance 2013. Atlanta: U.S. Department of Health and Human Services; 2014.	Outcomes by intention status and marriage status:Married	Percentage of mistimed ectopic pregnancies among married 20-24 years olds	p_married_mistimed_ectpreg_20t24	USA	NA	%	0.5	NA	NA	NA	NA	NA	NA
176	CEA_22_2017_C	Canestaro W, Vodicka E, Downing D, Trussell J. Implications of employer coverage of contraception: Cost‐effectiveness analysis of contraception coverage under an employer mandate. Contraception. 2017 Jan 1;95(1):77-89.	Waldenstrom U, Cnattingius S, Norman M, Schytt E. Advanced maternal age and stillbirth risk in nulliparous and parous women. Obstet Gynecol 2015;126:355–62.	Outcomes by intention status and marriage status:Married	Percentage of mistimed stillbirths among married 20-24 years olds	p_married_mistimed_stillbirth_20t24	Sweden	NA	%	0.3	NA	NA	NA	NA	NA	NA
177	CEA_22_2017_C	Canestaro W, Vodicka E, Downing D, Trussell J. Implications of employer coverage of contraception: Cost‐effectiveness analysis of contraception coverage under an employer mandate. Contraception. 2017 Jan 1;95(1):77-89.	Zolna M, Lindberg LD. Unintended pregnancy: incidence and outcomes among young adult unmarried women in the United States, 2001 and 2008. Alan Guttmacher Institute; 2012.	Outcomes by intention status and marriage status:Married	Percentage of mistimed abortion among married 20-24 years olds	p_married_mistimed_abortion_20t24	USA	NA	%	17	NA	NA	NA	NA	NA	NA
178	CEA_22_2017_C	Canestaro W, Vodicka E, Downing D, Trussell J. Implications of employer coverage of contraception: Cost‐effectiveness analysis of contraception coverage under an employer mandate. Contraception. 2017 Jan 1;95(1):77-89.	Zolna M, Lindberg LD. Unintended pregnancy: incidence and outcomes among young adult unmarried women in the United States, 2001 and 2008. Alan Guttmacher Institute; 2012.	Outcomes by intention status and marriage status:Married	Percentage of unwanted pregnancies among married 20-24 years olds	p_married_unwanted_preg_20t24	USA	NA	%	7.8	NA	NA	NA	NA	NA	NA
179	CEA_22_2017_C	Canestaro W, Vodicka E, Downing D, Trussell J. Implications of employer coverage of contraception: Cost‐effectiveness analysis of contraception coverage under an employer mandate. Contraception. 2017 Jan 1;95(1):77-89.	Zolna M, Lindberg LD. Unintended pregnancy: incidence and outcomes among young adult unmarried women in the United States, 2001 and 2008. Alan Guttmacher Institute; 2012.	Outcomes by intention status and marriage status:Married	Percentage of unwanted births among married 20-24 years olds	p_married_unwanted_birth_20t24	USA	NA	%	62	NA	NA	NA	NA	NA	NA
180	CEA_22_2017_C	Canestaro W, Vodicka E, Downing D, Trussell J. Implications of employer coverage of contraception: Cost‐effectiveness analysis of contraception coverage under an employer mandate. Contraception. 2017 Jan 1;95(1):77-89.	Andersen A-MN, Wohlfahrt J, Christens P, Olsen J, Melbye M. Maternal age and fetal loss: population based register linkage study. BMJ 2000;320:1708–12.	Outcomes by intention status and marriage status:Married	Percentage of unwanted miscarriages among married 20-24 years olds	p_married_unwanted_miscarriage_20t24	Denmark	NA	%	7	NA	NA	NA	NA	NA	NA
181	CEA_22_2017_C	Canestaro W, Vodicka E, Downing D, Trussell J. Implications of employer coverage of contraception: Cost‐effectiveness analysis of contraception coverage under an employer mandate. Contraception. 2017 Jan 1;95(1):77-89.	Prevention CFDCA. Sexually transmitted disease surveillance 2013. Atlanta: U.S. Department of Health and Human Services; 2014.	Outcomes by intention status and marriage status:Married	Percentage of unwanted ectopic pregnancies among married 20-24 years olds	p_married_unwanted_ectpreg_20t24	USA	NA	%	0.5	NA	NA	NA	NA	NA	NA
182	CEA_22_2017_C	Canestaro W, Vodicka E, Downing D, Trussell J. Implications of employer coverage of contraception: Cost‐effectiveness analysis of contraception coverage under an employer mandate. Contraception. 2017 Jan 1;95(1):77-89.	Waldenstrom U, Cnattingius S, Norman M, Schytt E. Advanced maternal age and stillbirth risk in nulliparous and parous women. Obstet Gynecol 2015;126:355–62.	Outcomes by intention status and marriage status:Married	Percentage of unwanted stillbirths among married 20-24 years olds	p_married_unwanted_stillbirth_20t24	Sweden	NA	%	0.3	NA	NA	NA	NA	NA	NA
183	CEA_22_2017_C	Canestaro W, Vodicka E, Downing D, Trussell J. Implications of employer coverage of contraception: Cost‐effectiveness analysis of contraception coverage under an employer mandate. Contraception. 2017 Jan 1;95(1):77-89.	Zolna M, Lindberg LD. Unintended pregnancy: incidence and outcomes among young adult unmarried women in the United States, 2001 and 2008. Alan Guttmacher Institute; 2012.	Outcomes by intention status and marriage status:Married	Percentage of unwanted abortion among married 20-24 years olds	p_married_unwanted_abortion_20t24	USA	NA	%	31	NA	NA	NA	NA	NA	NA
184	CEA_22_2017_C	Canestaro W, Vodicka E, Downing D, Trussell J. Implications of employer coverage of contraception: Cost‐effectiveness analysis of contraception coverage under an employer mandate. Contraception. 2017 Jan 1;95(1):77-89.	Zolna M, Lindberg LD. Unintended pregnancy: incidence and outcomes among young adult unmarried women in the United States, 2001 and 2008. Alan Guttmacher Institute; 2012.	Outcomes by intention status and marriage status:Married	Percentage of intended pregnancies among married 25-29 years olds	p_married_intend_preg_25t29	USA	NA	%	69	NA	NA	NA	NA	NA	NA
185	CEA_22_2017_C	Canestaro W, Vodicka E, Downing D, Trussell J. Implications of employer coverage of contraception: Cost‐effectiveness analysis of contraception coverage under an employer mandate. Contraception. 2017 Jan 1;95(1):77-89.	Zolna M, Lindberg LD. Unintended pregnancy: incidence and outcomes among young adult unmarried women in the United States, 2001 and 2008. Alan Guttmacher Institute; 2012.	Outcomes by intention status and marriage status:Married	Percentage of intended births among married 25-29 years olds	p_married_intend_birth_25t29	USA	NA	%	86	NA	NA	NA	NA	NA	NA
186	CEA_22_2017_C	Canestaro W, Vodicka E, Downing D, Trussell J. Implications of employer coverage of contraception: Cost‐effectiveness analysis of contraception coverage under an employer mandate. Contraception. 2017 Jan 1;95(1):77-89.	Andersen A-MN, Wohlfahrt J, Christens P, Olsen J, Melbye M. Maternal age and fetal loss: population based register linkage study. BMJ 2000;320:1708–12.	Outcomes by intention status and marriage status:Married	Percentage of intended miscarriages among married 25-29 years olds	p_married_intend_miscarriage_25t29	Denmark	NA	%	12.7	NA	NA	NA	NA	NA	NA
187	CEA_22_2017_C	Canestaro W, Vodicka E, Downing D, Trussell J. Implications of employer coverage of contraception: Cost‐effectiveness analysis of contraception coverage under an employer mandate. Contraception. 2017 Jan 1;95(1):77-89.	Prevention CFDCA. Sexually transmitted disease surveillance 2013. Atlanta: U.S. Department of Health and Human Services; 2014.	Outcomes by intention status and marriage status:Married	Percentage of intended ectopic pregnancies among married 25-29 years olds	p_married_intend_ectpreg_25t29	USA	NA	%	0.6	NA	NA	NA	NA	NA	NA
188	CEA_22_2017_C	Canestaro W, Vodicka E, Downing D, Trussell J. Implications of employer coverage of contraception: Cost‐effectiveness analysis of contraception coverage under an employer mandate. Contraception. 2017 Jan 1;95(1):77-89.	Waldenstrom U, Cnattingius S, Norman M, Schytt E. Advanced maternal age and stillbirth risk in nulliparous and parous women. Obstet Gynecol 2015;126:355–62.	Outcomes by intention status and marriage status:Married	Percentage of intended stillbirths among married 25-29 years olds	p_married_intend_stillbirth_25t29	Sweden	NA	%	0.3	NA	NA	NA	NA	NA	NA
189	CEA_22_2017_C	Canestaro W, Vodicka E, Downing D, Trussell J. Implications of employer coverage of contraception: Cost‐effectiveness analysis of contraception coverage under an employer mandate. Contraception. 2017 Jan 1;95(1):77-89.	Zolna M, Lindberg LD. Unintended pregnancy: incidence and outcomes among young adult unmarried women in the United States, 2001 and 2008. Alan Guttmacher Institute; 2012.	Outcomes by intention status and marriage status:Married	Percentage of intended abortion among married 25-29 years olds	p_married_intend_abortion_25t29	USA	NA	%	0	NA	NA	NA	NA	NA	NA
190	CEA_22_2017_C	Canestaro W, Vodicka E, Downing D, Trussell J. Implications of employer coverage of contraception: Cost‐effectiveness analysis of contraception coverage under an employer mandate. Contraception. 2017 Jan 1;95(1):77-89.	Zolna M, Lindberg LD. Unintended pregnancy: incidence and outcomes among young adult unmarried women in the United States, 2001 and 2008. Alan Guttmacher Institute; 2012.	Outcomes by intention status and marriage status:Married	Percentage of mistimed pregnancies among married 25-29 years olds	p_married_mistimed_preg_25t29	USA	NA	%	22	NA	NA	NA	NA	NA	NA
191	CEA_22_2017_C	Canestaro W, Vodicka E, Downing D, Trussell J. Implications of employer coverage of contraception: Cost‐effectiveness analysis of contraception coverage under an employer mandate. Contraception. 2017 Jan 1;95(1):77-89.	Zolna M, Lindberg LD. Unintended pregnancy: incidence and outcomes among young adult unmarried women in the United States, 2001 and 2008. Alan Guttmacher Institute; 2012.	Outcomes by intention status and marriage status:Married	Percentage of mistimed births among married 25-29 years olds	p_married_mistimed_birth_25t29	USA	NA	%	70	NA	NA	NA	NA	NA	NA
192	CEA_22_2017_C	Canestaro W, Vodicka E, Downing D, Trussell J. Implications of employer coverage of contraception: Cost‐effectiveness analysis of contraception coverage under an employer mandate. Contraception. 2017 Jan 1;95(1):77-89.	Andersen A-MN, Wohlfahrt J, Christens P, Olsen J, Melbye M. Maternal age and fetal loss: population based register linkage study. BMJ 2000;320:1708–12.	Outcomes by intention status and marriage status:Married	Percentage of mistimed miscarriages among married 25-29 years olds	p_married_mistimed_miscarriage_25t29	Denmark	NA	%	8.1	NA	NA	NA	NA	NA	NA
193	CEA_22_2017_C	Canestaro W, Vodicka E, Downing D, Trussell J. Implications of employer coverage of contraception: Cost‐effectiveness analysis of contraception coverage under an employer mandate. Contraception. 2017 Jan 1;95(1):77-89.	Prevention CFDCA. Sexually transmitted disease surveillance 2013. Atlanta: U.S. Department of Health and Human Services; 2014.	Outcomes by intention status and marriage status:Married	Percentage of mistimed ectopic pregnancies among married 25-29 years olds	p_married_mistimed_ectpreg_25t29	USA	NA	%	0.6	NA	NA	NA	NA	NA	NA
194	CEA_22_2017_C	Canestaro W, Vodicka E, Downing D, Trussell J. Implications of employer coverage of contraception: Cost‐effectiveness analysis of contraception coverage under an employer mandate. Contraception. 2017 Jan 1;95(1):77-89.	Waldenstrom U, Cnattingius S, Norman M, Schytt E. Advanced maternal age and stillbirth risk in nulliparous and parous women. Obstet Gynecol 2015;126:355–62.	Outcomes by intention status and marriage status:Married	Percentage of mistimed stillbirths among married 25-29 years olds	p_married_mistimed_stillbirth_25t29	Sweden	NA	%	0.3	NA	NA	NA	NA	NA	NA
195	CEA_22_2017_C	Canestaro W, Vodicka E, Downing D, Trussell J. Implications of employer coverage of contraception: Cost‐effectiveness analysis of contraception coverage under an employer mandate. Contraception. 2017 Jan 1;95(1):77-89.	Zolna M, Lindberg LD. Unintended pregnancy: incidence and outcomes among young adult unmarried women in the United States, 2001 and 2008. Alan Guttmacher Institute; 2012.	Outcomes by intention status and marriage status:Married	Percentage of mistimed abortion among married 25-29 years olds	p_married_mistimed_abortion_25t29	USA	NA	%	21	NA	NA	NA	NA	NA	NA
196	CEA_22_2017_C	Canestaro W, Vodicka E, Downing D, Trussell J. Implications of employer coverage of contraception: Cost‐effectiveness analysis of contraception coverage under an employer mandate. Contraception. 2017 Jan 1;95(1):77-89.	Zolna M, Lindberg LD. Unintended pregnancy: incidence and outcomes among young adult unmarried women in the United States, 2001 and 2008. Alan Guttmacher Institute; 2012.	Outcomes by intention status and marriage status:Married	Percentage of unwanted pregnancies among married 25-29 years olds	p_married_unwanted_preg_25t29	USA	NA	%	9	NA	NA	NA	NA	NA	NA
197	CEA_22_2017_C	Canestaro W, Vodicka E, Downing D, Trussell J. Implications of employer coverage of contraception: Cost‐effectiveness analysis of contraception coverage under an employer mandate. Contraception. 2017 Jan 1;95(1):77-89.	Zolna M, Lindberg LD. Unintended pregnancy: incidence and outcomes among young adult unmarried women in the United States, 2001 and 2008. Alan Guttmacher Institute; 2012.	Outcomes by intention status and marriage status:Married	Percentage of unwanted births among married 25-29 years olds	p_married_unwanted_birth_25t29	USA	NA	%	65	NA	NA	NA	NA	NA	NA
198	CEA_22_2017_C	Canestaro W, Vodicka E, Downing D, Trussell J. Implications of employer coverage of contraception: Cost‐effectiveness analysis of contraception coverage under an employer mandate. Contraception. 2017 Jan 1;95(1):77-89.	Andersen A-MN, Wohlfahrt J, Christens P, Olsen J, Melbye M. Maternal age and fetal loss: population based register linkage study. BMJ 2000;320:1708–12.	Outcomes by intention status and marriage status:Married	Percentage of unwanted miscarriages among married 25-29 years olds	p_married_unwanted_miscarriage_25t29	Denmark	NA	%	8.1	NA	NA	NA	NA	NA	NA
199	CEA_22_2017_C	Canestaro W, Vodicka E, Downing D, Trussell J. Implications of employer coverage of contraception: Cost‐effectiveness analysis of contraception coverage under an employer mandate. Contraception. 2017 Jan 1;95(1):77-89.	Prevention CFDCA. Sexually transmitted disease surveillance 2013. Atlanta: U.S. Department of Health and Human Services; 2014.	Outcomes by intention status and marriage status:Married	Percentage of unwanted ectopic pregnancies among married 25-29 years olds	p_married_unwanted_ectpreg_25t29	USA	NA	%	0.6	NA	NA	NA	NA	NA	NA
200	CEA_22_2017_C	Canestaro W, Vodicka E, Downing D, Trussell J. Implications of employer coverage of contraception: Cost‐effectiveness analysis of contraception coverage under an employer mandate. Contraception. 2017 Jan 1;95(1):77-89.	Waldenstrom U, Cnattingius S, Norman M, Schytt E. Advanced maternal age and stillbirth risk in nulliparous and parous women. Obstet Gynecol 2015;126:355–62.	Outcomes by intention status and marriage status:Married	Percentage of unwanted stillbirths among married 25-29 years olds	p_married_unwanted_stillbirth_25t29	Sweden	NA	%	0.3	NA	NA	NA	NA	NA	NA
201	CEA_22_2017_C	Canestaro W, Vodicka E, Downing D, Trussell J. Implications of employer coverage of contraception: Cost‐effectiveness analysis of contraception coverage under an employer mandate. Contraception. 2017 Jan 1;95(1):77-89.	Zolna M, Lindberg LD. Unintended pregnancy: incidence and outcomes among young adult unmarried women in the United States, 2001 and 2008. Alan Guttmacher Institute; 2012.	Outcomes by intention status and marriage status:Married	Percentage of unwanted abortion among married 25-29 years olds	p_married_unwanted_abortion_25t29	USA	NA	%	26	NA	NA	NA	NA	NA	NA
202	CEA_22_2017_C	Canestaro W, Vodicka E, Downing D, Trussell J. Implications of employer coverage of contraception: Cost‐effectiveness analysis of contraception coverage under an employer mandate. Contraception. 2017 Jan 1;95(1):77-89.	Zolna M, Lindberg LD. Unintended pregnancy: incidence and outcomes among young adult unmarried women in the United States, 2001 and 2008. Alan Guttmacher Institute; 2012.	Outcomes by intention status and marriage status:Married	Percentage of intended pregnancies among married 30-34 years olds	p_married_intend_preg_30t34	USA	NA	%	74	NA	NA	NA	NA	NA	NA
203	CEA_22_2017_C	Canestaro W, Vodicka E, Downing D, Trussell J. Implications of employer coverage of contraception: Cost‐effectiveness analysis of contraception coverage under an employer mandate. Contraception. 2017 Jan 1;95(1):77-89.	Zolna M, Lindberg LD. Unintended pregnancy: incidence and outcomes among young adult unmarried women in the United States, 2001 and 2008. Alan Guttmacher Institute; 2012.	Outcomes by intention status and marriage status:Married	Percentage of intended births among married 30-34 years olds	p_married_intend_birth_30t34	USA	NA	%	80	NA	NA	NA	NA	NA	NA
204	CEA_22_2017_C	Canestaro W, Vodicka E, Downing D, Trussell J. Implications of employer coverage of contraception: Cost‐effectiveness analysis of contraception coverage under an employer mandate. Contraception. 2017 Jan 1;95(1):77-89.	Andersen A-MN, Wohlfahrt J, Christens P, Olsen J, Melbye M. Maternal age and fetal loss: population based register linkage study. BMJ 2000;320:1708–12.	Outcomes by intention status and marriage status:Married	Percentage of intended miscarriages among married 30-34 years olds	p_married_intend_miscarriage_30t34	Denmark	NA	%	18.8	NA	NA	NA	NA	NA	NA
205	CEA_22_2017_C	Canestaro W, Vodicka E, Downing D, Trussell J. Implications of employer coverage of contraception: Cost‐effectiveness analysis of contraception coverage under an employer mandate. Contraception. 2017 Jan 1;95(1):77-89.	Prevention CFDCA. Sexually transmitted disease surveillance 2013. Atlanta: U.S. Department of Health and Human Services; 2014.	Outcomes by intention status and marriage status:Married	Percentage of intended ectopic pregnancies among married 30-34 years olds	p_married_intend_ectpreg_30t34	USA	NA	%	0.7	NA	NA	NA	NA	NA	NA
206	CEA_22_2017_C	Canestaro W, Vodicka E, Downing D, Trussell J. Implications of employer coverage of contraception: Cost‐effectiveness analysis of contraception coverage under an employer mandate. Contraception. 2017 Jan 1;95(1):77-89.	Waldenstrom U, Cnattingius S, Norman M, Schytt E. Advanced maternal age and stillbirth risk in nulliparous and parous women. Obstet Gynecol 2015;126:355–62.	Outcomes by intention status and marriage status:Married	Percentage of intended stillbirths among married 30-34 years olds	p_married_intend_stillbirth_30t34	Sweden	NA	%	0.4	NA	NA	NA	NA	NA	NA
207	CEA_22_2017_C	Canestaro W, Vodicka E, Downing D, Trussell J. Implications of employer coverage of contraception: Cost‐effectiveness analysis of contraception coverage under an employer mandate. Contraception. 2017 Jan 1;95(1):77-89.	Zolna M, Lindberg LD. Unintended pregnancy: incidence and outcomes among young adult unmarried women in the United States, 2001 and 2008. Alan Guttmacher Institute; 2012.	Outcomes by intention status and marriage status:Married	Percentage of intended abortion among married 30-34 years olds	p_married_intend_abortion_30t34	USA	NA	%	0	NA	NA	NA	NA	NA	NA
208	CEA_22_2017_C	Canestaro W, Vodicka E, Downing D, Trussell J. Implications of employer coverage of contraception: Cost‐effectiveness analysis of contraception coverage under an employer mandate. Contraception. 2017 Jan 1;95(1):77-89.	Zolna M, Lindberg LD. Unintended pregnancy: incidence and outcomes among young adult unmarried women in the United States, 2001 and 2008. Alan Guttmacher Institute; 2012.	Outcomes by intention status and marriage status:Married	Percentage of mistimed pregnancies among married 30-34 years olds	p_married_mistimed_preg_30t34	USA	NA	%	12	NA	NA	NA	NA	NA	NA
209	CEA_22_2017_C	Canestaro W, Vodicka E, Downing D, Trussell J. Implications of employer coverage of contraception: Cost‐effectiveness analysis of contraception coverage under an employer mandate. Contraception. 2017 Jan 1;95(1):77-89.	Zolna M, Lindberg LD. Unintended pregnancy: incidence and outcomes among young adult unmarried women in the United States, 2001 and 2008. Alan Guttmacher Institute; 2012.	Outcomes by intention status and marriage status:Married	Percentage of mistimed births among married 30-34 years olds	p_married_mistimed_birth_30t34	USA	NA	%	72	NA	NA	NA	NA	NA	NA
210	CEA_22_2017_C	Canestaro W, Vodicka E, Downing D, Trussell J. Implications of employer coverage of contraception: Cost‐effectiveness analysis of contraception coverage under an employer mandate. Contraception. 2017 Jan 1;95(1):77-89.	Andersen A-MN, Wohlfahrt J, Christens P, Olsen J, Melbye M. Maternal age and fetal loss: population based register linkage study. BMJ 2000;320:1708–12.	Outcomes by intention status and marriage status:Married	Percentage of mistimed miscarriages among married 30-34 years olds	p_married_mistimed_miscarriage_30t34	Denmark	NA	%	9.5	NA	NA	NA	NA	NA	NA
211	CEA_22_2017_C	Canestaro W, Vodicka E, Downing D, Trussell J. Implications of employer coverage of contraception: Cost‐effectiveness analysis of contraception coverage under an employer mandate. Contraception. 2017 Jan 1;95(1):77-89.	Prevention CFDCA. Sexually transmitted disease surveillance 2013. Atlanta: U.S. Department of Health and Human Services; 2014.	Outcomes by intention status and marriage status:Married	Percentage of mistimed ectopic pregnancies among married 30-34 years olds	p_married_mistimed_ectpreg_30t34	USA	NA	%	0.7	NA	NA	NA	NA	NA	NA
212	CEA_22_2017_C	Canestaro W, Vodicka E, Downing D, Trussell J. Implications of employer coverage of contraception: Cost‐effectiveness analysis of contraception coverage under an employer mandate. Contraception. 2017 Jan 1;95(1):77-89.	Waldenstrom U, Cnattingius S, Norman M, Schytt E. Advanced maternal age and stillbirth risk in nulliparous and parous women. Obstet Gynecol 2015;126:355–62.	Outcomes by intention status and marriage status:Married	Percentage of mistimed stillbirths among married 30-34 years olds	p_married_mistimed_stillbirth_30t34	Sweden	NA	%	0.4	NA	NA	NA	NA	NA	NA
213	CEA_22_2017_C	Canestaro W, Vodicka E, Downing D, Trussell J. Implications of employer coverage of contraception: Cost‐effectiveness analysis of contraception coverage under an employer mandate. Contraception. 2017 Jan 1;95(1):77-89.	Zolna M, Lindberg LD. Unintended pregnancy: incidence and outcomes among young adult unmarried women in the United States, 2001 and 2008. Alan Guttmacher Institute; 2012.	Outcomes by intention status and marriage status:Married	Percentage of mistimed abortion among married 30-34 years olds	p_married_mistimed_abortion_30t34	USA	NA	%	17	NA	NA	NA	NA	NA	NA
214	CEA_22_2017_C	Canestaro W, Vodicka E, Downing D, Trussell J. Implications of employer coverage of contraception: Cost‐effectiveness analysis of contraception coverage under an employer mandate. Contraception. 2017 Jan 1;95(1):77-89.	Zolna M, Lindberg LD. Unintended pregnancy: incidence and outcomes among young adult unmarried women in the United States, 2001 and 2008. Alan Guttmacher Institute; 2012.	Outcomes by intention status and marriage status:Married	Percentage of unwanted pregnancies among married 30-34 years olds	p_married_unwanted_preg_30t34	USA	NA	%	14	NA	NA	NA	NA	NA	NA
215	CEA_22_2017_C	Canestaro W, Vodicka E, Downing D, Trussell J. Implications of employer coverage of contraception: Cost‐effectiveness analysis of contraception coverage under an employer mandate. Contraception. 2017 Jan 1;95(1):77-89.	Zolna M, Lindberg LD. Unintended pregnancy: incidence and outcomes among young adult unmarried women in the United States, 2001 and 2008. Alan Guttmacher Institute; 2012.	Outcomes by intention status and marriage status:Married	Percentage of unwanted births among married 30-34 years olds	p_married_unwanted_birth_30t34	USA	NA	%	38	NA	NA	NA	NA	NA	NA
216	CEA_22_2017_C	Canestaro W, Vodicka E, Downing D, Trussell J. Implications of employer coverage of contraception: Cost‐effectiveness analysis of contraception coverage under an employer mandate. Contraception. 2017 Jan 1;95(1):77-89.	Andersen A-MN, Wohlfahrt J, Christens P, Olsen J, Melbye M. Maternal age and fetal loss: population based register linkage study. BMJ 2000;320:1708–12.	Outcomes by intention status and marriage status:Married	Percentage of unwanted miscarriages among married 30-34 years olds	p_married_unwanted_miscarriage_30t34	Denmark	NA	%	9.5	NA	NA	NA	NA	NA	NA
217	CEA_22_2017_C	Canestaro W, Vodicka E, Downing D, Trussell J. Implications of employer coverage of contraception: Cost‐effectiveness analysis of contraception coverage under an employer mandate. Contraception. 2017 Jan 1;95(1):77-89.	Prevention CFDCA. Sexually transmitted disease surveillance 2013. Atlanta: U.S. Department of Health and Human Services; 2014.	Outcomes by intention status and marriage status:Married	Percentage of unwanted ectopic pregnancies among married 30-34 years olds	p_married_unwanted_ectpreg_30t34	USA	NA	%	0.7	NA	NA	NA	NA	NA	NA
218	CEA_22_2017_C	Canestaro W, Vodicka E, Downing D, Trussell J. Implications of employer coverage of contraception: Cost‐effectiveness analysis of contraception coverage under an employer mandate. Contraception. 2017 Jan 1;95(1):77-89.	Waldenstrom U, Cnattingius S, Norman M, Schytt E. Advanced maternal age and stillbirth risk in nulliparous and parous women. Obstet Gynecol 2015;126:355–62.	Outcomes by intention status and marriage status:Married	Percentage of unwanted stillbirths among married 30-34 years olds	p_married_unwanted_stillbirth_30t34	Sweden	NA	%	0.4	NA	NA	NA	NA	NA	NA
219	CEA_22_2017_C	Canestaro W, Vodicka E, Downing D, Trussell J. Implications of employer coverage of contraception: Cost‐effectiveness analysis of contraception coverage under an employer mandate. Contraception. 2017 Jan 1;95(1):77-89.	Zolna M, Lindberg LD. Unintended pregnancy: incidence and outcomes among young adult unmarried women in the United States, 2001 and 2008. Alan Guttmacher Institute; 2012.	Outcomes by intention status and marriage status:Married	Percentage of unwanted abortion among married 30-34 years olds	p_married_unwanted_abortion_30t34	USA	NA	%	51	NA	NA	NA	NA	NA	NA
220	CEA_22_2017_C	Canestaro W, Vodicka E, Downing D, Trussell J. Implications of employer coverage of contraception: Cost‐effectiveness analysis of contraception coverage under an employer mandate. Contraception. 2017 Jan 1;95(1):77-89.	Zolna M, Lindberg LD. Unintended pregnancy: incidence and outcomes among young adult unmarried women in the United States, 2001 and 2008. Alan Guttmacher Institute; 2012.	Outcomes by intention status and marriage status:Married	Percentage of intended pregnancies among married 35-39 years olds	p_married_intend_preg_35t39	USA	NA	%	74	NA	NA	NA	NA	NA	NA
221	CEA_22_2017_C	Canestaro W, Vodicka E, Downing D, Trussell J. Implications of employer coverage of contraception: Cost‐effectiveness analysis of contraception coverage under an employer mandate. Contraception. 2017 Jan 1;95(1):77-89.	Zolna M, Lindberg LD. Unintended pregnancy: incidence and outcomes among young adult unmarried women in the United States, 2001 and 2008. Alan Guttmacher Institute; 2012.	Outcomes by intention status and marriage status:Married	Percentage of intended births among married 35-39 years olds	p_married_intend_birth_35t39	USA	NA	%	80	NA	NA	NA	NA	NA	NA
222	CEA_22_2017_C	Canestaro W, Vodicka E, Downing D, Trussell J. Implications of employer coverage of contraception: Cost‐effectiveness analysis of contraception coverage under an employer mandate. Contraception. 2017 Jan 1;95(1):77-89.	Andersen A-MN, Wohlfahrt J, Christens P, Olsen J, Melbye M. Maternal age and fetal loss: population based register linkage study. BMJ 2000;320:1708–12.	Outcomes by intention status and marriage status:Married	Percentage of intended miscarriages among married 35-39 years olds	p_married_intend_miscarriage_35t39	Denmark	NA	%	18	NA	NA	NA	NA	NA	NA
223	CEA_22_2017_C	Canestaro W, Vodicka E, Downing D, Trussell J. Implications of employer coverage of contraception: Cost‐effectiveness analysis of contraception coverage under an employer mandate. Contraception. 2017 Jan 1;95(1):77-89.	Prevention CFDCA. Sexually transmitted disease surveillance 2013. Atlanta: U.S. Department of Health and Human Services; 2014.	Outcomes by intention status and marriage status:Married	Percentage of intended ectopic pregnancies among married 35-39 years olds	p_married_intend_ectpreg_35t39	USA	NA	%	0.9	NA	NA	NA	NA	NA	NA
224	CEA_22_2017_C	Canestaro W, Vodicka E, Downing D, Trussell J. Implications of employer coverage of contraception: Cost‐effectiveness analysis of contraception coverage under an employer mandate. Contraception. 2017 Jan 1;95(1):77-89.	Waldenstrom U, Cnattingius S, Norman M, Schytt E. Advanced maternal age and stillbirth risk in nulliparous and parous women. Obstet Gynecol 2015;126:355–62.	Outcomes by intention status and marriage status:Married	Percentage of intended stillbirths among married 35-39 years olds	p_married_intend_stillbirth_35t39	Sweden	NA	%	0.6	NA	NA	NA	NA	NA	NA
225	CEA_22_2017_C	Canestaro W, Vodicka E, Downing D, Trussell J. Implications of employer coverage of contraception: Cost‐effectiveness analysis of contraception coverage under an employer mandate. Contraception. 2017 Jan 1;95(1):77-89.	Zolna M, Lindberg LD. Unintended pregnancy: incidence and outcomes among young adult unmarried women in the United States, 2001 and 2008. Alan Guttmacher Institute; 2012.	Outcomes by intention status and marriage status:Married	Percentage of intended abortion among married 35-39 years olds	p_married_intend_abortion_35t39	USA	NA	%	0	NA	NA	NA	NA	NA	NA
226	CEA_22_2017_C	Canestaro W, Vodicka E, Downing D, Trussell J. Implications of employer coverage of contraception: Cost‐effectiveness analysis of contraception coverage under an employer mandate. Contraception. 2017 Jan 1;95(1):77-89.	Zolna M, Lindberg LD. Unintended pregnancy: incidence and outcomes among young adult unmarried women in the United States, 2001 and 2008. Alan Guttmacher Institute; 2012.	Outcomes by intention status and marriage status:Married	Percentage of mistimed pregnancies among married 35-39 years olds	p_married_mistimed_preg_35t39	USA	NA	%	12	NA	NA	NA	NA	NA	NA
227	CEA_22_2017_C	Canestaro W, Vodicka E, Downing D, Trussell J. Implications of employer coverage of contraception: Cost‐effectiveness analysis of contraception coverage under an employer mandate. Contraception. 2017 Jan 1;95(1):77-89.	Zolna M, Lindberg LD. Unintended pregnancy: incidence and outcomes among young adult unmarried women in the United States, 2001 and 2008. Alan Guttmacher Institute; 2012.	Outcomes by intention status and marriage status:Married	Percentage of mistimed births among married 35-39 years olds	p_married_mistimed_birth_35t39	USA	NA	%	72	NA	NA	NA	NA	NA	NA
228	CEA_22_2017_C	Canestaro W, Vodicka E, Downing D, Trussell J. Implications of employer coverage of contraception: Cost‐effectiveness analysis of contraception coverage under an employer mandate. Contraception. 2017 Jan 1;95(1):77-89.	Andersen A-MN, Wohlfahrt J, Christens P, Olsen J, Melbye M. Maternal age and fetal loss: population based register linkage study. BMJ 2000;320:1708–12.	Outcomes by intention status and marriage status:Married	Percentage of mistimed miscarriages among married 35-39 years olds	p_married_mistimed_miscarriage_35t39	Denmark	NA	%	12	NA	NA	NA	NA	NA	NA
229	CEA_22_2017_C	Canestaro W, Vodicka E, Downing D, Trussell J. Implications of employer coverage of contraception: Cost‐effectiveness analysis of contraception coverage under an employer mandate. Contraception. 2017 Jan 1;95(1):77-89.	Prevention CFDCA. Sexually transmitted disease surveillance 2013. Atlanta: U.S. Department of Health and Human Services; 2014.	Outcomes by intention status and marriage status:Married	Percentage of mistimed ectopic pregnancies among married 35-39 years olds	p_married_mistimed_ectpreg_35t39	USA	NA	%	0.9	NA	NA	NA	NA	NA	NA
230	CEA_22_2017_C	Canestaro W, Vodicka E, Downing D, Trussell J. Implications of employer coverage of contraception: Cost‐effectiveness analysis of contraception coverage under an employer mandate. Contraception. 2017 Jan 1;95(1):77-89.	Waldenstrom U, Cnattingius S, Norman M, Schytt E. Advanced maternal age and stillbirth risk in nulliparous and parous women. Obstet Gynecol 2015;126:355–62.	Outcomes by intention status and marriage status:Married	Percentage of mistimed stillbirths among married 35-39 years olds	p_married_mistimed_stillbirth_35t39	Sweden	NA	%	0.6	NA	NA	NA	NA	NA	NA
231	CEA_22_2017_C	Canestaro W, Vodicka E, Downing D, Trussell J. Implications of employer coverage of contraception: Cost‐effectiveness analysis of contraception coverage under an employer mandate. Contraception. 2017 Jan 1;95(1):77-89.	Zolna M, Lindberg LD. Unintended pregnancy: incidence and outcomes among young adult unmarried women in the United States, 2001 and 2008. Alan Guttmacher Institute; 2012.	Outcomes by intention status and marriage status:Married	Percentage of mistimed abortion among married 35-39 years olds	p_married_mistimed_abortion_35t39	USA	NA	%	14	NA	NA	NA	NA	NA	NA
232	CEA_22_2017_C	Canestaro W, Vodicka E, Downing D, Trussell J. Implications of employer coverage of contraception: Cost‐effectiveness analysis of contraception coverage under an employer mandate. Contraception. 2017 Jan 1;95(1):77-89.	Zolna M, Lindberg LD. Unintended pregnancy: incidence and outcomes among young adult unmarried women in the United States, 2001 and 2008. Alan Guttmacher Institute; 2012.	Outcomes by intention status and marriage status:Married	Percentage of unwanted pregnancies among married 35-39 years olds	p_married_unwanted_preg_35t39	USA	NA	%	14	NA	NA	NA	NA	NA	NA
233	CEA_22_2017_C	Canestaro W, Vodicka E, Downing D, Trussell J. Implications of employer coverage of contraception: Cost‐effectiveness analysis of contraception coverage under an employer mandate. Contraception. 2017 Jan 1;95(1):77-89.	Zolna M, Lindberg LD. Unintended pregnancy: incidence and outcomes among young adult unmarried women in the United States, 2001 and 2008. Alan Guttmacher Institute; 2012.	Outcomes by intention status and marriage status:Married	Percentage of unwanted births among married 35-39 years olds	p_married_unwanted_birth_35t39	USA	NA	%	38	NA	NA	NA	NA	NA	NA
234	CEA_22_2017_C	Canestaro W, Vodicka E, Downing D, Trussell J. Implications of employer coverage of contraception: Cost‐effectiveness analysis of contraception coverage under an employer mandate. Contraception. 2017 Jan 1;95(1):77-89.	Andersen A-MN, Wohlfahrt J, Christens P, Olsen J, Melbye M. Maternal age and fetal loss: population based register linkage study. BMJ 2000;320:1708–12.	Outcomes by intention status and marriage status:Married	Percentage of unwanted miscarriages among married 35-39 years olds	p_married_unwanted_miscarriage_35t39	Denmark	NA	%	12	NA	NA	NA	NA	NA	NA
235	CEA_22_2017_C	Canestaro W, Vodicka E, Downing D, Trussell J. Implications of employer coverage of contraception: Cost‐effectiveness analysis of contraception coverage under an employer mandate. Contraception. 2017 Jan 1;95(1):77-89.	Prevention CFDCA. Sexually transmitted disease surveillance 2013. Atlanta: U.S. Department of Health and Human Services; 2014.	Outcomes by intention status and marriage status:Married	Percentage of unwanted ectopic pregnancies among married 35-39 years olds	p_married_unwanted_ectpreg_35t39	USA	NA	%	0.9	NA	NA	NA	NA	NA	NA
236	CEA_22_2017_C	Canestaro W, Vodicka E, Downing D, Trussell J. Implications of employer coverage of contraception: Cost‐effectiveness analysis of contraception coverage under an employer mandate. Contraception. 2017 Jan 1;95(1):77-89.	Waldenstrom U, Cnattingius S, Norman M, Schytt E. Advanced maternal age and stillbirth risk in nulliparous and parous women. Obstet Gynecol 2015;126:355–62.	Outcomes by intention status and marriage status:Married	Percentage of unwanted stillbirths among married 35-39 years olds	p_married_unwanted_stillbirth_35t39	Sweden	NA	%	0.6	NA	NA	NA	NA	NA	NA
237	CEA_22_2017_C	Canestaro W, Vodicka E, Downing D, Trussell J. Implications of employer coverage of contraception: Cost‐effectiveness analysis of contraception coverage under an employer mandate. Contraception. 2017 Jan 1;95(1):77-89.	Zolna M, Lindberg LD. Unintended pregnancy: incidence and outcomes among young adult unmarried women in the United States, 2001 and 2008. Alan Guttmacher Institute; 2012.	Outcomes by intention status and marriage status:Married	Percentage of unwanted abortion among married 35-39 years olds	p_married_unwanted_abortion_35t39	USA	NA	%	48	NA	NA	NA	NA	NA	NA
238	CEA_22_2017_C	Canestaro W, Vodicka E, Downing D, Trussell J. Implications of employer coverage of contraception: Cost‐effectiveness analysis of contraception coverage under an employer mandate. Contraception. 2017 Jan 1;95(1):77-89.	Zolna M, Lindberg LD. Unintended pregnancy: incidence and outcomes among young adult unmarried women in the United States, 2001 and 2008. Alan Guttmacher Institute; 2012.	Outcomes by intention status and marriage status:Married	Percentage of intended pregnancies among married 40-44 years olds	p_married_intend_preg_40t44	USA	NA	%	74	NA	NA	NA	NA	NA	NA
239	CEA_22_2017_C	Canestaro W, Vodicka E, Downing D, Trussell J. Implications of employer coverage of contraception: Cost‐effectiveness analysis of contraception coverage under an employer mandate. Contraception. 2017 Jan 1;95(1):77-89.	Zolna M, Lindberg LD. Unintended pregnancy: incidence and outcomes among young adult unmarried women in the United States, 2001 and 2008. Alan Guttmacher Institute; 2012.	Outcomes by intention status and marriage status:Married	Percentage of intended births among married 40-44 years olds	p_married_intend_birth_40t44	USA	NA	%	80	NA	NA	NA	NA	NA	NA
240	CEA_22_2017_C	Canestaro W, Vodicka E, Downing D, Trussell J. Implications of employer coverage of contraception: Cost‐effectiveness analysis of contraception coverage under an employer mandate. Contraception. 2017 Jan 1;95(1):77-89.	Andersen A-MN, Wohlfahrt J, Christens P, Olsen J, Melbye M. Maternal age and fetal loss: population based register linkage study. BMJ 2000;320:1708–12.	Outcomes by intention status and marriage status:Married	Percentage of intended miscarriages among married 40-44 years olds	p_married_intend_miscarriage_40t44	Denmark	NA	%	18	NA	NA	NA	NA	NA	NA
241	CEA_22_2017_C	Canestaro W, Vodicka E, Downing D, Trussell J. Implications of employer coverage of contraception: Cost‐effectiveness analysis of contraception coverage under an employer mandate. Contraception. 2017 Jan 1;95(1):77-89.	Prevention CFDCA. Sexually transmitted disease surveillance 2013. Atlanta: U.S. Department of Health and Human Services; 2014.	Outcomes by intention status and marriage status:Married	Percentage of intended ectopic pregnancies among married 40-44 years olds	p_married_intend_ectpreg_40t44	USA	NA	%	1	NA	NA	NA	NA	NA	NA
242	CEA_22_2017_C	Canestaro W, Vodicka E, Downing D, Trussell J. Implications of employer coverage of contraception: Cost‐effectiveness analysis of contraception coverage under an employer mandate. Contraception. 2017 Jan 1;95(1):77-89.	Waldenstrom U, Cnattingius S, Norman M, Schytt E. Advanced maternal age and stillbirth risk in nulliparous and parous women. Obstet Gynecol 2015;126:355–62.	Outcomes by intention status and marriage status:Married	Percentage of intended stillbirths among married 40-44 years olds	p_married_intend_stillbirth_40t44	Sweden	NA	%	0.7	NA	NA	NA	NA	NA	NA
243	CEA_22_2017_C	Canestaro W, Vodicka E, Downing D, Trussell J. Implications of employer coverage of contraception: Cost‐effectiveness analysis of contraception coverage under an employer mandate. Contraception. 2017 Jan 1;95(1):77-89.	Zolna M, Lindberg LD. Unintended pregnancy: incidence and outcomes among young adult unmarried women in the United States, 2001 and 2008. Alan Guttmacher Institute; 2012.	Outcomes by intention status and marriage status:Married	Percentage of intended abortion among married 40-44 years olds	p_married_intend_abortion_40t44	USA	NA	%	0	NA	NA	NA	NA	NA	NA
244	CEA_22_2017_C	Canestaro W, Vodicka E, Downing D, Trussell J. Implications of employer coverage of contraception: Cost‐effectiveness analysis of contraception coverage under an employer mandate. Contraception. 2017 Jan 1;95(1):77-89.	Zolna M, Lindberg LD. Unintended pregnancy: incidence and outcomes among young adult unmarried women in the United States, 2001 and 2008. Alan Guttmacher Institute; 2012.	Outcomes by intention status and marriage status:Married	Percentage of mistimed pregnancies among married 40-44 years olds	p_married_mistimed_preg_40t44	USA	NA	%	12	NA	NA	NA	NA	NA	NA
245	CEA_22_2017_C	Canestaro W, Vodicka E, Downing D, Trussell J. Implications of employer coverage of contraception: Cost‐effectiveness analysis of contraception coverage under an employer mandate. Contraception. 2017 Jan 1;95(1):77-89.	Zolna M, Lindberg LD. Unintended pregnancy: incidence and outcomes among young adult unmarried women in the United States, 2001 and 2008. Alan Guttmacher Institute; 2012.	Outcomes by intention status and marriage status:Married	Percentage of mistimed births among married 40-44 years olds	p_married_mistimed_birth_40t44	USA	NA	%	72	NA	NA	NA	NA	NA	NA
246	CEA_22_2017_C	Canestaro W, Vodicka E, Downing D, Trussell J. Implications of employer coverage of contraception: Cost‐effectiveness analysis of contraception coverage under an employer mandate. Contraception. 2017 Jan 1;95(1):77-89.	Andersen A-MN, Wohlfahrt J, Christens P, Olsen J, Melbye M. Maternal age and fetal loss: population based register linkage study. BMJ 2000;320:1708–12.	Outcomes by intention status and marriage status:Married	Percentage of mistimed miscarriages among married 40-44 years olds	p_married_mistimed_miscarriage_40t44	Denmark	NA	%	16	NA	NA	NA	NA	NA	NA
247	CEA_22_2017_C	Canestaro W, Vodicka E, Downing D, Trussell J. Implications of employer coverage of contraception: Cost‐effectiveness analysis of contraception coverage under an employer mandate. Contraception. 2017 Jan 1;95(1):77-89.	Prevention CFDCA. Sexually transmitted disease surveillance 2013. Atlanta: U.S. Department of Health and Human Services; 2014.	Outcomes by intention status and marriage status:Married	Percentage of mistimed ectopic pregnancies among married 40-44 years olds	p_married_mistimed_ectpreg_40t44	USA	NA	%	1	NA	NA	NA	NA	NA	NA
248	CEA_22_2017_C	Canestaro W, Vodicka E, Downing D, Trussell J. Implications of employer coverage of contraception: Cost‐effectiveness analysis of contraception coverage under an employer mandate. Contraception. 2017 Jan 1;95(1):77-89.	Waldenstrom U, Cnattingius S, Norman M, Schytt E. Advanced maternal age and stillbirth risk in nulliparous and parous women. Obstet Gynecol 2015;126:355–62.	Outcomes by intention status and marriage status:Married	Percentage of mistimed stillbirths among married 40-44 years olds	p_married_mistimed_stillbirth_40t44	Sweden	NA	%	0.7	NA	NA	NA	NA	NA	NA
249	CEA_22_2017_C	Canestaro W, Vodicka E, Downing D, Trussell J. Implications of employer coverage of contraception: Cost‐effectiveness analysis of contraception coverage under an employer mandate. Contraception. 2017 Jan 1;95(1):77-89.	Zolna M, Lindberg LD. Unintended pregnancy: incidence and outcomes among young adult unmarried women in the United States, 2001 and 2008. Alan Guttmacher Institute; 2012.	Outcomes by intention status and marriage status:Married	Percentage of mistimed abortion among married 40-44 years olds	p_married_mistimed_abortion_40t44	USA	NA	%	11	NA	NA	NA	NA	NA	NA
250	CEA_22_2017_C	Canestaro W, Vodicka E, Downing D, Trussell J. Implications of employer coverage of contraception: Cost‐effectiveness analysis of contraception coverage under an employer mandate. Contraception. 2017 Jan 1;95(1):77-89.	Zolna M, Lindberg LD. Unintended pregnancy: incidence and outcomes among young adult unmarried women in the United States, 2001 and 2008. Alan Guttmacher Institute; 2012.	Outcomes by intention status and marriage status:Married	Percentage of unwanted pregnancies among married 40-44 years olds	p_married_unwanted_preg_40t44	USA	NA	%	14	NA	NA	NA	NA	NA	NA
251	CEA_22_2017_C	Canestaro W, Vodicka E, Downing D, Trussell J. Implications of employer coverage of contraception: Cost‐effectiveness analysis of contraception coverage under an employer mandate. Contraception. 2017 Jan 1;95(1):77-89.	Zolna M, Lindberg LD. Unintended pregnancy: incidence and outcomes among young adult unmarried women in the United States, 2001 and 2008. Alan Guttmacher Institute; 2012.	Outcomes by intention status and marriage status:Married	Percentage of unwanted births among married 40-44 years olds	p_married_unwanted_birth_40t44	USA	NA	%	38	NA	NA	NA	NA	NA	NA
252	CEA_22_2017_C	Canestaro W, Vodicka E, Downing D, Trussell J. Implications of employer coverage of contraception: Cost‐effectiveness analysis of contraception coverage under an employer mandate. Contraception. 2017 Jan 1;95(1):77-89.	Andersen A-MN, Wohlfahrt J, Christens P, Olsen J, Melbye M. Maternal age and fetal loss: population based register linkage study. BMJ 2000;320:1708–12.	Outcomes by intention status and marriage status:Married	Percentage of unwanted miscarriages among married 40-44 years olds	p_married_unwanted_miscarriage_40t44	Denmark	NA	%	16	NA	NA	NA	NA	NA	NA
253	CEA_22_2017_C	Canestaro W, Vodicka E, Downing D, Trussell J. Implications of employer coverage of contraception: Cost‐effectiveness analysis of contraception coverage under an employer mandate. Contraception. 2017 Jan 1;95(1):77-89.	Prevention CFDCA. Sexually transmitted disease surveillance 2013. Atlanta: U.S. Department of Health and Human Services; 2014.	Outcomes by intention status and marriage status:Married	Percentage of unwanted ectopic pregnancies among married 40-44 years olds	p_married_unwanted_ectpreg_40t44	USA	NA	%	1	NA	NA	NA	NA	NA	NA
254	CEA_22_2017_C	Canestaro W, Vodicka E, Downing D, Trussell J. Implications of employer coverage of contraception: Cost‐effectiveness analysis of contraception coverage under an employer mandate. Contraception. 2017 Jan 1;95(1):77-89.	Waldenstrom U, Cnattingius S, Norman M, Schytt E. Advanced maternal age and stillbirth risk in nulliparous and parous women. Obstet Gynecol 2015;126:355–62.	Outcomes by intention status and marriage status:Married	Percentage of unwanted stillbirths among married 40-44 years olds	p_married_unwanted_stillbirth_40t44	Sweden	NA	%	0.7	NA	NA	NA	NA	NA	NA
255	CEA_22_2017_C	Canestaro W, Vodicka E, Downing D, Trussell J. Implications of employer coverage of contraception: Cost‐effectiveness analysis of contraception coverage under an employer mandate. Contraception. 2017 Jan 1;95(1):77-89.	Zolna M, Lindberg LD. Unintended pregnancy: incidence and outcomes among young adult unmarried women in the United States, 2001 and 2008. Alan Guttmacher Institute; 2012.	Outcomes by intention status and marriage status:Married	Percentage of unwanted abortion among married 40-44 years olds	p_married_unwanted_abortion_40t44	USA	NA	%	45	NA	NA	NA	NA	NA	NA
256	CEA_22_2017_C	Canestaro W, Vodicka E, Downing D, Trussell J. Implications of employer coverage of contraception: Cost‐effectiveness analysis of contraception coverage under an employer mandate. Contraception. 2017 Jan 1;95(1):77-89.	Zolna M, Lindberg LD. Unintended pregnancy: incidence and outcomes among young adult unmarried women in the United States, 2001 and 2008. Alan Guttmacher Institute; 2012.	Outcomes by intention status and marriage status: Unmarried	Percentage of intended pregnancies among unmarried 15-19 years olds	p_unmarried_intend_preg_15t19	USA	NA	%	16	NA	NA	NA	NA	NA	NA
257	CEA_22_2017_C	Canestaro W, Vodicka E, Downing D, Trussell J. Implications of employer coverage of contraception: Cost‐effectiveness analysis of contraception coverage under an employer mandate. Contraception. 2017 Jan 1;95(1):77-89.	Zolna M, Lindberg LD. Unintended pregnancy: incidence and outcomes among young adult unmarried women in the United States, 2001 and 2008. Alan Guttmacher Institute; 2012.	Outcomes by intention status and marriage status: Unmarried	Percentage of intended births among unmarried 15-19 years olds	p_unmarried_intend_birth_15t19	USA	NA	%	77	NA	NA	NA	NA	NA	NA
258	CEA_22_2017_C	Canestaro W, Vodicka E, Downing D, Trussell J. Implications of employer coverage of contraception: Cost‐effectiveness analysis of contraception coverage under an employer mandate. Contraception. 2017 Jan 1;95(1):77-89.	Andersen A-MN, Wohlfahrt J, Christens P, Olsen J, Melbye M. Maternal age and fetal loss: population based register linkage study. BMJ 2000;320:1708–12.	Outcomes by intention status and marriage status: Unmarried	Percentage of intended miscarriages among unmarried 15-19 years olds	p_unmarried_intend_miscarriage_15t19	Denmark	NA	%	22	NA	NA	NA	NA	NA	NA
259	CEA_22_2017_C	Canestaro W, Vodicka E, Downing D, Trussell J. Implications of employer coverage of contraception: Cost‐effectiveness analysis of contraception coverage under an employer mandate. Contraception. 2017 Jan 1;95(1):77-89.	Prevention CFDCA. Sexually transmitted disease surveillance 2013. Atlanta: U.S. Department of Health and Human Services; 2014.	Outcomes by intention status and marriage status: Unmarried	Percentage of intended ectopic pregnancies among unmarried 15-19 years olds	p_unmarried_intend_ectpreg_15t19	USA	NA	%	0.3	NA	NA	NA	NA	NA	NA
260	CEA_22_2017_C	Canestaro W, Vodicka E, Downing D, Trussell J. Implications of employer coverage of contraception: Cost‐effectiveness analysis of contraception coverage under an employer mandate. Contraception. 2017 Jan 1;95(1):77-89.	Waldenstrom U, Cnattingius S, Norman M, Schytt E. Advanced maternal age and stillbirth risk in nulliparous and parous women. Obstet Gynecol 2015;126:355–62.	Outcomes by intention status and marriage status: Unmarried	Percentage of intended stillbirths among unmarried 15-19 years olds	p_unmarried_intend_stillbirth_15t19	Sweden	NA	%	0.2	NA	NA	NA	NA	NA	NA
261	CEA_22_2017_C	Canestaro W, Vodicka E, Downing D, Trussell J. Implications of employer coverage of contraception: Cost‐effectiveness analysis of contraception coverage under an employer mandate. Contraception. 2017 Jan 1;95(1):77-89.	Zolna M, Lindberg LD. Unintended pregnancy: incidence and outcomes among young adult unmarried women in the United States, 2001 and 2008. Alan Guttmacher Institute; 2012.	Outcomes by intention status and marriage status: Unmarried	Percentage of intended abortion among unmarried 15-19 years olds	p_unmarried_intend_abortion_15t19	USA	NA	%	0	NA	NA	NA	NA	NA	NA
262	CEA_22_2017_C	Canestaro W, Vodicka E, Downing D, Trussell J. Implications of employer coverage of contraception: Cost‐effectiveness analysis of contraception coverage under an employer mandate. Contraception. 2017 Jan 1;95(1):77-89.	Zolna M, Lindberg LD. Unintended pregnancy: incidence and outcomes among young adult unmarried women in the United States, 2001 and 2008. Alan Guttmacher Institute; 2012.	Outcomes by intention status and marriage status: Unmarried	Percentage of mistimed pregnancies among unmarried 15-19 years olds	p_unmarried_mistimed_preg_15t19	USA	NA	%	60	NA	NA	NA	NA	NA	NA
263	CEA_22_2017_C	Canestaro W, Vodicka E, Downing D, Trussell J. Implications of employer coverage of contraception: Cost‐effectiveness analysis of contraception coverage under an employer mandate. Contraception. 2017 Jan 1;95(1):77-89.	Zolna M, Lindberg LD. Unintended pregnancy: incidence and outcomes among young adult unmarried women in the United States, 2001 and 2008. Alan Guttmacher Institute; 2012.	Outcomes by intention status and marriage status: Unmarried	Percentage of mistimed births among unmarried 15-19 years olds	p_unmarried_mistimed_birth_15t19	USA	NA	%	54	NA	NA	NA	NA	NA	NA
264	CEA_22_2017_C	Canestaro W, Vodicka E, Downing D, Trussell J. Implications of employer coverage of contraception: Cost‐effectiveness analysis of contraception coverage under an employer mandate. Contraception. 2017 Jan 1;95(1):77-89.	Andersen A-MN, Wohlfahrt J, Christens P, Olsen J, Melbye M. Maternal age and fetal loss: population based register linkage study. BMJ 2000;320:1708–12.	Outcomes by intention status and marriage status: Unmarried	Percentage of mistimed miscarriages among unmarried 15-19 years olds	p_unmarried_mistimed_miscarriage_15t19	Denmark	NA	%	5.4	NA	NA	NA	NA	NA	NA
265	CEA_22_2017_C	Canestaro W, Vodicka E, Downing D, Trussell J. Implications of employer coverage of contraception: Cost‐effectiveness analysis of contraception coverage under an employer mandate. Contraception. 2017 Jan 1;95(1):77-89.	Prevention CFDCA. Sexually transmitted disease surveillance 2013. Atlanta: U.S. Department of Health and Human Services; 2014.	Outcomes by intention status and marriage status: Unmarried	Percentage of mistimed ectopic pregnancies among unmarried 15-19 years olds	p_unmarried_mistimed_ectpreg_15t19	USA	NA	%	0.3	NA	NA	NA	NA	NA	NA
266	CEA_22_2017_C	Canestaro W, Vodicka E, Downing D, Trussell J. Implications of employer coverage of contraception: Cost‐effectiveness analysis of contraception coverage under an employer mandate. Contraception. 2017 Jan 1;95(1):77-89.	Waldenstrom U, Cnattingius S, Norman M, Schytt E. Advanced maternal age and stillbirth risk in nulliparous and parous women. Obstet Gynecol 2015;126:355–62.	Outcomes by intention status and marriage status: Unmarried	Percentage of mistimed stillbirths among unmarried 15-19 years olds	p_unmarried_mistimed_stillbirth_15t19	Sweden	NA	%	0.2	NA	NA	NA	NA	NA	NA
267	CEA_22_2017_C	Canestaro W, Vodicka E, Downing D, Trussell J. Implications of employer coverage of contraception: Cost‐effectiveness analysis of contraception coverage under an employer mandate. Contraception. 2017 Jan 1;95(1):77-89.	Zolna M, Lindberg LD. Unintended pregnancy: incidence and outcomes among young adult unmarried women in the United States, 2001 and 2008. Alan Guttmacher Institute; 2012.	Outcomes by intention status and marriage status: Unmarried	Percentage of mistimed abortion among unmarried 15-19 years olds	p_unmarried_mistimed_abortion_15t19	USA	NA	%	41	NA	NA	NA	NA	NA	NA
268	CEA_22_2017_C	Canestaro W, Vodicka E, Downing D, Trussell J. Implications of employer coverage of contraception: Cost‐effectiveness analysis of contraception coverage under an employer mandate. Contraception. 2017 Jan 1;95(1):77-89.	Zolna M, Lindberg LD. Unintended pregnancy: incidence and outcomes among young adult unmarried women in the United States, 2001 and 2008. Alan Guttmacher Institute; 2012.	Outcomes by intention status and marriage status: Unmarried	Percentage of unwanted pregnancies among unmarried 15-19 years olds	p_unmarried_unwanted_preg_15t19	USA	NA	%	24	NA	NA	NA	NA	NA	NA
269	CEA_22_2017_C	Canestaro W, Vodicka E, Downing D, Trussell J. Implications of employer coverage of contraception: Cost‐effectiveness analysis of contraception coverage under an employer mandate. Contraception. 2017 Jan 1;95(1):77-89.	Zolna M, Lindberg LD. Unintended pregnancy: incidence and outcomes among young adult unmarried women in the United States, 2001 and 2008. Alan Guttmacher Institute; 2012.	Outcomes by intention status and marriage status: Unmarried	Percentage of unwanted births among unmarried 15-19 years olds	p_unmarried_unwanted_birth_15t19	USA	NA	%	43	NA	NA	NA	NA	NA	NA
270	CEA_22_2017_C	Canestaro W, Vodicka E, Downing D, Trussell J. Implications of employer coverage of contraception: Cost‐effectiveness analysis of contraception coverage under an employer mandate. Contraception. 2017 Jan 1;95(1):77-89.	Andersen A-MN, Wohlfahrt J, Christens P, Olsen J, Melbye M. Maternal age and fetal loss: population based register linkage study. BMJ 2000;320:1708–12.	Outcomes by intention status and marriage status: Unmarried	Percentage of unwanted miscarriages among unmarried 15-19 years olds	p_unmarried_unwanted_miscarriage_15t19	Denmark	NA	%	5.4	NA	NA	NA	NA	NA	NA
271	CEA_22_2017_C	Canestaro W, Vodicka E, Downing D, Trussell J. Implications of employer coverage of contraception: Cost‐effectiveness analysis of contraception coverage under an employer mandate. Contraception. 2017 Jan 1;95(1):77-89.	Prevention CFDCA. Sexually transmitted disease surveillance 2013. Atlanta: U.S. Department of Health and Human Services; 2014.	Outcomes by intention status and marriage status: Unmarried	Percentage of unwanted ectopic pregnancies among unmarried 15-19 years olds	p_unmarried_unwanted_ectpreg_15t19	USA	NA	%	0.3	NA	NA	NA	NA	NA	NA
272	CEA_22_2017_C	Canestaro W, Vodicka E, Downing D, Trussell J. Implications of employer coverage of contraception: Cost‐effectiveness analysis of contraception coverage under an employer mandate. Contraception. 2017 Jan 1;95(1):77-89.	Waldenstrom U, Cnattingius S, Norman M, Schytt E. Advanced maternal age and stillbirth risk in nulliparous and parous women. Obstet Gynecol 2015;126:355–62.	Outcomes by intention status and marriage status: Unmarried	Percentage of unwanted stillbirths among unmarried 15-19 years olds	p_unmarried_unwanted_stillbirth_15t19	Sweden	NA	%	0.2	NA	NA	NA	NA	NA	NA
273	CEA_22_2017_C	Canestaro W, Vodicka E, Downing D, Trussell J. Implications of employer coverage of contraception: Cost‐effectiveness analysis of contraception coverage under an employer mandate. Contraception. 2017 Jan 1;95(1):77-89.	Zolna M, Lindberg LD. Unintended pregnancy: incidence and outcomes among young adult unmarried women in the United States, 2001 and 2008. Alan Guttmacher Institute; 2012.	Outcomes by intention status and marriage status: Unmarried	Percentage of unwanted abortion among unmarried 15-19 years olds	p_unmarried_unwanted_abortion_15t19	USA	NA	%	51	NA	NA	NA	NA	NA	NA
274	CEA_22_2017_C	Canestaro W, Vodicka E, Downing D, Trussell J. Implications of employer coverage of contraception: Cost‐effectiveness analysis of contraception coverage under an employer mandate. Contraception. 2017 Jan 1;95(1):77-89.	Zolna M, Lindberg LD. Unintended pregnancy: incidence and outcomes among young adult unmarried women in the United States, 2001 and 2008. Alan Guttmacher Institute; 2012.	Outcomes by intention status and marriage status: Unmarried	Percentage of intended pregnancies among unmarried 20-24 years olds	p_unmarried_intend_preg_20t24	USA	NA	%	27	NA	NA	NA	NA	NA	NA
275	CEA_22_2017_C	Canestaro W, Vodicka E, Downing D, Trussell J. Implications of employer coverage of contraception: Cost‐effectiveness analysis of contraception coverage under an employer mandate. Contraception. 2017 Jan 1;95(1):77-89.	Zolna M, Lindberg LD. Unintended pregnancy: incidence and outcomes among young adult unmarried women in the United States, 2001 and 2008. Alan Guttmacher Institute; 2012.	Outcomes by intention status and marriage status: Unmarried	Percentage of intended births among unmarried 20-24 years olds	p_unmarried_intend_birth_20t24	USA	NA	%	77	NA	NA	NA	NA	NA	NA
276	CEA_22_2017_C	Canestaro W, Vodicka E, Downing D, Trussell J. Implications of employer coverage of contraception: Cost‐effectiveness analysis of contraception coverage under an employer mandate. Contraception. 2017 Jan 1;95(1):77-89.	Andersen A-MN, Wohlfahrt J, Christens P, Olsen J, Melbye M. Maternal age and fetal loss: population based register linkage study. BMJ 2000;320:1708–12.	Outcomes by intention status and marriage status: Unmarried	Percentage of intended miscarriages among unmarried 20-24 years olds	p_unmarried_intend_miscarriage_20t24	Denmark	NA	%	22	NA	NA	NA	NA	NA	NA
277	CEA_22_2017_C	Canestaro W, Vodicka E, Downing D, Trussell J. Implications of employer coverage of contraception: Cost‐effectiveness analysis of contraception coverage under an employer mandate. Contraception. 2017 Jan 1;95(1):77-89.	Prevention CFDCA. Sexually transmitted disease surveillance 2013. Atlanta: U.S. Department of Health and Human Services; 2014.	Outcomes by intention status and marriage status: Unmarried	Percentage of intended ectopic pregnancies among unmarried 20-24 years olds	p_unmarried_intend_ectpreg_20t24	USA	NA	%	0.5	NA	NA	NA	NA	NA	NA
278	CEA_22_2017_C	Canestaro W, Vodicka E, Downing D, Trussell J. Implications of employer coverage of contraception: Cost‐effectiveness analysis of contraception coverage under an employer mandate. Contraception. 2017 Jan 1;95(1):77-89.	Waldenstrom U, Cnattingius S, Norman M, Schytt E. Advanced maternal age and stillbirth risk in nulliparous and parous women. Obstet Gynecol 2015;126:355–62.	Outcomes by intention status and marriage status: Unmarried	Percentage of intended stillbirths among unmarried 20-24 years olds	p_unmarried_intend_stillbirth_20t24	Sweden	NA	%	0.3	NA	NA	NA	NA	NA	NA
279	CEA_22_2017_C	Canestaro W, Vodicka E, Downing D, Trussell J. Implications of employer coverage of contraception: Cost‐effectiveness analysis of contraception coverage under an employer mandate. Contraception. 2017 Jan 1;95(1):77-89.	Zolna M, Lindberg LD. Unintended pregnancy: incidence and outcomes among young adult unmarried women in the United States, 2001 and 2008. Alan Guttmacher Institute; 2012.	Outcomes by intention status and marriage status: Unmarried	Percentage of intended abortion among unmarried 20-24 years olds	p_unmarried_intend_abortion_20t24	USA	NA	%	0	NA	NA	NA	NA	NA	NA
280	CEA_22_2017_C	Canestaro W, Vodicka E, Downing D, Trussell J. Implications of employer coverage of contraception: Cost‐effectiveness analysis of contraception coverage under an employer mandate. Contraception. 2017 Jan 1;95(1):77-89.	Zolna M, Lindberg LD. Unintended pregnancy: incidence and outcomes among young adult unmarried women in the United States, 2001 and 2008. Alan Guttmacher Institute; 2012.	Outcomes by intention status and marriage status: Unmarried	Percentage of mistimed pregnancies among unmarried 20-24 years olds	p_unmarried_mistimed_preg_20t24	USA	NA	%	47	NA	NA	NA	NA	NA	NA
281	CEA_22_2017_C	Canestaro W, Vodicka E, Downing D, Trussell J. Implications of employer coverage of contraception: Cost‐effectiveness analysis of contraception coverage under an employer mandate. Contraception. 2017 Jan 1;95(1):77-89.	Zolna M, Lindberg LD. Unintended pregnancy: incidence and outcomes among young adult unmarried women in the United States, 2001 and 2008. Alan Guttmacher Institute; 2012.	Outcomes by intention status and marriage status: Unmarried	Percentage of mistimed births among unmarried 20-24 years olds	p_unmarried_mistimed_birth_20t24	USA	NA	%	46	NA	NA	NA	NA	NA	NA
282	CEA_22_2017_C	Canestaro W, Vodicka E, Downing D, Trussell J. Implications of employer coverage of contraception: Cost‐effectiveness analysis of contraception coverage under an employer mandate. Contraception. 2017 Jan 1;95(1):77-89.	Andersen A-MN, Wohlfahrt J, Christens P, Olsen J, Melbye M. Maternal age and fetal loss: population based register linkage study. BMJ 2000;320:1708–12.	Outcomes by intention status and marriage status: Unmarried	Percentage of mistimed miscarriages among unmarried 20-24 years olds	p_unmarried_mistimed_miscarriage_20t24	Denmark	NA	%	7	NA	NA	NA	NA	NA	NA
283	CEA_22_2017_C	Canestaro W, Vodicka E, Downing D, Trussell J. Implications of employer coverage of contraception: Cost‐effectiveness analysis of contraception coverage under an employer mandate. Contraception. 2017 Jan 1;95(1):77-89.	Prevention CFDCA. Sexually transmitted disease surveillance 2013. Atlanta: U.S. Department of Health and Human Services; 2014.	Outcomes by intention status and marriage status: Unmarried	Percentage of mistimed ectopic pregnancies among unmarried 20-24 years olds	p_unmarried_mistimed_ectpreg_20t24	USA	NA	%	0.5	NA	NA	NA	NA	NA	NA
284	CEA_22_2017_C	Canestaro W, Vodicka E, Downing D, Trussell J. Implications of employer coverage of contraception: Cost‐effectiveness analysis of contraception coverage under an employer mandate. Contraception. 2017 Jan 1;95(1):77-89.	Waldenstrom U, Cnattingius S, Norman M, Schytt E. Advanced maternal age and stillbirth risk in nulliparous and parous women. Obstet Gynecol 2015;126:355–62.	Outcomes by intention status and marriage status: Unmarried	Percentage of mistimed stillbirths among unmarried 20-24 years olds	p_unmarried_mistimed_stillbirth_20t24	Sweden	NA	%	0.3	NA	NA	NA	NA	NA	NA
285	CEA_22_2017_C	Canestaro W, Vodicka E, Downing D, Trussell J. Implications of employer coverage of contraception: Cost‐effectiveness analysis of contraception coverage under an employer mandate. Contraception. 2017 Jan 1;95(1):77-89.	Zolna M, Lindberg LD. Unintended pregnancy: incidence and outcomes among young adult unmarried women in the United States, 2001 and 2008. Alan Guttmacher Institute; 2012.	Outcomes by intention status and marriage status: Unmarried	Percentage of mistimed abortion among unmarried 20-24 years olds	p_unmarried_mistimed_abortion_20t24	USA	NA	%	46.2	NA	NA	NA	NA	NA	NA
286	CEA_22_2017_C	Canestaro W, Vodicka E, Downing D, Trussell J. Implications of employer coverage of contraception: Cost‐effectiveness analysis of contraception coverage under an employer mandate. Contraception. 2017 Jan 1;95(1):77-89.	Zolna M, Lindberg LD. Unintended pregnancy: incidence and outcomes among young adult unmarried women in the United States, 2001 and 2008. Alan Guttmacher Institute; 2012.	Outcomes by intention status and marriage status: Unmarried	Percentage of unwanted pregnancies among unmarried 20-24 years olds	p_unmarried_unwanted_preg_20t24	USA	NA	%	25	NA	NA	NA	NA	NA	NA
287	CEA_22_2017_C	Canestaro W, Vodicka E, Downing D, Trussell J. Implications of employer coverage of contraception: Cost‐effectiveness analysis of contraception coverage under an employer mandate. Contraception. 2017 Jan 1;95(1):77-89.	Zolna M, Lindberg LD. Unintended pregnancy: incidence and outcomes among young adult unmarried women in the United States, 2001 and 2008. Alan Guttmacher Institute; 2012.	Outcomes by intention status and marriage status: Unmarried	Percentage of unwanted births among unmarried 20-24 years olds	p_unmarried_unwanted_birth_20t24	USA	NA	%	42	NA	NA	NA	NA	NA	NA
288	CEA_22_2017_C	Canestaro W, Vodicka E, Downing D, Trussell J. Implications of employer coverage of contraception: Cost‐effectiveness analysis of contraception coverage under an employer mandate. Contraception. 2017 Jan 1;95(1):77-89.	Andersen A-MN, Wohlfahrt J, Christens P, Olsen J, Melbye M. Maternal age and fetal loss: population based register linkage study. BMJ 2000;320:1708–12.	Outcomes by intention status and marriage status: Unmarried	Percentage of unwanted miscarriages among unmarried 20-24 years olds	p_unmarried_unwanted_miscarriage_20t24	Denmark	NA	%	7	NA	NA	NA	NA	NA	NA
289	CEA_22_2017_C	Canestaro W, Vodicka E, Downing D, Trussell J. Implications of employer coverage of contraception: Cost‐effectiveness analysis of contraception coverage under an employer mandate. Contraception. 2017 Jan 1;95(1):77-89.	Prevention CFDCA. Sexually transmitted disease surveillance 2013. Atlanta: U.S. Department of Health and Human Services; 2014.	Outcomes by intention status and marriage status: Unmarried	Percentage of unwanted ectopic pregnancies among unmarried 20-24 years olds	p_unmarried_unwanted_ectpreg_20t24	USA	NA	%	0.5	NA	NA	NA	NA	NA	NA
290	CEA_22_2017_C	Canestaro W, Vodicka E, Downing D, Trussell J. Implications of employer coverage of contraception: Cost‐effectiveness analysis of contraception coverage under an employer mandate. Contraception. 2017 Jan 1;95(1):77-89.	Waldenstrom U, Cnattingius S, Norman M, Schytt E. Advanced maternal age and stillbirth risk in nulliparous and parous women. Obstet Gynecol 2015;126:355–62.	Outcomes by intention status and marriage status: Unmarried	Percentage of unwanted stillbirths among unmarried 20-24 years olds	p_unmarried_unwanted_stillbirth_20t24	Sweden	NA	%	0.3	NA	NA	NA	NA	NA	NA
291	CEA_22_2017_C	Canestaro W, Vodicka E, Downing D, Trussell J. Implications of employer coverage of contraception: Cost‐effectiveness analysis of contraception coverage under an employer mandate. Contraception. 2017 Jan 1;95(1):77-89.	Zolna M, Lindberg LD. Unintended pregnancy: incidence and outcomes among young adult unmarried women in the United States, 2001 and 2008. Alan Guttmacher Institute; 2012.	Outcomes by intention status and marriage status: Unmarried	Percentage of unwanted abortion among unmarried 20-24 years olds	p_unmarried_unwanted_abortion_20t24	USA	NA	%	50	NA	NA	NA	NA	NA	NA
292	CEA_22_2017_C	Canestaro W, Vodicka E, Downing D, Trussell J. Implications of employer coverage of contraception: Cost‐effectiveness analysis of contraception coverage under an employer mandate. Contraception. 2017 Jan 1;95(1):77-89.	Zolna M, Lindberg LD. Unintended pregnancy: incidence and outcomes among young adult unmarried women in the United States, 2001 and 2008. Alan Guttmacher Institute; 2012.	Outcomes by intention status and marriage status: Unmarried	Percentage of intended pregnancies among unmarried 25-29 years olds	p_unmarried_intend_preg_25t29	USA	NA	%	37	NA	NA	NA	NA	NA	NA
293	CEA_22_2017_C	Canestaro W, Vodicka E, Downing D, Trussell J. Implications of employer coverage of contraception: Cost‐effectiveness analysis of contraception coverage under an employer mandate. Contraception. 2017 Jan 1;95(1):77-89.	Zolna M, Lindberg LD. Unintended pregnancy: incidence and outcomes among young adult unmarried women in the United States, 2001 and 2008. Alan Guttmacher Institute; 2012.	Outcomes by intention status and marriage status: Unmarried	Percentage of intended births among unmarried 25-29 years olds	p_unmarried_intend_birth_25t29	USA	NA	%	78	NA	NA	NA	NA	NA	NA
294	CEA_22_2017_C	Canestaro W, Vodicka E, Downing D, Trussell J. Implications of employer coverage of contraception: Cost‐effectiveness analysis of contraception coverage under an employer mandate. Contraception. 2017 Jan 1;95(1):77-89.	Andersen A-MN, Wohlfahrt J, Christens P, Olsen J, Melbye M. Maternal age and fetal loss: population based register linkage study. BMJ 2000;320:1708–12.	Outcomes by intention status and marriage status: Unmarried	Percentage of intended miscarriages among unmarried 25-29 years olds	p_unmarried_intend_miscarriage_25t29	Denmark	NA	%	21	NA	NA	NA	NA	NA	NA
295	CEA_22_2017_C	Canestaro W, Vodicka E, Downing D, Trussell J. Implications of employer coverage of contraception: Cost‐effectiveness analysis of contraception coverage under an employer mandate. Contraception. 2017 Jan 1;95(1):77-89.	Prevention CFDCA. Sexually transmitted disease surveillance 2013. Atlanta: U.S. Department of Health and Human Services; 2014.	Outcomes by intention status and marriage status: Unmarried	Percentage of intended ectopic pregnancies among unmarried 25-29 years olds	p_unmarried_intend_ectpreg_25t29	USA	NA	%	0.6	NA	NA	NA	NA	NA	NA
296	CEA_22_2017_C	Canestaro W, Vodicka E, Downing D, Trussell J. Implications of employer coverage of contraception: Cost‐effectiveness analysis of contraception coverage under an employer mandate. Contraception. 2017 Jan 1;95(1):77-89.	Waldenstrom U, Cnattingius S, Norman M, Schytt E. Advanced maternal age and stillbirth risk in nulliparous and parous women. Obstet Gynecol 2015;126:355–62.	Outcomes by intention status and marriage status: Unmarried	Percentage of intended stillbirths among unmarried 25-29 years olds	p_unmarried_intend_stillbirth_25t29	Sweden	NA	%	0.3	NA	NA	NA	NA	NA	NA
297	CEA_22_2017_C	Canestaro W, Vodicka E, Downing D, Trussell J. Implications of employer coverage of contraception: Cost‐effectiveness analysis of contraception coverage under an employer mandate. Contraception. 2017 Jan 1;95(1):77-89.	Zolna M, Lindberg LD. Unintended pregnancy: incidence and outcomes among young adult unmarried women in the United States, 2001 and 2008. Alan Guttmacher Institute; 2012.	Outcomes by intention status and marriage status: Unmarried	Percentage of intended abortion among unmarried 25-29 years olds	p_unmarried_intend_abortion_25t29	USA	NA	%	0	NA	NA	NA	NA	NA	NA
298	CEA_22_2017_C	Canestaro W, Vodicka E, Downing D, Trussell J. Implications of employer coverage of contraception: Cost‐effectiveness analysis of contraception coverage under an employer mandate. Contraception. 2017 Jan 1;95(1):77-89.	Zolna M, Lindberg LD. Unintended pregnancy: incidence and outcomes among young adult unmarried women in the United States, 2001 and 2008. Alan Guttmacher Institute; 2012.	Outcomes by intention status and marriage status: Unmarried	Percentage of mistimed pregnancies among unmarried 25-29 years olds	p_unmarried_mistimed_preg_25t29	USA	NA	%	30	NA	NA	NA	NA	NA	NA
299	CEA_22_2017_C	Canestaro W, Vodicka E, Downing D, Trussell J. Implications of employer coverage of contraception: Cost‐effectiveness analysis of contraception coverage under an employer mandate. Contraception. 2017 Jan 1;95(1):77-89.	Zolna M, Lindberg LD. Unintended pregnancy: incidence and outcomes among young adult unmarried women in the United States, 2001 and 2008. Alan Guttmacher Institute; 2012.	Outcomes by intention status and marriage status: Unmarried	Percentage of mistimed births among unmarried 25-29 years olds	p_unmarried_mistimed_birth_25t29	USA	NA	%	32	NA	NA	NA	NA	NA	NA
300	CEA_22_2017_C	Canestaro W, Vodicka E, Downing D, Trussell J. Implications of employer coverage of contraception: Cost‐effectiveness analysis of contraception coverage under an employer mandate. Contraception. 2017 Jan 1;95(1):77-89.	Andersen A-MN, Wohlfahrt J, Christens P, Olsen J, Melbye M. Maternal age and fetal loss: population based register linkage study. BMJ 2000;320:1708–12.	Outcomes by intention status and marriage status: Unmarried	Percentage of mistimed miscarriages among unmarried 25-29 years olds	p_unmarried_mistimed_miscarriage_25t29	Denmark	NA	%	8.1	NA	NA	NA	NA	NA	NA
301	CEA_22_2017_C	Canestaro W, Vodicka E, Downing D, Trussell J. Implications of employer coverage of contraception: Cost‐effectiveness analysis of contraception coverage under an employer mandate. Contraception. 2017 Jan 1;95(1):77-89.	Prevention CFDCA. Sexually transmitted disease surveillance 2013. Atlanta: U.S. Department of Health and Human Services; 2014.	Outcomes by intention status and marriage status: Unmarried	Percentage of mistimed ectopic pregnancies among unmarried 25-29 years olds	p_unmarried_mistimed_ectpreg_25t29	USA	NA	%	0.6	NA	NA	NA	NA	NA	NA
302	CEA_22_2017_C	Canestaro W, Vodicka E, Downing D, Trussell J. Implications of employer coverage of contraception: Cost‐effectiveness analysis of contraception coverage under an employer mandate. Contraception. 2017 Jan 1;95(1):77-89.	Waldenstrom U, Cnattingius S, Norman M, Schytt E. Advanced maternal age and stillbirth risk in nulliparous and parous women. Obstet Gynecol 2015;126:355–62.	Outcomes by intention status and marriage status: Unmarried	Percentage of mistimed stillbirths among unmarried 25-29 years olds	p_unmarried_mistimed_stillbirth_25t29	Sweden	NA	%	0.3	NA	NA	NA	NA	NA	NA
303	CEA_22_2017_C	Canestaro W, Vodicka E, Downing D, Trussell J. Implications of employer coverage of contraception: Cost‐effectiveness analysis of contraception coverage under an employer mandate. Contraception. 2017 Jan 1;95(1):77-89.	Zolna M, Lindberg LD. Unintended pregnancy: incidence and outcomes among young adult unmarried women in the United States, 2001 and 2008. Alan Guttmacher Institute; 2012.	Outcomes by intention status and marriage status: Unmarried	Percentage of mistimed abortion among unmarried 25-29 years olds	p_unmarried_mistimed_abortion_25t29	USA	NA	%	59	NA	NA	NA	NA	NA	NA
304	CEA_22_2017_C	Canestaro W, Vodicka E, Downing D, Trussell J. Implications of employer coverage of contraception: Cost‐effectiveness analysis of contraception coverage under an employer mandate. Contraception. 2017 Jan 1;95(1):77-89.	Zolna M, Lindberg LD. Unintended pregnancy: incidence and outcomes among young adult unmarried women in the United States, 2001 and 2008. Alan Guttmacher Institute; 2012.	Outcomes by intention status and marriage status: Unmarried	Percentage of unwanted pregnancies among unmarried 25-29 years olds	p_unmarried_unwanted_preg_25t29	USA	NA	%	33	NA	NA	NA	NA	NA	NA
305	CEA_22_2017_C	Canestaro W, Vodicka E, Downing D, Trussell J. Implications of employer coverage of contraception: Cost‐effectiveness analysis of contraception coverage under an employer mandate. Contraception. 2017 Jan 1;95(1):77-89.	Zolna M, Lindberg LD. Unintended pregnancy: incidence and outcomes among young adult unmarried women in the United States, 2001 and 2008. Alan Guttmacher Institute; 2012.	Outcomes by intention status and marriage status: Unmarried	Percentage of unwanted births among unmarried 25-29 years olds	p_unmarried_unwanted_birth_25t29	USA	NA	%	41	NA	NA	NA	NA	NA	NA
306	CEA_22_2017_C	Canestaro W, Vodicka E, Downing D, Trussell J. Implications of employer coverage of contraception: Cost‐effectiveness analysis of contraception coverage under an employer mandate. Contraception. 2017 Jan 1;95(1):77-89.	Andersen A-MN, Wohlfahrt J, Christens P, Olsen J, Melbye M. Maternal age and fetal loss: population based register linkage study. BMJ 2000;320:1708–12.	Outcomes by intention status and marriage status: Unmarried	Percentage of unwanted miscarriages among unmarried 25-29 years olds	p_unmarried_unwanted_miscarriage_25t29	Denmark	NA	%	8.1	NA	NA	NA	NA	NA	NA
307	CEA_22_2017_C	Canestaro W, Vodicka E, Downing D, Trussell J. Implications of employer coverage of contraception: Cost‐effectiveness analysis of contraception coverage under an employer mandate. Contraception. 2017 Jan 1;95(1):77-89.	Prevention CFDCA. Sexually transmitted disease surveillance 2013. Atlanta: U.S. Department of Health and Human Services; 2014.	Outcomes by intention status and marriage status: Unmarried	Percentage of unwanted ectopic pregnancies among unmarried 25-29 years olds	p_unmarried_unwanted_ectpreg_25t29	USA	NA	%	0.6	NA	NA	NA	NA	NA	NA
308	CEA_22_2017_C	Canestaro W, Vodicka E, Downing D, Trussell J. Implications of employer coverage of contraception: Cost‐effectiveness analysis of contraception coverage under an employer mandate. Contraception. 2017 Jan 1;95(1):77-89.	Waldenstrom U, Cnattingius S, Norman M, Schytt E. Advanced maternal age and stillbirth risk in nulliparous and parous women. Obstet Gynecol 2015;126:355–62.	Outcomes by intention status and marriage status: Unmarried	Percentage of unwanted stillbirths among unmarried 25-29 years olds	p_unmarried_unwanted_stillbirth_25t29	Sweden	NA	%	0.3	NA	NA	NA	NA	NA	NA
309	CEA_22_2017_C	Canestaro W, Vodicka E, Downing D, Trussell J. Implications of employer coverage of contraception: Cost‐effectiveness analysis of contraception coverage under an employer mandate. Contraception. 2017 Jan 1;95(1):77-89.	Zolna M, Lindberg LD. Unintended pregnancy: incidence and outcomes among young adult unmarried women in the United States, 2001 and 2008. Alan Guttmacher Institute; 2012.	Outcomes by intention status and marriage status: Unmarried	Percentage of unwanted abortion among unmarried 25-29 years olds	p_unmarried_unwanted_abortion_25t29	USA	NA	%	50	NA	NA	NA	NA	NA	NA
310	CEA_22_2017_C	Canestaro W, Vodicka E, Downing D, Trussell J. Implications of employer coverage of contraception: Cost‐effectiveness analysis of contraception coverage under an employer mandate. Contraception. 2017 Jan 1;95(1):77-89.	Zolna M, Lindberg LD. Unintended pregnancy: incidence and outcomes among young adult unmarried women in the United States, 2001 and 2008. Alan Guttmacher Institute; 2012.	Outcomes by intention status and marriage status: Unmarried	Percentage of intended pregnancies among unmarried 30-34 years olds	p_unmarried_intend_preg_30t34	USA	NA	%	37	NA	NA	NA	NA	NA	NA
311	CEA_22_2017_C	Canestaro W, Vodicka E, Downing D, Trussell J. Implications of employer coverage of contraception: Cost‐effectiveness analysis of contraception coverage under an employer mandate. Contraception. 2017 Jan 1;95(1):77-89.	Zolna M, Lindberg LD. Unintended pregnancy: incidence and outcomes among young adult unmarried women in the United States, 2001 and 2008. Alan Guttmacher Institute; 2012.	Outcomes by intention status and marriage status: Unmarried	Percentage of intended births among unmarried 30-34 years olds	p_unmarried_intend_birth_30t34	USA	NA	%	66.9	NA	NA	NA	NA	NA	NA
312	CEA_22_2017_C	Canestaro W, Vodicka E, Downing D, Trussell J. Implications of employer coverage of contraception: Cost‐effectiveness analysis of contraception coverage under an employer mandate. Contraception. 2017 Jan 1;95(1):77-89.	Andersen A-MN, Wohlfahrt J, Christens P, Olsen J, Melbye M. Maternal age and fetal loss: population based register linkage study. BMJ 2000;320:1708–12.	Outcomes by intention status and marriage status: Unmarried	Percentage of intended miscarriages among unmarried 30-34 years olds	p_unmarried_intend_miscarriage_30t34	Denmark	NA	%	32	NA	NA	NA	NA	NA	NA
313	CEA_22_2017_C	Canestaro W, Vodicka E, Downing D, Trussell J. Implications of employer coverage of contraception: Cost‐effectiveness analysis of contraception coverage under an employer mandate. Contraception. 2017 Jan 1;95(1):77-89.	Prevention CFDCA. Sexually transmitted disease surveillance 2013. Atlanta: U.S. Department of Health and Human Services; 2014.	Outcomes by intention status and marriage status: Unmarried	Percentage of intended ectopic pregnancies among unmarried 30-34 years olds	p_unmarried_intend_ectpreg_30t34	USA	NA	%	0.7	NA	NA	NA	NA	NA	NA
314	CEA_22_2017_C	Canestaro W, Vodicka E, Downing D, Trussell J. Implications of employer coverage of contraception: Cost‐effectiveness analysis of contraception coverage under an employer mandate. Contraception. 2017 Jan 1;95(1):77-89.	Waldenstrom U, Cnattingius S, Norman M, Schytt E. Advanced maternal age and stillbirth risk in nulliparous and parous women. Obstet Gynecol 2015;126:355–62.	Outcomes by intention status and marriage status: Unmarried	Percentage of intended stillbirths among unmarried 30-34 years olds	p_unmarried_intend_stillbirth_30t34	Sweden	NA	%	0.4	NA	NA	NA	NA	NA	NA
315	CEA_22_2017_C	Canestaro W, Vodicka E, Downing D, Trussell J. Implications of employer coverage of contraception: Cost‐effectiveness analysis of contraception coverage under an employer mandate. Contraception. 2017 Jan 1;95(1):77-89.	Zolna M, Lindberg LD. Unintended pregnancy: incidence and outcomes among young adult unmarried women in the United States, 2001 and 2008. Alan Guttmacher Institute; 2012.	Outcomes by intention status and marriage status: Unmarried	Percentage of intended abortion among unmarried 30-34 years olds	p_unmarried_intend_abortion_30t34	USA	NA	%	0	NA	NA	NA	NA	NA	NA
316	CEA_22_2017_C	Canestaro W, Vodicka E, Downing D, Trussell J. Implications of employer coverage of contraception: Cost‐effectiveness analysis of contraception coverage under an employer mandate. Contraception. 2017 Jan 1;95(1):77-89.	Zolna M, Lindberg LD. Unintended pregnancy: incidence and outcomes among young adult unmarried women in the United States, 2001 and 2008. Alan Guttmacher Institute; 2012.	Outcomes by intention status and marriage status: Unmarried	Percentage of mistimed pregnancies among unmarried 30-34 years olds	p_unmarried_mistimed_preg_30t34	USA	NA	%	26	NA	NA	NA	NA	NA	NA
317	CEA_22_2017_C	Canestaro W, Vodicka E, Downing D, Trussell J. Implications of employer coverage of contraception: Cost‐effectiveness analysis of contraception coverage under an employer mandate. Contraception. 2017 Jan 1;95(1):77-89.	Zolna M, Lindberg LD. Unintended pregnancy: incidence and outcomes among young adult unmarried women in the United States, 2001 and 2008. Alan Guttmacher Institute; 2012.	Outcomes by intention status and marriage status: Unmarried	Percentage of mistimed births among unmarried 30-34 years olds	p_unmarried_mistimed_birth_30t34	USA	NA	%	33	NA	NA	NA	NA	NA	NA
318	CEA_22_2017_C	Canestaro W, Vodicka E, Downing D, Trussell J. Implications of employer coverage of contraception: Cost‐effectiveness analysis of contraception coverage under an employer mandate. Contraception. 2017 Jan 1;95(1):77-89.	Andersen A-MN, Wohlfahrt J, Christens P, Olsen J, Melbye M. Maternal age and fetal loss: population based register linkage study. BMJ 2000;320:1708–12.	Outcomes by intention status and marriage status: Unmarried	Percentage of mistimed miscarriages among unmarried 30-34 years olds	p_unmarried_mistimed_miscarriage_30t34	Denmark	NA	%	9.5	NA	NA	NA	NA	NA	NA
319	CEA_22_2017_C	Canestaro W, Vodicka E, Downing D, Trussell J. Implications of employer coverage of contraception: Cost‐effectiveness analysis of contraception coverage under an employer mandate. Contraception. 2017 Jan 1;95(1):77-89.	Prevention CFDCA. Sexually transmitted disease surveillance 2013. Atlanta: U.S. Department of Health and Human Services; 2014.	Outcomes by intention status and marriage status: Unmarried	Percentage of mistimed ectopic pregnancies among unmarried 30-34 years olds	p_unmarried_mistimed_ectpreg_30t34	USA	NA	%	0.7	NA	NA	NA	NA	NA	NA
320	CEA_22_2017_C	Canestaro W, Vodicka E, Downing D, Trussell J. Implications of employer coverage of contraception: Cost‐effectiveness analysis of contraception coverage under an employer mandate. Contraception. 2017 Jan 1;95(1):77-89.	Waldenstrom U, Cnattingius S, Norman M, Schytt E. Advanced maternal age and stillbirth risk in nulliparous and parous women. Obstet Gynecol 2015;126:355–62.	Outcomes by intention status and marriage status: Unmarried	Percentage of mistimed stillbirths among unmarried 30-34 years olds	p_unmarried_mistimed_stillbirth_30t34	Sweden	NA	%	0.4	NA	NA	NA	NA	NA	NA
321	CEA_22_2017_C	Canestaro W, Vodicka E, Downing D, Trussell J. Implications of employer coverage of contraception: Cost‐effectiveness analysis of contraception coverage under an employer mandate. Contraception. 2017 Jan 1;95(1):77-89.	Zolna M, Lindberg LD. Unintended pregnancy: incidence and outcomes among young adult unmarried women in the United States, 2001 and 2008. Alan Guttmacher Institute; 2012.	Outcomes by intention status and marriage status: Unmarried	Percentage of mistimed abortion among unmarried 30-34 years olds	p_unmarried_mistimed_abortion_30t34	USA	NA	%	57	NA	NA	NA	NA	NA	NA
322	CEA_22_2017_C	Canestaro W, Vodicka E, Downing D, Trussell J. Implications of employer coverage of contraception: Cost‐effectiveness analysis of contraception coverage under an employer mandate. Contraception. 2017 Jan 1;95(1):77-89.	Zolna M, Lindberg LD. Unintended pregnancy: incidence and outcomes among young adult unmarried women in the United States, 2001 and 2008. Alan Guttmacher Institute; 2012.	Outcomes by intention status and marriage status: Unmarried	Percentage of unwanted pregnancies among unmarried 30-34 years olds	p_unmarried_unwanted_preg_30t34	USA	NA	%	37	NA	NA	NA	NA	NA	NA
323	CEA_22_2017_C	Canestaro W, Vodicka E, Downing D, Trussell J. Implications of employer coverage of contraception: Cost‐effectiveness analysis of contraception coverage under an employer mandate. Contraception. 2017 Jan 1;95(1):77-89.	Zolna M, Lindberg LD. Unintended pregnancy: incidence and outcomes among young adult unmarried women in the United States, 2001 and 2008. Alan Guttmacher Institute; 2012.	Outcomes by intention status and marriage status: Unmarried	Percentage of unwanted births among unmarried 30-34 years olds	p_unmarried_unwanted_birth_30t34	USA	NA	%	27	NA	NA	NA	NA	NA	NA
324	CEA_22_2017_C	Canestaro W, Vodicka E, Downing D, Trussell J. Implications of employer coverage of contraception: Cost‐effectiveness analysis of contraception coverage under an employer mandate. Contraception. 2017 Jan 1;95(1):77-89.	Andersen A-MN, Wohlfahrt J, Christens P, Olsen J, Melbye M. Maternal age and fetal loss: population based register linkage study. BMJ 2000;320:1708–12.	Outcomes by intention status and marriage status: Unmarried	Percentage of unwanted miscarriages among unmarried 30-34 years olds	p_unmarried_unwanted_miscarriage_30t34	Denmark	NA	%	9.5	NA	NA	NA	NA	NA	NA
325	CEA_22_2017_C	Canestaro W, Vodicka E, Downing D, Trussell J. Implications of employer coverage of contraception: Cost‐effectiveness analysis of contraception coverage under an employer mandate. Contraception. 2017 Jan 1;95(1):77-89.	Prevention CFDCA. Sexually transmitted disease surveillance 2013. Atlanta: U.S. Department of Health and Human Services; 2014.	Outcomes by intention status and marriage status: Unmarried	Percentage of unwanted ectopic pregnancies among unmarried 30-34 years olds	p_unmarried_unwanted_ectpreg_30t34	USA	NA	%	0.7	NA	NA	NA	NA	NA	NA
326	CEA_22_2017_C	Canestaro W, Vodicka E, Downing D, Trussell J. Implications of employer coverage of contraception: Cost‐effectiveness analysis of contraception coverage under an employer mandate. Contraception. 2017 Jan 1;95(1):77-89.	Waldenstrom U, Cnattingius S, Norman M, Schytt E. Advanced maternal age and stillbirth risk in nulliparous and parous women. Obstet Gynecol 2015;126:355–62.	Outcomes by intention status and marriage status: Unmarried	Percentage of unwanted stillbirths among unmarried 30-34 years olds	p_unmarried_unwanted_stillbirth_30t34	Sweden	NA	%	0.4	NA	NA	NA	NA	NA	NA
327	CEA_22_2017_C	Canestaro W, Vodicka E, Downing D, Trussell J. Implications of employer coverage of contraception: Cost‐effectiveness analysis of contraception coverage under an employer mandate. Contraception. 2017 Jan 1;95(1):77-89.	Zolna M, Lindberg LD. Unintended pregnancy: incidence and outcomes among young adult unmarried women in the United States, 2001 and 2008. Alan Guttmacher Institute; 2012.	Outcomes by intention status and marriage status: Unmarried	Percentage of unwanted abortion among unmarried 30-34 years olds	p_unmarried_unwanted_abortion_30t34	USA	NA	%	62	NA	NA	NA	NA	NA	NA
328	CEA_22_2017_C	Canestaro W, Vodicka E, Downing D, Trussell J. Implications of employer coverage of contraception: Cost‐effectiveness analysis of contraception coverage under an employer mandate. Contraception. 2017 Jan 1;95(1):77-89.	Zolna M, Lindberg LD. Unintended pregnancy: incidence and outcomes among young adult unmarried women in the United States, 2001 and 2008. Alan Guttmacher Institute; 2012.	Outcomes by intention status and marriage status: Unmarried	Percentage of intended pregnancies among unmarried 35-39 years olds	p_unmarried_intend_preg_35t39	USA	NA	%	37	NA	NA	NA	NA	NA	NA
329	CEA_22_2017_C	Canestaro W, Vodicka E, Downing D, Trussell J. Implications of employer coverage of contraception: Cost‐effectiveness analysis of contraception coverage under an employer mandate. Contraception. 2017 Jan 1;95(1):77-89.	Zolna M, Lindberg LD. Unintended pregnancy: incidence and outcomes among young adult unmarried women in the United States, 2001 and 2008. Alan Guttmacher Institute; 2012.	Outcomes by intention status and marriage status: Unmarried	Percentage of intended births among unmarried 35-39 years olds	p_unmarried_intend_birth_35t39	USA	NA	%	67	NA	NA	NA	NA	NA	NA
330	CEA_22_2017_C	Canestaro W, Vodicka E, Downing D, Trussell J. Implications of employer coverage of contraception: Cost‐effectiveness analysis of contraception coverage under an employer mandate. Contraception. 2017 Jan 1;95(1):77-89.	Andersen A-MN, Wohlfahrt J, Christens P, Olsen J, Melbye M. Maternal age and fetal loss: population based register linkage study. BMJ 2000;320:1708–12.	Outcomes by intention status and marriage status: Unmarried	Percentage of intended miscarriages among unmarried 35-39 years olds	p_unmarried_intend_miscarriage_35t39	Denmark	NA	%	32	NA	NA	NA	NA	NA	NA
331	CEA_22_2017_C	Canestaro W, Vodicka E, Downing D, Trussell J. Implications of employer coverage of contraception: Cost‐effectiveness analysis of contraception coverage under an employer mandate. Contraception. 2017 Jan 1;95(1):77-89.	Prevention CFDCA. Sexually transmitted disease surveillance 2013. Atlanta: U.S. Department of Health and Human Services; 2014.	Outcomes by intention status and marriage status: Unmarried	Percentage of intended ectopic pregnancies among unmarried 35-39 years olds	p_unmarried_intend_ectpreg_35t39	USA	NA	%	0.9	NA	NA	NA	NA	NA	NA
332	CEA_22_2017_C	Canestaro W, Vodicka E, Downing D, Trussell J. Implications of employer coverage of contraception: Cost‐effectiveness analysis of contraception coverage under an employer mandate. Contraception. 2017 Jan 1;95(1):77-89.	Waldenstrom U, Cnattingius S, Norman M, Schytt E. Advanced maternal age and stillbirth risk in nulliparous and parous women. Obstet Gynecol 2015;126:355–62.	Outcomes by intention status and marriage status: Unmarried	Percentage of intended stillbirths among unmarried 35-39 years olds	p_unmarried_intend_stillbirth_35t39	Sweden	NA	%	0.6	NA	NA	NA	NA	NA	NA
333	CEA_22_2017_C	Canestaro W, Vodicka E, Downing D, Trussell J. Implications of employer coverage of contraception: Cost‐effectiveness analysis of contraception coverage under an employer mandate. Contraception. 2017 Jan 1;95(1):77-89.	Zolna M, Lindberg LD. Unintended pregnancy: incidence and outcomes among young adult unmarried women in the United States, 2001 and 2008. Alan Guttmacher Institute; 2012.	Outcomes by intention status and marriage status: Unmarried	Percentage of intended abortion among unmarried 35-39 years olds	p_unmarried_intend_abortion_35t39	USA	NA	%	0	NA	NA	NA	NA	NA	NA
334	CEA_22_2017_C	Canestaro W, Vodicka E, Downing D, Trussell J. Implications of employer coverage of contraception: Cost‐effectiveness analysis of contraception coverage under an employer mandate. Contraception. 2017 Jan 1;95(1):77-89.	Zolna M, Lindberg LD. Unintended pregnancy: incidence and outcomes among young adult unmarried women in the United States, 2001 and 2008. Alan Guttmacher Institute; 2012.	Outcomes by intention status and marriage status: Unmarried	Percentage of mistimed pregnancies among unmarried 35-39 years olds	p_unmarried_mistimed_preg_35t39	USA	NA	%	26	NA	NA	NA	NA	NA	NA
335	CEA_22_2017_C	Canestaro W, Vodicka E, Downing D, Trussell J. Implications of employer coverage of contraception: Cost‐effectiveness analysis of contraception coverage under an employer mandate. Contraception. 2017 Jan 1;95(1):77-89.	Zolna M, Lindberg LD. Unintended pregnancy: incidence and outcomes among young adult unmarried women in the United States, 2001 and 2008. Alan Guttmacher Institute; 2012.	Outcomes by intention status and marriage status: Unmarried	Percentage of mistimed births among unmarried 35-39 years olds	p_unmarried_mistimed_birth_35t39	USA	NA	%	33	NA	NA	NA	NA	NA	NA
336	CEA_22_2017_C	Canestaro W, Vodicka E, Downing D, Trussell J. Implications of employer coverage of contraception: Cost‐effectiveness analysis of contraception coverage under an employer mandate. Contraception. 2017 Jan 1;95(1):77-89.	Andersen A-MN, Wohlfahrt J, Christens P, Olsen J, Melbye M. Maternal age and fetal loss: population based register linkage study. BMJ 2000;320:1708–12.	Outcomes by intention status and marriage status: Unmarried	Percentage of mistimed miscarriages among unmarried 35-39 years olds	p_unmarried_mistimed_miscarriage_35t39	Denmark	NA	%	12	NA	NA	NA	NA	NA	NA
337	CEA_22_2017_C	Canestaro W, Vodicka E, Downing D, Trussell J. Implications of employer coverage of contraception: Cost‐effectiveness analysis of contraception coverage under an employer mandate. Contraception. 2017 Jan 1;95(1):77-89.	Prevention CFDCA. Sexually transmitted disease surveillance 2013. Atlanta: U.S. Department of Health and Human Services; 2014.	Outcomes by intention status and marriage status: Unmarried	Percentage of mistimed ectopic pregnancies among unmarried 35-39 years olds	p_unmarried_mistimed_ectpreg_35t39	USA	NA	%	0.9	NA	NA	NA	NA	NA	NA
338	CEA_22_2017_C	Canestaro W, Vodicka E, Downing D, Trussell J. Implications of employer coverage of contraception: Cost‐effectiveness analysis of contraception coverage under an employer mandate. Contraception. 2017 Jan 1;95(1):77-89.	Waldenstrom U, Cnattingius S, Norman M, Schytt E. Advanced maternal age and stillbirth risk in nulliparous and parous women. Obstet Gynecol 2015;126:355–62.	Outcomes by intention status and marriage status: Unmarried	Percentage of mistimed stillbirths among unmarried 35-39 years olds	p_unmarried_mistimed_stillbirth_35t39	Sweden	NA	%	0.6	NA	NA	NA	NA	NA	NA
339	CEA_22_2017_C	Canestaro W, Vodicka E, Downing D, Trussell J. Implications of employer coverage of contraception: Cost‐effectiveness analysis of contraception coverage under an employer mandate. Contraception. 2017 Jan 1;95(1):77-89.	Zolna M, Lindberg LD. Unintended pregnancy: incidence and outcomes among young adult unmarried women in the United States, 2001 and 2008. Alan Guttmacher Institute; 2012.	Outcomes by intention status and marriage status: Unmarried	Percentage of mistimed abortion among unmarried 35-39 years olds	p_unmarried_mistimed_abortion_35t39	USA	NA	%	54	NA	NA	NA	NA	NA	NA
340	CEA_22_2017_C	Canestaro W, Vodicka E, Downing D, Trussell J. Implications of employer coverage of contraception: Cost‐effectiveness analysis of contraception coverage under an employer mandate. Contraception. 2017 Jan 1;95(1):77-89.	Zolna M, Lindberg LD. Unintended pregnancy: incidence and outcomes among young adult unmarried women in the United States, 2001 and 2008. Alan Guttmacher Institute; 2012.	Outcomes by intention status and marriage status: Unmarried	Percentage of unwanted pregnancies among unmarried 35-39 years olds	p_unmarried_unwanted_preg_35t39	USA	NA	%	37	NA	NA	NA	NA	NA	NA
341	CEA_22_2017_C	Canestaro W, Vodicka E, Downing D, Trussell J. Implications of employer coverage of contraception: Cost‐effectiveness analysis of contraception coverage under an employer mandate. Contraception. 2017 Jan 1;95(1):77-89.	Zolna M, Lindberg LD. Unintended pregnancy: incidence and outcomes among young adult unmarried women in the United States, 2001 and 2008. Alan Guttmacher Institute; 2012.	Outcomes by intention status and marriage status: Unmarried	Percentage of unwanted births among unmarried 35-39 years olds	p_unmarried_unwanted_birth_35t39	USA	NA	%	27	NA	NA	NA	NA	NA	NA
342	CEA_22_2017_C	Canestaro W, Vodicka E, Downing D, Trussell J. Implications of employer coverage of contraception: Cost‐effectiveness analysis of contraception coverage under an employer mandate. Contraception. 2017 Jan 1;95(1):77-89.	Andersen A-MN, Wohlfahrt J, Christens P, Olsen J, Melbye M. Maternal age and fetal loss: population based register linkage study. BMJ 2000;320:1708–12.	Outcomes by intention status and marriage status: Unmarried	Percentage of unwanted miscarriages among unmarried 35-39 years olds	p_unmarried_unwanted_miscarriage_35t39	Denmark	NA	%	12	NA	NA	NA	NA	NA	NA
343	CEA_22_2017_C	Canestaro W, Vodicka E, Downing D, Trussell J. Implications of employer coverage of contraception: Cost‐effectiveness analysis of contraception coverage under an employer mandate. Contraception. 2017 Jan 1;95(1):77-89.	Prevention CFDCA. Sexually transmitted disease surveillance 2013. Atlanta: U.S. Department of Health and Human Services; 2014.	Outcomes by intention status and marriage status: Unmarried	Percentage of unwanted ectopic pregnancies among unmarried 35-39 years olds	p_unmarried_unwanted_ectpreg_35t39	USA	NA	%	0.9	NA	NA	NA	NA	NA	NA
344	CEA_22_2017_C	Canestaro W, Vodicka E, Downing D, Trussell J. Implications of employer coverage of contraception: Cost‐effectiveness analysis of contraception coverage under an employer mandate. Contraception. 2017 Jan 1;95(1):77-89.	Waldenstrom U, Cnattingius S, Norman M, Schytt E. Advanced maternal age and stillbirth risk in nulliparous and parous women. Obstet Gynecol 2015;126:355–62.	Outcomes by intention status and marriage status: Unmarried	Percentage of unwanted stillbirths among unmarried 35-39 years olds	p_unmarried_unwanted_stillbirth_35t39	Sweden	NA	%	0.6	NA	NA	NA	NA	NA	NA
345	CEA_22_2017_C	Canestaro W, Vodicka E, Downing D, Trussell J. Implications of employer coverage of contraception: Cost‐effectiveness analysis of contraception coverage under an employer mandate. Contraception. 2017 Jan 1;95(1):77-89.	Zolna M, Lindberg LD. Unintended pregnancy: incidence and outcomes among young adult unmarried women in the United States, 2001 and 2008. Alan Guttmacher Institute; 2012.	Outcomes by intention status and marriage status: Unmarried	Percentage of unwanted abortion among unmarried 35-39 years olds	p_unmarried_unwanted_abortion_35t39	USA	NA	%	59	NA	NA	NA	NA	NA	NA
346	CEA_22_2017_C	Canestaro W, Vodicka E, Downing D, Trussell J. Implications of employer coverage of contraception: Cost‐effectiveness analysis of contraception coverage under an employer mandate. Contraception. 2017 Jan 1;95(1):77-89.	Zolna M, Lindberg LD. Unintended pregnancy: incidence and outcomes among young adult unmarried women in the United States, 2001 and 2008. Alan Guttmacher Institute; 2012.	Outcomes by intention status and marriage status: Unmarried	Percentage of intended pregnancies among unmarried 40-44 years olds	p_unmarried_intend_preg_40t44	USA	NA	%	37	NA	NA	NA	NA	NA	NA
347	CEA_22_2017_C	Canestaro W, Vodicka E, Downing D, Trussell J. Implications of employer coverage of contraception: Cost‐effectiveness analysis of contraception coverage under an employer mandate. Contraception. 2017 Jan 1;95(1):77-89.	Zolna M, Lindberg LD. Unintended pregnancy: incidence and outcomes among young adult unmarried women in the United States, 2001 and 2008. Alan Guttmacher Institute; 2012.	Outcomes by intention status and marriage status: Unmarried	Percentage of intended births among unmarried 40-44 years olds	p_unmarried_intend_birth_40t44	USA	NA	%	67	NA	NA	NA	NA	NA	NA
348	CEA_22_2017_C	Canestaro W, Vodicka E, Downing D, Trussell J. Implications of employer coverage of contraception: Cost‐effectiveness analysis of contraception coverage under an employer mandate. Contraception. 2017 Jan 1;95(1):77-89.	Andersen A-MN, Wohlfahrt J, Christens P, Olsen J, Melbye M. Maternal age and fetal loss: population based register linkage study. BMJ 2000;320:1708–12.	Outcomes by intention status and marriage status: Unmarried	Percentage of intended miscarriages among unmarried 40-44 years olds	p_unmarried_intend_miscarriage_40t44	Denmark	NA	%	32	NA	NA	NA	NA	NA	NA
349	CEA_22_2017_C	Canestaro W, Vodicka E, Downing D, Trussell J. Implications of employer coverage of contraception: Cost‐effectiveness analysis of contraception coverage under an employer mandate. Contraception. 2017 Jan 1;95(1):77-89.	Prevention CFDCA. Sexually transmitted disease surveillance 2013. Atlanta: U.S. Department of Health and Human Services; 2014.	Outcomes by intention status and marriage status: Unmarried	Percentage of intended ectopic pregnancies among unmarried 40-44 years olds	p_unmarried_intend_ectpreg_40t44	USA	NA	%	1	NA	NA	NA	NA	NA	NA
350	CEA_22_2017_C	Canestaro W, Vodicka E, Downing D, Trussell J. Implications of employer coverage of contraception: Cost‐effectiveness analysis of contraception coverage under an employer mandate. Contraception. 2017 Jan 1;95(1):77-89.	Waldenstrom U, Cnattingius S, Norman M, Schytt E. Advanced maternal age and stillbirth risk in nulliparous and parous women. Obstet Gynecol 2015;126:355–62.	Outcomes by intention status and marriage status: Unmarried	Percentage of intended stillbirths among unmarried 40-44 years olds	p_unmarried_intend_stillbirth_40t44	Sweden	NA	%	0.7	NA	NA	NA	NA	NA	NA
351	CEA_22_2017_C	Canestaro W, Vodicka E, Downing D, Trussell J. Implications of employer coverage of contraception: Cost‐effectiveness analysis of contraception coverage under an employer mandate. Contraception. 2017 Jan 1;95(1):77-89.	Zolna M, Lindberg LD. Unintended pregnancy: incidence and outcomes among young adult unmarried women in the United States, 2001 and 2008. Alan Guttmacher Institute; 2012.	Outcomes by intention status and marriage status: Unmarried	Percentage of intended abortion among unmarried 40-44 years olds	p_unmarried_intend_abortion_40t44	USA	NA	%	0	NA	NA	NA	NA	NA	NA
352	CEA_22_2017_C	Canestaro W, Vodicka E, Downing D, Trussell J. Implications of employer coverage of contraception: Cost‐effectiveness analysis of contraception coverage under an employer mandate. Contraception. 2017 Jan 1;95(1):77-89.	Zolna M, Lindberg LD. Unintended pregnancy: incidence and outcomes among young adult unmarried women in the United States, 2001 and 2008. Alan Guttmacher Institute; 2012.	Outcomes by intention status and marriage status: Unmarried	Percentage of mistimed pregnancies among unmarried 40-44 years olds	p_unmarried_mistimed_preg_40t44	USA	NA	%	26	NA	NA	NA	NA	NA	NA
353	CEA_22_2017_C	Canestaro W, Vodicka E, Downing D, Trussell J. Implications of employer coverage of contraception: Cost‐effectiveness analysis of contraception coverage under an employer mandate. Contraception. 2017 Jan 1;95(1):77-89.	Zolna M, Lindberg LD. Unintended pregnancy: incidence and outcomes among young adult unmarried women in the United States, 2001 and 2008. Alan Guttmacher Institute; 2012.	Outcomes by intention status and marriage status: Unmarried	Percentage of mistimed births among unmarried 40-44 years olds	p_unmarried_mistimed_birth_40t44	USA	NA	%	33	NA	NA	NA	NA	NA	NA
354	CEA_22_2017_C	Canestaro W, Vodicka E, Downing D, Trussell J. Implications of employer coverage of contraception: Cost‐effectiveness analysis of contraception coverage under an employer mandate. Contraception. 2017 Jan 1;95(1):77-89.	Andersen A-MN, Wohlfahrt J, Christens P, Olsen J, Melbye M. Maternal age and fetal loss: population based register linkage study. BMJ 2000;320:1708–12.	Outcomes by intention status and marriage status: Unmarried	Percentage of mistimed miscarriages among unmarried 40-44 years olds	p_unmarried_mistimed_miscarriage_40t44	Denmark	NA	%	16	NA	NA	NA	NA	NA	NA
355	CEA_22_2017_C	Canestaro W, Vodicka E, Downing D, Trussell J. Implications of employer coverage of contraception: Cost‐effectiveness analysis of contraception coverage under an employer mandate. Contraception. 2017 Jan 1;95(1):77-89.	Prevention CFDCA. Sexually transmitted disease surveillance 2013. Atlanta: U.S. Department of Health and Human Services; 2014.	Outcomes by intention status and marriage status: Unmarried	Percentage of mistimed ectopic pregnancies among unmarried 40-44 years olds	p_unmarried_mistimed_ectpreg_40t44	USA	NA	%	1	NA	NA	NA	NA	NA	NA
356	CEA_22_2017_C	Canestaro W, Vodicka E, Downing D, Trussell J. Implications of employer coverage of contraception: Cost‐effectiveness analysis of contraception coverage under an employer mandate. Contraception. 2017 Jan 1;95(1):77-89.	Waldenstrom U, Cnattingius S, Norman M, Schytt E. Advanced maternal age and stillbirth risk in nulliparous and parous women. Obstet Gynecol 2015;126:355–62.	Outcomes by intention status and marriage status: Unmarried	Percentage of mistimed stillbirths among unmarried 40-44 years olds	p_unmarried_mistimed_stillbirth_40t44	Sweden	NA	%	0.7	NA	NA	NA	NA	NA	NA
357	CEA_22_2017_C	Canestaro W, Vodicka E, Downing D, Trussell J. Implications of employer coverage of contraception: Cost‐effectiveness analysis of contraception coverage under an employer mandate. Contraception. 2017 Jan 1;95(1):77-89.	Zolna M, Lindberg LD. Unintended pregnancy: incidence and outcomes among young adult unmarried women in the United States, 2001 and 2008. Alan Guttmacher Institute; 2012.	Outcomes by intention status and marriage status: Unmarried	Percentage of mistimed abortion among unmarried 40-44 years olds	p_unmarried_mistimed_abortion_40t44	USA	NA	%	50	NA	NA	NA	NA	NA	NA
358	CEA_22_2017_C	Canestaro W, Vodicka E, Downing D, Trussell J. Implications of employer coverage of contraception: Cost‐effectiveness analysis of contraception coverage under an employer mandate. Contraception. 2017 Jan 1;95(1):77-89.	Zolna M, Lindberg LD. Unintended pregnancy: incidence and outcomes among young adult unmarried women in the United States, 2001 and 2008. Alan Guttmacher Institute; 2012.	Outcomes by intention status and marriage status: Unmarried	Percentage of unwanted pregnancies among unmarried 40-44 years olds	p_unmarried_unwanted_preg_40t44	USA	NA	%	37	NA	NA	NA	NA	NA	NA
359	CEA_22_2017_C	Canestaro W, Vodicka E, Downing D, Trussell J. Implications of employer coverage of contraception: Cost‐effectiveness analysis of contraception coverage under an employer mandate. Contraception. 2017 Jan 1;95(1):77-89.	Zolna M, Lindberg LD. Unintended pregnancy: incidence and outcomes among young adult unmarried women in the United States, 2001 and 2008. Alan Guttmacher Institute; 2012.	Outcomes by intention status and marriage status: Unmarried	Percentage of unwanted births among unmarried 40-44 years olds	p_unmarried_unwanted_birth_40t44	USA	NA	%	27	NA	NA	NA	NA	NA	NA
360	CEA_22_2017_C	Canestaro W, Vodicka E, Downing D, Trussell J. Implications of employer coverage of contraception: Cost‐effectiveness analysis of contraception coverage under an employer mandate. Contraception. 2017 Jan 1;95(1):77-89.	Andersen A-MN, Wohlfahrt J, Christens P, Olsen J, Melbye M. Maternal age and fetal loss: population based register linkage study. BMJ 2000;320:1708–12.	Outcomes by intention status and marriage status: Unmarried	Percentage of unwanted miscarriages among unmarried 40-44 years olds	p_unmarried_unwanted_miscarriage_40t44	Denmark	NA	%	16	NA	NA	NA	NA	NA	NA
361	CEA_22_2017_C	Canestaro W, Vodicka E, Downing D, Trussell J. Implications of employer coverage of contraception: Cost‐effectiveness analysis of contraception coverage under an employer mandate. Contraception. 2017 Jan 1;95(1):77-89.	Prevention CFDCA. Sexually transmitted disease surveillance 2013. Atlanta: U.S. Department of Health and Human Services; 2014.	Outcomes by intention status and marriage status: Unmarried	Percentage of unwanted ectopic pregnancies among unmarried 40-44 years olds	p_unmarried_unwanted_ectpreg_40t44	USA	NA	%	1	NA	NA	NA	NA	NA	NA
362	CEA_22_2017_C	Canestaro W, Vodicka E, Downing D, Trussell J. Implications of employer coverage of contraception: Cost‐effectiveness analysis of contraception coverage under an employer mandate. Contraception. 2017 Jan 1;95(1):77-89.	Waldenstrom U, Cnattingius S, Norman M, Schytt E. Advanced maternal age and stillbirth risk in nulliparous and parous women. Obstet Gynecol 2015;126:355–62.	Outcomes by intention status and marriage status: Unmarried	Percentage of unwanted stillbirths among unmarried 40-44 years olds	p_unmarried_unwanted_stillbirth_40t44	Sweden	NA	%	0.7	NA	NA	NA	NA	NA	NA
363	CEA_22_2017_C	Canestaro W, Vodicka E, Downing D, Trussell J. Implications of employer coverage of contraception: Cost‐effectiveness analysis of contraception coverage under an employer mandate. Contraception. 2017 Jan 1;95(1):77-89.	Zolna M, Lindberg LD. Unintended pregnancy: incidence and outcomes among young adult unmarried women in the United States, 2001 and 2008. Alan Guttmacher Institute; 2012.	Outcomes by intention status and marriage status: Unmarried	Percentage of unwanted abortion among unmarried 40-44 years olds	p_unmarried_unwanted_abortion_40t44	USA	NA	%	55	NA	NA	NA	NA	NA	NA
364	CEA_22_2017_C	Canestaro W, Vodicka E, Downing D, Trussell J. Implications of employer coverage of contraception: Cost‐effectiveness analysis of contraception coverage under an employer mandate. Contraception. 2017 Jan 1;95(1):77-89.	Zolna M, Lindberg LD. Unintended pregnancy: incidence and outcomes among young adult unmarried women in the United States, 2001 and 2008. Alan Guttmacher Institute; 2012.	Outcome by all ages	Percentage of intended pregnancies among all ages	p_intend_preg_allages	USA	NA	%	47	NA	NA	NA	NA	NA	NA
365	CEA_22_2017_C	Canestaro W, Vodicka E, Downing D, Trussell J. Implications of employer coverage of contraception: Cost‐effectiveness analysis of contraception coverage under an employer mandate. Contraception. 2017 Jan 1;95(1):77-89.	Zolna M, Lindberg LD. Unintended pregnancy: incidence and outcomes among young adult unmarried women in the United States, 2001 and 2008. Alan Guttmacher Institute; 2012.	Outcome by all ages	Percentage of intended births among all ages	p_intend_birth_allages	USA	NA	%	78	NA	NA	NA	NA	NA	NA
366	CEA_22_2017_C	Canestaro W, Vodicka E, Downing D, Trussell J. Implications of employer coverage of contraception: Cost‐effectiveness analysis of contraception coverage under an employer mandate. Contraception. 2017 Jan 1;95(1):77-89.	Andersen A-MN, Wohlfahrt J, Christens P, Olsen J, Melbye M. Maternal age and fetal loss: population based register linkage study. BMJ 2000;320:1708–12.	Outcome by all ages	Percentage of intended miscarriages among all ages	p_intend_miscarriage_allages	Denmark	NA	%	21	NA	NA	NA	NA	NA	NA
367	CEA_22_2017_C	Canestaro W, Vodicka E, Downing D, Trussell J. Implications of employer coverage of contraception: Cost‐effectiveness analysis of contraception coverage under an employer mandate. Contraception. 2017 Jan 1;95(1):77-89.	Prevention CFDCA. Sexually transmitted disease surveillance 2013. Atlanta: U.S. Department of Health and Human Services; 2014.	Outcome by all ages	Percentage of intended ectopic pregnancies among all ages	p_intend_ectpreg_allages	USA	NA	%	0.6	NA	NA	NA	NA	NA	NA
368	CEA_22_2017_C	Canestaro W, Vodicka E, Downing D, Trussell J. Implications of employer coverage of contraception: Cost‐effectiveness analysis of contraception coverage under an employer mandate. Contraception. 2017 Jan 1;95(1):77-89.	Waldenstrom U, Cnattingius S, Norman M, Schytt E. Advanced maternal age and stillbirth risk in nulliparous and parous women. Obstet Gynecol 2015;126:355–62.	Outcome by all ages	Percentage of intended stillbirths among all ages	p_intend_stillbirth_allages	Sweden	NA	%	0.4	NA	NA	NA	NA	NA	NA
369	CEA_22_2017_C	Canestaro W, Vodicka E, Downing D, Trussell J. Implications of employer coverage of contraception: Cost‐effectiveness analysis of contraception coverage under an employer mandate. Contraception. 2017 Jan 1;95(1):77-89.	Zolna M, Lindberg LD. Unintended pregnancy: incidence and outcomes among young adult unmarried women in the United States, 2001 and 2008. Alan Guttmacher Institute; 2012.	Outcome by all ages	Percentage of intended abortion among all ages	p_intend_abortion_allages	USA	NA	%	0	NA	NA	NA	NA	NA	NA
370	CEA_22_2017_C	Canestaro W, Vodicka E, Downing D, Trussell J. Implications of employer coverage of contraception: Cost‐effectiveness analysis of contraception coverage under an employer mandate. Contraception. 2017 Jan 1;95(1):77-89.	Zolna M, Lindberg LD. Unintended pregnancy: incidence and outcomes among young adult unmarried women in the United States, 2001 and 2008. Alan Guttmacher Institute; 2012.	Outcome by all ages	Percentage of mistimed pregnancies among all ages	p_mistimed_preg_allages	USA	NA	%	31	NA	NA	NA	NA	NA	NA
371	CEA_22_2017_C	Canestaro W, Vodicka E, Downing D, Trussell J. Implications of employer coverage of contraception: Cost‐effectiveness analysis of contraception coverage under an employer mandate. Contraception. 2017 Jan 1;95(1):77-89.	Zolna M, Lindberg LD. Unintended pregnancy: incidence and outcomes among young adult unmarried women in the United States, 2001 and 2008. Alan Guttmacher Institute; 2012.	Outcome by all ages	Percentage of mistimed births among all ages	p_mistimed_birth_allages	USA	NA	%	55	NA	NA	NA	NA	NA	NA
372	CEA_22_2017_C	Canestaro W, Vodicka E, Downing D, Trussell J. Implications of employer coverage of contraception: Cost‐effectiveness analysis of contraception coverage under an employer mandate. Contraception. 2017 Jan 1;95(1):77-89.	Andersen A-MN, Wohlfahrt J, Christens P, Olsen J, Melbye M. Maternal age and fetal loss: population based register linkage study. BMJ 2000;320:1708–12.	Outcome by all ages	Percentage of mistimed miscarriages among all ages	p_mistimed_miscarriage_allages	Denmark	NA	%	9	NA	NA	NA	NA	NA	NA
373	CEA_22_2017_C	Canestaro W, Vodicka E, Downing D, Trussell J. Implications of employer coverage of contraception: Cost‐effectiveness analysis of contraception coverage under an employer mandate. Contraception. 2017 Jan 1;95(1):77-89.	Prevention CFDCA. Sexually transmitted disease surveillance 2013. Atlanta: U.S. Department of Health and Human Services; 2014.	Outcome by all ages	Percentage of mistimed ectopic pregnancies among all ages	p_mistimed_ectpreg_allages	USA	NA	%	0.6	NA	NA	NA	NA	NA	NA
374	CEA_22_2017_C	Canestaro W, Vodicka E, Downing D, Trussell J. Implications of employer coverage of contraception: Cost‐effectiveness analysis of contraception coverage under an employer mandate. Contraception. 2017 Jan 1;95(1):77-89.	Waldenstrom U, Cnattingius S, Norman M, Schytt E. Advanced maternal age and stillbirth risk in nulliparous and parous women. Obstet Gynecol 2015;126:355–62.	Outcome by all ages	Percentage of mistimed stillbirths among all ages	p_mistimed_stillbirth_allages	Sweden	NA	%	0.4	NA	NA	NA	NA	NA	NA
375	CEA_22_2017_C	Canestaro W, Vodicka E, Downing D, Trussell J. Implications of employer coverage of contraception: Cost‐effectiveness analysis of contraception coverage under an employer mandate. Contraception. 2017 Jan 1;95(1):77-89.	Zolna M, Lindberg LD. Unintended pregnancy: incidence and outcomes among young adult unmarried women in the United States, 2001 and 2008. Alan Guttmacher Institute; 2012.	Outcome by all ages	Percentage of mistimed abortion among all ages	p_mistimed_abortion_allages	USA	NA	%	35	NA	NA	NA	NA	NA	NA
376	CEA_22_2017_C	Canestaro W, Vodicka E, Downing D, Trussell J. Implications of employer coverage of contraception: Cost‐effectiveness analysis of contraception coverage under an employer mandate. Contraception. 2017 Jan 1;95(1):77-89.	Zolna M, Lindberg LD. Unintended pregnancy: incidence and outcomes among young adult unmarried women in the United States, 2001 and 2008. Alan Guttmacher Institute; 2012.	Outcome by all ages	Percentage of unwanted pregnancies among all ages	p_unwanted_preg_allages	USA	NA	%	23	NA	NA	NA	NA	NA	NA
377	CEA_22_2017_C	Canestaro W, Vodicka E, Downing D, Trussell J. Implications of employer coverage of contraception: Cost‐effectiveness analysis of contraception coverage under an employer mandate. Contraception. 2017 Jan 1;95(1):77-89.	Zolna M, Lindberg LD. Unintended pregnancy: incidence and outcomes among young adult unmarried women in the United States, 2001 and 2008. Alan Guttmacher Institute; 2012.	Outcome by all ages	Percentage of unwanted births among all ages	p_unwanted_birth_allages	USA	NA	%	40	NA	NA	NA	NA	NA	NA
378	CEA_22_2017_C	Canestaro W, Vodicka E, Downing D, Trussell J. Implications of employer coverage of contraception: Cost‐effectiveness analysis of contraception coverage under an employer mandate. Contraception. 2017 Jan 1;95(1):77-89.	Andersen A-MN, Wohlfahrt J, Christens P, Olsen J, Melbye M. Maternal age and fetal loss: population based register linkage study. BMJ 2000;320:1708–12.	Outcome by all ages	Percentage of unwanted miscarriages among all ages	p_unwanted_miscarriage_allages	Denmark	NA	%	9	NA	NA	NA	NA	NA	NA
379	CEA_22_2017_C	Canestaro W, Vodicka E, Downing D, Trussell J. Implications of employer coverage of contraception: Cost‐effectiveness analysis of contraception coverage under an employer mandate. Contraception. 2017 Jan 1;95(1):77-89.	Prevention CFDCA. Sexually transmitted disease surveillance 2013. Atlanta: U.S. Department of Health and Human Services; 2014.	Outcome by all ages	Percentage of unwanted ectopic pregnancies among all ages	p_unwanted_ectpreg_allages	USA	NA	%	0.6	NA	NA	NA	NA	NA	NA
380	CEA_22_2017_C	Canestaro W, Vodicka E, Downing D, Trussell J. Implications of employer coverage of contraception: Cost‐effectiveness analysis of contraception coverage under an employer mandate. Contraception. 2017 Jan 1;95(1):77-89.	Waldenstrom U, Cnattingius S, Norman M, Schytt E. Advanced maternal age and stillbirth risk in nulliparous and parous women. Obstet Gynecol 2015;126:355–62.	Outcome by all ages	Percentage of unwanted stillbirths among all ages	p_unwanted_stillbirth_allages	Sweden	NA	%	0.4	NA	NA	NA	NA	NA	NA
381	CEA_22_2017_C	Canestaro W, Vodicka E, Downing D, Trussell J. Implications of employer coverage of contraception: Cost‐effectiveness analysis of contraception coverage under an employer mandate. Contraception. 2017 Jan 1;95(1):77-89.	Zolna M, Lindberg LD. Unintended pregnancy: incidence and outcomes among young adult unmarried women in the United States, 2001 and 2008. Alan Guttmacher Institute; 2012.	Outcome by all ages	Percentage of unwanted abortion among all ages	p_unwanted_abortion_allages	USA	NA	%	50	NA	NA	NA	NA	NA	NA
382	CEA_11_2015_G	Gariepy AM, Duffy JY. Cost-effectiveness of immediate compared with delayed postpartum etonogestrel implant insertion. Obstetrics and gynecology. 2015 Jul;126(1):47.	Ogburn JA, Espey E, Stonehocker J. Barriers to intrauterine device insertion in postpartum women. Contraception 2005; 72:426–9. Reeves MF, Smith KJ, Creinin MD. Contraceptive effectiveness of immediate compared with delayed insertion of intrauterine devices after abortion: a decision analysis. Obstet Gynecol 2007;109:1286–94. Phemister DA, Laurent S, Harrison FN Jr. Use of Norplant contraceptive …	Postpartum visit attendance	Postpartum visit attendance	p_postpartum_visit_attendance	USA	NA	%	65	48	89.9	NA	NA	NA	NA
383	CEA_11_2015_G	Gariepy AM, Duffy JY. Cost-effectiveness of immediate compared with delayed postpartum etonogestrel implant insertion. Obstetrics and gynecology. 2015 Jul;126(1):47.	Lewis LN, Doherty DA, Hickey M, Skinner SR. Implanon as a contraceptive choice for teenage mothers: a comparison of contraceptive choices, acceptability and repeat pregnancy. Contraception 2010;81:421–6. Ogburn JA, Espey E, Stonehocker J. Barriers to intrauterine device insertion in postpartum women. Contraception 2005; 72:426–9.	Pregnant at postpartum visit	Pregnant at postpartum visit	p_pregnant_at_postpartumvisit	USA	NA	%	3.07	0	6.14	NA	NA	NA	NA
384	CEA_11_2015_G	Gariepy AM, Duffy JY. Cost-effectiveness of immediate compared with delayed postpartum etonogestrel implant insertion. Obstetrics and gynecology. 2015 Jul;126(1):47.	Ogburn JA, Espey E, Stonehocker J. Barriers to intrauterine device insertion in postpartum women. Contraception 2005; 72:426–9. Daniels K, Daugherty J, Jones J. Current contraceptive status among women aged 15–44: United States, 2011–2013. NCHS data brief, no. 173. Hyattsville (MD): National Center for Health Statistics; 2014.	Implant not inserted at postpartum visit	Implant not inserted at postpartum visit	p_implantnotinserted_postpartumvisit	USA	NA	%	27	18.5	35.5	NA	NA	NA	NA
385	CEA_11_2015_G	Gariepy AM, Duffy JY. Cost-effectiveness of immediate compared with delayed postpartum etonogestrel implant insertion. Obstetrics and gynecology. 2015 Jul;126(1):47.	Chiou CF, Trussell J, Reyes E, Knight K, Wallace J, Udani J, et al. Economic analysis of contraceptives for women. Contraception 2003;68:3–10. Wilson S, Tennant C, Sammel MD, Schreiber C. Immediate postpartum etonogestrel implant: a contraception option with long-term continuation. Contraception 2014;90:259–64. Tocce K, Sheeder J, Python J, Teal SB. Long acting reversible contraception in postpar…	Implant discontinuation during the first year postpartum	Implant discontinuation during the first year postpartum	p_implantdiscontinuation_1yearpostpartum	USA	NA	%	18	8.4	31.5	NA	NA	NA	NA
386	CEA_11_2015_G	Gariepy AM, Duffy JY. Cost-effectiveness of immediate compared with delayed postpartum etonogestrel implant insertion. Obstetrics and gynecology. 2015 Jul;126(1):47.	Daniels K, Daugherty J, Jones J. Current contraceptive status among women aged 15–44: United States, 2011–2013. NCHS data brief, no. 173. Hyattsville (MD): National Center for Health Statistics; 2014.	Contraceptive use rate	Combined hormonal pill use rate	p_userate_chc_	USA	NA	%	16	NA	NA	NA	NA	NA	NA
387	CEA_11_2015_G	Gariepy AM, Duffy JY. Cost-effectiveness of immediate compared with delayed postpartum etonogestrel implant insertion. Obstetrics and gynecology. 2015 Jul;126(1):47.	Daniels K, Daugherty J, Jones J. Current contraceptive status among women aged 15–44: United States, 2011–2013. NCHS data brief, no. 173. Hyattsville (MD): National Center for Health Statistics; 2014.	Contraceptive use rate	Male condom use rate	p_userate_malecondom_	USA	NA	%	9.4	NA	NA	NA	NA	NA	NA
388	CEA_11_2015_G	Gariepy AM, Duffy JY. Cost-effectiveness of immediate compared with delayed postpartum etonogestrel implant insertion. Obstetrics and gynecology. 2015 Jul;126(1):47.	Daniels K, Daugherty J, Jones J. Current contraceptive status among women aged 15–44: United States, 2011–2013. NCHS data brief, no. 173. Hyattsville (MD): National Center for Health Statistics; 2014.	Contraceptive use rate	Withdrawal use rate	p_userate_withdrawal	USA	NA	%	3	NA	NA	NA	NA	NA	NA
389	CEA_11_2015_G	Gariepy AM, Duffy JY. Cost-effectiveness of immediate compared with delayed postpartum etonogestrel implant insertion. Obstetrics and gynecology. 2015 Jul;126(1):47.	Daniels K, Daugherty J, Jones J. Current contraceptive status among women aged 15–44: United States, 2011–2013. NCHS data brief, no. 173. Hyattsville (MD): National Center for Health Statistics; 2014.	Contraceptive use rate	Periodic abstinence use rate	p_userate_periodicabstinence	USA	NA	%	0.8	NA	NA	NA	NA	NA	NA
390	CEA_11_2015_G	Gariepy AM, Duffy JY. Cost-effectiveness of immediate compared with delayed postpartum etonogestrel implant insertion. Obstetrics and gynecology. 2015 Jul;126(1):47.	Daniels K, Daugherty J, Jones J. Current contraceptive status among women aged 15–44: United States, 2011–2013. NCHS data brief, no. 173. Hyattsville (MD): National Center for Health Statistics; 2014.	Contraceptive use rate	Intrauterine device use rate	p_userate_iud	USA	NA	%	6.4	NA	NA	NA	NA	NA	NA
391	CEA_11_2015_G	Gariepy AM, Duffy JY. Cost-effectiveness of immediate compared with delayed postpartum etonogestrel implant insertion. Obstetrics and gynecology. 2015 Jul;126(1):47.	Daniels K, Daugherty J, Jones J. Current contraceptive status among women aged 15–44: United States, 2011–2013. NCHS data brief, no. 173. Hyattsville (MD): National Center for Health Statistics; 2014.	Contraceptive use rate	DMPA injection use rate	p_userate_dmpainjection	USA	NA	%	2.8	NA	NA	NA	NA	NA	NA
392	CEA_11_2015_G	Gariepy AM, Duffy JY. Cost-effectiveness of immediate compared with delayed postpartum etonogestrel implant insertion. Obstetrics and gynecology. 2015 Jul;126(1):47.	Daniels K, Daugherty J, Jones J. Current contraceptive status among women aged 15–44: United States, 2011–2013. NCHS data brief, no. 173. Hyattsville (MD): National Center for Health Statistics; 2014.	Contraceptive use rate	Implant use rate	p_userate_implant	USA	NA	%	0.8	NA	NA	NA	NA	NA	NA
393	CEA_11_2015_G	Gariepy AM, Duffy JY. Cost-effectiveness of immediate compared with delayed postpartum etonogestrel implant insertion. Obstetrics and gynecology. 2015 Jul;126(1):47.	Daniels K, Daugherty J, Jones J. Current contraceptive status among women aged 15–44: United States, 2011–2013. NCHS data brief, no. 173. Hyattsville (MD): National Center for Health Statistics; 2014.	Contraceptive use rate	Combined hormonal ring, patch use rate	p_userate_ringpatch	USA	NA	%	1.6	NA	NA	NA	NA	NA	NA
394	CEA_11_2015_G	Gariepy AM, Duffy JY. Cost-effectiveness of immediate compared with delayed postpartum etonogestrel implant insertion. Obstetrics and gynecology. 2015 Jul;126(1):47.	Daniels K, Daugherty J, Jones J. Current contraceptive status among women aged 15–44: United States, 2011–2013. NCHS data brief, no. 173. Hyattsville (MD): National Center for Health Statistics; 2014.	Contraceptive use rate	No contraception use rate	p_userate_nocontraception	USA	NA	%	6.9	NA	NA	NA	NA	NA	NA
395	CEA_11_2015_G	Gariepy AM, Duffy JY. Cost-effectiveness of immediate compared with delayed postpartum etonogestrel implant insertion. Obstetrics and gynecology. 2015 Jul;126(1):47.	CDC national immunization surveys 2011 and 2012, provisional data, 2010 births. Available at: http://www.cdc.gov/ breastfeeding/data/NIS_data/index.htm. Retrieved March 25, 2015.	Exclusive breastfeeding (lactational amenorrhea)	Exclusive breastfeeding (lactational amenorrhea): at 6 wk postpartum	p_la_6wkpostpartum	USA	NA	%	48	46.5	49.5	NA	NA	NA	NA
396	CEA_11_2015_G	Gariepy AM, Duffy JY. Cost-effectiveness of immediate compared with delayed postpartum etonogestrel implant insertion. Obstetrics and gynecology. 2015 Jul;126(1):47.	CDC national immunization surveys 2011 and 2012, provisional data, 2010 births. Available at: http://www.cdc.gov/ breastfeeding/data/NIS_data/index.htm. Retrieved March 25, 2015.	Exclusive breastfeeding (lactational amenorrhea)	Exclusive breastfeeding (lactational amenorrhea): at 6 mo postpartum	p_la_6mopostpartum	USA	NA	%	18.8	17.6	20	NA	NA	NA	NA
397	CEA_11_2015_G	Gariepy AM, Duffy JY. Cost-effectiveness of immediate compared with delayed postpartum etonogestrel implant insertion. Obstetrics and gynecology. 2015 Jul;126(1):47.	Trussell J. The cost of unintended pregnancy in the United States. Contraception 2007;75:168–70. Trussell J, Lalla AM, Doan QV, Reyes E, Pinto L, Gricar J. Cost effectiveness of contraceptives in the United States. Contraception 2009;79:5 14. Hatcher R, Trussell J, Nelson A, Cates W, Stewart F, Kowal D. Contraceptive technology. 19th rev ed. New York (NY): Ardent Media; 2007.	Annual contraceptive failure rate	Progestin intrauterine device failure rate	p_failurerate_progestiniud	USA	NA	%	0.2	0.15	0.25	NA	NA	NA	NA
398	CEA_11_2015_G	Gariepy AM, Duffy JY. Cost-effectiveness of immediate compared with delayed postpartum etonogestrel implant insertion. Obstetrics and gynecology. 2015 Jul;126(1):47.	Trussell J. The cost of unintended pregnancy in the United States. Contraception 2007;75:168–70. Trussell J, Lalla AM, Doan QV, Reyes E, Pinto L, Gricar J. Cost effectiveness of contraceptives in the United States. Contraception 2009;79:5 14. Hatcher R, Trussell J, Nelson A, Cates W, Stewart F, Kowal D. Contraceptive technology. 19th rev ed. New York (NY): Ardent Media; 2007.	Annual contraceptive failure rate	Copper intrauterine device failure rate	p_failurerate_cuiud	USA	NA	%	0.8	0.6	1	NA	NA	NA	NA
399	CEA_11_2015_G	Gariepy AM, Duffy JY. Cost-effectiveness of immediate compared with delayed postpartum etonogestrel implant insertion. Obstetrics and gynecology. 2015 Jul;126(1):47.	Trussell J. The cost of unintended pregnancy in the United States. Contraception 2007;75:168–70. Trussell J, Lalla AM, Doan QV, Reyes E, Pinto L, Gricar J. Cost effectiveness of contraceptives in the United States. Contraception 2009;79:5 14. Hatcher R, Trussell J, Nelson A, Cates W, Stewart F, Kowal D. Contraceptive technology. 19th rev ed. New York (NY): Ardent Media; 2007.	Annual contraceptive failure rate	Implant failure rate	p_failurerate_implant	USA	NA	%	0.05	0.0375	0.0625	NA	NA	NA	NA
400	CEA_11_2015_G	Gariepy AM, Duffy JY. Cost-effectiveness of immediate compared with delayed postpartum etonogestrel implant insertion. Obstetrics and gynecology. 2015 Jul;126(1):47.	Trussell J. The cost of unintended pregnancy in the United States. Contraception 2007;75:168–70. Trussell J, Lalla AM, Doan QV, Reyes E, Pinto L, Gricar J. Cost effectiveness of contraceptives in the United States. Contraception 2009;79:5 14. Hatcher R, Trussell J, Nelson A, Cates W, Stewart F, Kowal D. Contraceptive technology. 19th rev ed. New York (NY): Ardent Media; 2007.	Annual contraceptive failure rate	DMPA injection failure rate	p_failurerate_dmpainjection	USA	NA	%	3	2.25	3.75	NA	NA	NA	NA
401	CEA_11_2015_G	Gariepy AM, Duffy JY. Cost-effectiveness of immediate compared with delayed postpartum etonogestrel implant insertion. Obstetrics and gynecology. 2015 Jul;126(1):47.	Trussell J. The cost of unintended pregnancy in the United States. Contraception 2007;75:168–70. Trussell J, Lalla AM, Doan QV, Reyes E, Pinto L, Gricar J. Cost effectiveness of contraceptives in the United States. Contraception 2009;79:5 14. Hatcher R, Trussell J, Nelson A, Cates W, Stewart F, Kowal D. Contraceptive technology. 19th rev ed. New York (NY): Ardent Media; 2007.	Annual contraceptive failure rate	Combined hormonal pill, patch, ring failure rate	p_failurerate_chcpatchring	USA	NA	%	8	6	10	NA	NA	NA	NA
402	CEA_11_2015_G	Gariepy AM, Duffy JY. Cost-effectiveness of immediate compared with delayed postpartum etonogestrel implant insertion. Obstetrics and gynecology. 2015 Jul;126(1):47.	Trussell J. The cost of unintended pregnancy in the United States. Contraception 2007;75:168–70. Trussell J, Lalla AM, Doan QV, Reyes E, Pinto L, Gricar J. Cost effectiveness of contraceptives in the United States. Contraception 2009;79:5 14. Hatcher R, Trussell J, Nelson A, Cates W, Stewart F, Kowal D. Contraceptive technology. 19th rev ed. New York (NY): Ardent Media; 2007.	Annual contraceptive failure rate	Male condom failure rate	p_failurerate_malecondom	USA	NA	%	15	11.25	18.75	NA	NA	NA	NA
403	CEA_11_2015_G	Gariepy AM, Duffy JY. Cost-effectiveness of immediate compared with delayed postpartum etonogestrel implant insertion. Obstetrics and gynecology. 2015 Jul;126(1):47.	Trussell J. The cost of unintended pregnancy in the United States. Contraception 2007;75:168–70. Trussell J, Lalla AM, Doan QV, Reyes E, Pinto L, Gricar J. Cost effectiveness of contraceptives in the United States. Contraception 2009;79:5 14. Hatcher R, Trussell J, Nelson A, Cates W, Stewart F, Kowal D. Contraceptive technology. 19th rev ed. New York (NY): Ardent Media; 2007.	Annual contraceptive failure rate	Withdrawal or periodic abstinence failure rate	p_failurerate_withdrawalabstinence	USA	NA	%	25	18.75	31.25	NA	NA	NA	NA
404	CEA_11_2015_G	Gariepy AM, Duffy JY. Cost-effectiveness of immediate compared with delayed postpartum etonogestrel implant insertion. Obstetrics and gynecology. 2015 Jul;126(1):47.	Trussell J. The cost of unintended pregnancy in the United States. Contraception 2007;75:168–70. Trussell J, Lalla AM, Doan QV, Reyes E, Pinto L, Gricar J. Cost effectiveness of contraceptives in the United States. Contraception 2009;79:5 14. Hatcher R, Trussell J, Nelson A, Cates W, Stewart F, Kowal D. Contraceptive technology. 19th rev ed. New York (NY): Ardent Media; 2007.	Annual contraceptive failure rate	No method failure rate	p_failurerate_nomethod	USA	NA	%	85	63.75	100	NA	NA	NA	NA
405	CEA_11_2015_G	Gariepy AM, Duffy JY. Cost-effectiveness of immediate compared with delayed postpartum etonogestrel implant insertion. Obstetrics and gynecology. 2015 Jul;126(1):47.	CDC national immunization surveys 2011 and 2012, provisional data, 2010 births. Available at: http://www.cdc.gov/ breastfeeding/data/NIS_data/index.htm. Retrieved March 25, 2015.	Probability of pregnancy over first 6 mo postpartum when exclusively breastfeeding	Probability of pregnancy over first 6 mo postpartum when exclusively breastfeeding	p_pregnancy_breastfeeding	USA	NA	%	2	1.5	2.5	NA	NA	NA	NA
406	CEA_11_2015_G	Gariepy AM, Duffy JY. Cost-effectiveness of immediate compared with delayed postpartum etonogestrel implant insertion. Obstetrics and gynecology. 2015 Jul;126(1):47.	Trussell J, Henry N, Hassan F, Prezioso A, Law A, Filonenko A. Burden of unintended pregnancy in the United States: potential savings with increased use of long-acting reversible contraception. Contraception 2013; 87:154–61. Ventura SJ, Curtin SC, Abma JC, Henshaw SK. Estimated pregnancy rates and rates of pregnancy outcomes for the United States, 1990–2008. Natl Vital Stat Rep 2012;60:1–21.	Pregnancy outcome	Live birth	p_outcome_livebirth	USA	NA	%	46.3	NA	NA	NA	NA	NA	NA
407	CEA_11_2015_G	Gariepy AM, Duffy JY. Cost-effectiveness of immediate compared with delayed postpartum etonogestrel implant insertion. Obstetrics and gynecology. 2015 Jul;126(1):47.	Trussell J, Henry N, Hassan F, Prezioso A, Law A, Filonenko A. Burden of unintended pregnancy in the United States: potential savings with increased use of long-acting reversible contraception. Contraception 2013; 87:154–61. Ventura SJ, Curtin SC, Abma JC, Henshaw SK. Estimated pregnancy rates and rates of pregnancy outcomes for the United States, 1990–2008. Natl Vital Stat Rep 2012;60:1–21.	Pregnancy outcome	Miscarriage	p_outcome_miscarriage	USA	NA	%	17.4	NA	NA	NA	NA	NA	NA
408	CEA_11_2015_G	Gariepy AM, Duffy JY. Cost-effectiveness of immediate compared with delayed postpartum etonogestrel implant insertion. Obstetrics and gynecology. 2015 Jul;126(1):47.	Trussell J, Henry N, Hassan F, Prezioso A, Law A, Filonenko A. Burden of unintended pregnancy in the United States: potential savings with increased use of long-acting reversible contraception. Contraception 2013; 87:154–61. Ventura SJ, Curtin SC, Abma JC, Henshaw SK. Estimated pregnancy rates and rates of pregnancy outcomes for the United States, 1990–2008. Natl Vital Stat Rep 2012;60:1–21.	Pregnancy outcome	Ectopic pregnancy	p_outcome_ectopicpreg	USA	NA	%	0.6	NA	NA	NA	NA	NA	NA
409	CEA_11_2015_G	Gariepy AM, Duffy JY. Cost-effectiveness of immediate compared with delayed postpartum etonogestrel implant insertion. Obstetrics and gynecology. 2015 Jul;126(1):47.	Trussell J, Henry N, Hassan F, Prezioso A, Law A, Filonenko A. Burden of unintended pregnancy in the United States: potential savings with increased use of long-acting reversible contraception. Contraception 2013; 87:154–61. Ventura SJ, Curtin SC, Abma JC, Henshaw SK. Estimated pregnancy rates and rates of pregnancy outcomes for the United States, 1990–2008. Natl Vital Stat Rep 2012;60:1–21.	Pregnancy outcome	Induced abortion	p_outcome_inducedabortion	USA	NA	%	35.7	NA	NA	NA	NA	NA	NA
410	CEA_11_2015_G	Gariepy AM, Duffy JY. Cost-effectiveness of immediate compared with delayed postpartum etonogestrel implant insertion. Obstetrics and gynecology. 2015 Jul;126(1):47.	Kaiser Family Foundation. The role of Medicaid and Medicare in women’s health care. JAMA 2013;309:1984.	Proportion of births covered by Medicaid	Proportion of births covered by Medicaid	p_birth_medicaid	USA	NA	%	48	NA	NA	NA	NA	NA	NA
411	CEA_11_2015_G	Gariepy AM, Duffy JY. Cost-effectiveness of immediate compared with delayed postpartum etonogestrel implant insertion. Obstetrics and gynecology. 2015 Jul;126(1):47.	Trussell J. Update on and correction to the cost-effectiveness of contraceptives in the United States. Contraception 2012; 85:611. Centers for Medicare and Medicaid Services. Available at: http://www.cms.gov/Medicare/Medicare-Fee-for-Service-Payment/PhysicianFeeSched/PFS-Relative-Value-Files.html. Retrieved March 25, 2015.	Contraceptive method costs	Progestin IUD device costs (5 years)	c_progestiniud_device	USA	2014	USD	917.87	688.41	NA	NA	NA	NA	NA
412	CEA_11_2015_G	Gariepy AM, Duffy JY. Cost-effectiveness of immediate compared with delayed postpartum etonogestrel implant insertion. Obstetrics and gynecology. 2015 Jul;126(1):47.	Trussell J. Update on and correction to the cost-effectiveness of contraceptives in the United States. Contraception 2012; 85:611. Centers for Medicare and Medicaid Services. Available at: http://www.cms.gov/Medicare/Medicare-Fee-for-Service-Payment/PhysicianFeeSched/PFS-Relative-Value-Files.html. Retrieved March 25, 2015.	Contraceptive method costs	Progestin IUD insertion costs (5 years)	c_progestiniud_insertion	USA	2014	USD	70.93	53.2	NA	NA	NA	NA	NA
413	CEA_11_2015_G	Gariepy AM, Duffy JY. Cost-effectiveness of immediate compared with delayed postpartum etonogestrel implant insertion. Obstetrics and gynecology. 2015 Jul;126(1):47.	Trussell J. Update on and correction to the cost-effectiveness of contraceptives in the United States. Contraception 2012; 85:611. Centers for Medicare and Medicaid Services. Available at: http://www.cms.gov/Medicare/Medicare-Fee-for-Service-Payment/PhysicianFeeSched/PFS-Relative-Value-Files.html. Retrieved March 25, 2015.	Contraceptive method costs	Copper IUD device costs (10 years)	c_copperiud_device	USA	2014	USD	780.85	585.63	NA	NA	NA	NA	NA
414	CEA_11_2015_G	Gariepy AM, Duffy JY. Cost-effectiveness of immediate compared with delayed postpartum etonogestrel implant insertion. Obstetrics and gynecology. 2015 Jul;126(1):47.	Trussell J. Update on and correction to the cost-effectiveness of contraceptives in the United States. Contraception 2012; 85:611. Centers for Medicare and Medicaid Services. Available at: http://www.cms.gov/Medicare/Medicare-Fee-for-Service-Payment/PhysicianFeeSched/PFS-Relative-Value-Files.html. Retrieved March 25, 2015.	Contraceptive method costs	Copper IUD insertion costs (10 years)	c_copperiud_insertion	USA	2014	USD	70.93	53.2	NA	NA	NA	NA	NA
415	CEA_11_2015_G	Gariepy AM, Duffy JY. Cost-effectiveness of immediate compared with delayed postpartum etonogestrel implant insertion. Obstetrics and gynecology. 2015 Jul;126(1):47.	Trussell J. Update on and correction to the cost-effectiveness of contraceptives in the United States. Contraception 2012; 85:611. Centers for Medicare and Medicaid Services. Available at: http://www.cms.gov/Medicare/Medicare-Fee-for-Service-Payment/PhysicianFeeSched/PFS-Relative-Value-Files.html. Retrieved March 25, 2015.	Contraceptive method costs	Implant device costs (3 years)	c_implant_device	USA	2014	USD	860.24	645.18	1075.29	NA	NA	NA	NA
416	CEA_11_2015_G	Gariepy AM, Duffy JY. Cost-effectiveness of immediate compared with delayed postpartum etonogestrel implant insertion. Obstetrics and gynecology. 2015 Jul;126(1):47.	Trussell J. Update on and correction to the cost-effectiveness of contraceptives in the United States. Contraception 2012; 85:611. Centers for Medicare and Medicaid Services. Available at: http://www.cms.gov/Medicare/Medicare-Fee-for-Service-Payment/PhysicianFeeSched/PFS-Relative-Value-Files.html. Retrieved March 25, 2015.	Contraceptive method costs	Implant insertion costs (3 years)	c_implant_insertion	USA	2014	USD	138.63	103.98	173.29	NA	NA	NA	NA
417	CEA_11_2015_G	Gariepy AM, Duffy JY. Cost-effectiveness of immediate compared with delayed postpartum etonogestrel implant insertion. Obstetrics and gynecology. 2015 Jul;126(1):47.	Trussell J. Update on and correction to the cost-effectiveness of contraceptives in the United States. Contraception 2012; 85:611. Centers for Medicare and Medicaid Services. Available at: http://www.cms.gov/Medicare/Medicare-Fee-for-Service-Payment/PhysicianFeeSched/PFS-Relative-Value-Files.html. Retrieved March 25, 2015.	Contraceptive method costs	Implant removal costs(3 years)	c_implant_removal	USA	2014	USD	156.9	117.68	196.13	NA	NA	NA	NA
418	CEA_11_2015_G	Gariepy AM, Duffy JY. Cost-effectiveness of immediate compared with delayed postpartum etonogestrel implant insertion. Obstetrics and gynecology. 2015 Jul;126(1):47.	Trussell J. Update on and correction to the cost-effectiveness of contraceptives in the United States. Contraception 2012; 85:611. Centers for Medicare and Medicaid Services. Available at: http://www.cms.gov/Medicare/Medicare-Fee-for-Service-Payment/PhysicianFeeSched/PFS-Relative-Value-Files.html. Retrieved March 25, 2015.	Contraceptive method costs	DMPA drug costs (3 months)	c_dmpa_drug	USA	2014	USD	110.93	83.2	138.66	NA	NA	NA	NA
419	CEA_11_2015_G	Gariepy AM, Duffy JY. Cost-effectiveness of immediate compared with delayed postpartum etonogestrel implant insertion. Obstetrics and gynecology. 2015 Jul;126(1):47.	Trussell J. Update on and correction to the cost-effectiveness of contraceptives in the United States. Contraception 2012; 85:611. Centers for Medicare and Medicaid Services. Available at: http://www.cms.gov/Medicare/Medicare-Fee-for-Service-Payment/PhysicianFeeSched/PFS-Relative-Value-Files.html. Retrieved March 25, 2015.	Contraceptive method costs	DMPA injection cost (3 months)	c_dmpa_injection	USA	2014	USD	25.08	18.81	31.34	NA	NA	NA	NA
420	CEA_11_2015_G	Gariepy AM, Duffy JY. Cost-effectiveness of immediate compared with delayed postpartum etonogestrel implant insertion. Obstetrics and gynecology. 2015 Jul;126(1):47.	Trussell J. Update on and correction to the cost-effectiveness of contraceptives in the United States. Contraception 2012; 85:611. Centers for Medicare and Medicaid Services. Available at: http://www.cms.gov/Medicare/Medicare-Fee-for-Service-Payment/PhysicianFeeSched/PFS-Relative-Value-Files.html. Retrieved March 25, 2015. Red book 2010 (red book drug topics). Montvale (NJ): PDR Network; 2010. Ha…	Contraceptive method costs	Combined hormonal pill (28 d supply) drug cost	c_chcpill	USA	2014	USD	55.18	41.38	68.97	NA	NA	NA	NA
421	CEA_11_2015_G	Gariepy AM, Duffy JY. Cost-effectiveness of immediate compared with delayed postpartum etonogestrel implant insertion. Obstetrics and gynecology. 2015 Jul;126(1):47.	Trussell J. Update on and correction to the cost-effectiveness of contraceptives in the United States. Contraception 2012; 85:611. Centers for Medicare and Medicaid Services. Available at: http://www.cms.gov/Medicare/Medicare-Fee-for-Service-Payment/PhysicianFeeSched/PFS-Relative-Value-Files.html. Retrieved March 25, 2015.	Contraceptive method costs	Combined hormonal patch (28 d supply) drug cost	c_chpatch	USA	2014	USD	71.36	53.52	89.2	NA	NA	NA	NA
422	CEA_11_2015_G	Gariepy AM, Duffy JY. Cost-effectiveness of immediate compared with delayed postpartum etonogestrel implant insertion. Obstetrics and gynecology. 2015 Jul;126(1):47.	Trussell J. Update on and correction to the cost-effectiveness of contraceptives in the United States. Contraception 2012; 85:611. Centers for Medicare and Medicaid Services. Available at: http://www.cms.gov/Medicare/Medicare-Fee-for-Service-Payment/PhysicianFeeSched/PFS-Relative-Value-Files.html. Retrieved March 25, 2015.	Contraceptive method costs	Combined hormonal ring (28 d supply) drug cost	c_chring	USA	2014	USD	74.95	56.21	93.68	NA	NA	NA	NA
423	CEA_11_2015_G	Gariepy AM, Duffy JY. Cost-effectiveness of immediate compared with delayed postpartum etonogestrel implant insertion. Obstetrics and gynecology. 2015 Jul;126(1):47.	Trussell J, Lalla AM, Doan QV, Reyes E, Pinto L, Gricar J. Cost effectiveness of contraceptives in the United States. Contraception 2009;79:5–14. Hatcher R, Trussell J, Nelson A, Cates W, Stewart F, Kowal D. Contraceptive technology. 19th rev ed. New York (NY): Ardent Media; 2007.	Contraceptive method costs	Male condom (28 d supply)	c_malecondom	USA	2014	USD	7.89	5.92	9.87	NA	NA	NA	NA
424	CEA_11_2015_G	Gariepy AM, Duffy JY. Cost-effectiveness of immediate compared with delayed postpartum etonogestrel implant insertion. Obstetrics and gynecology. 2015 Jul;126(1):47.	NA	Counseling visit costs	Contraceptive counseling visit	c_counselingvisit	USA	2014	USD	43.7	32.78	54.63	NA	NA	NA	NA
425	CEA_11_2015_G	Gariepy AM, Duffy JY. Cost-effectiveness of immediate compared with delayed postpartum etonogestrel implant insertion. Obstetrics and gynecology. 2015 Jul;126(1):47.	Kaiser Family Foundation. The role of Medicaid and Medicare in women’s health care. JAMA 2013;309:1984.	Pregnancy outcome costs	Live birth cost: Medicaid	c_birth_medicaid	USA	2014	USD	11871.4	NA	NA	NA	NA	NA	NA
426	CEA_11_2015_G	Gariepy AM, Duffy JY. Cost-effectiveness of immediate compared with delayed postpartum etonogestrel implant insertion. Obstetrics and gynecology. 2015 Jul;126(1):47.	Kaiser Family Foundation. The role of Medicaid and Medicare in women’s health care. JAMA 2013;309:1984.	Pregnancy outcome costs	Live birth cost: Commercial	c_birth_commercial	USA	2014	USD	24045.5	NA	NA	NA	NA	NA	NA
427	CEA_11_2015_G	Gariepy AM, Duffy JY. Cost-effectiveness of immediate compared with delayed postpartum etonogestrel implant insertion. Obstetrics and gynecology. 2015 Jul;126(1):47.	Trussell J, Henry N, Hassan F, Prezioso A, Law A, Filonenko A. Burden of unintended pregnancy in the United States: potential savings with increased use of long-acting reversible contraception. Contraception 2013; 87:154–61.	Pregnancy outcome costs	Miscarriage cost	c_miscarriage	USA	2014	USD	973.34	NA	NA	NA	NA	NA	NA
428	CEA_11_2015_G	Gariepy AM, Duffy JY. Cost-effectiveness of immediate compared with delayed postpartum etonogestrel implant insertion. Obstetrics and gynecology. 2015 Jul;126(1):47.	Trussell J, Henry N, Hassan F, Prezioso A, Law A, Filonenko A. Burden of unintended pregnancy in the United States: potential savings with increased use of long-acting reversible contraception. Contraception 2013; 87:154–61.	Pregnancy outcome costs	Ectopic pregnancy cost	c_ectopicpreg	USA	2014	USD	4905.84	NA	NA	NA	NA	NA	NA
429	CEA_11_2015_G	Gariepy AM, Duffy JY. Cost-effectiveness of immediate compared with delayed postpartum etonogestrel implant insertion. Obstetrics and gynecology. 2015 Jul;126(1):47.	Trussell J, Henry N, Hassan F, Prezioso A, Law A, Filonenko A. Burden of unintended pregnancy in the United States: potential savings with increased use of long-acting reversible contraception. Contraception 2013; 87:154–61.	Pregnancy outcome costs	Induced abortion cost	c_inducedabortion	USA	2014	USD	788.46	NA	NA	NA	NA	NA	NA
430	CEA_15_2015_T	Trussell J, Hassan F, Lowin J, Law A, Filonenko A. Achieving cost-neutrality with long-acting reversible contraceptive methods. Contraception. 2015 Jan 1;91(1):49-56.	Trussell J. Contraceptive failure in the United States. Contraception 2011;83:397–404.	Method failure rates probabilities	Copper IUD method failure	p_failurerate_cuiud	USA	NA	Probability	0.008	NA	NA	NA	NA	NA	NA
431	CEA_15_2015_T	Trussell J, Hassan F, Lowin J, Law A, Filonenko A. Achieving cost-neutrality with long-acting reversible contraceptive methods. Contraception. 2015 Jan 1;91(1):49-56.	Trussell J. Contraceptive failure in the United States. Contraception 2011;83:397–404.	Method failure rates probabilities	Implant method failure	p_failurerate_implant	USA	NA	Probability	0.0005	NA	NA	NA	NA	NA	NA
432	CEA_15_2015_T	Trussell J, Hassan F, Lowin J, Law A, Filonenko A. Achieving cost-neutrality with long-acting reversible contraceptive methods. Contraception. 2015 Jan 1;91(1):49-56.	Trussell J. Contraceptive failure in the United States. Contraception 2011;83:397–404.	Method failure rates probabilities	LNG-IUS 20mcg/24 h method failure	p_failurerate_lngius20mcg24h	USA	NA	Probability	0.002	NA	NA	NA	NA	NA	NA
433	CEA_15_2015_T	Trussell J, Hassan F, Lowin J, Law A, Filonenko A. Achieving cost-neutrality with long-acting reversible contraceptive methods. Contraception. 2015 Jan 1;91(1):49-56.	Trussell J. Contraceptive failure in the United States. Contraception 2011;83:397–404.	Method failure rates probabilities	Generic OC method failure	p_failurerate_genericoc	USA	NA	Probability	0.09	NA	NA	NA	NA	NA	NA
434	CEA_15_2015_T	Trussell J, Hassan F, Lowin J, Law A, Filonenko A. Achieving cost-neutrality with long-acting reversible contraceptive methods. Contraception. 2015 Jan 1;91(1):49-56.	Trussell J. Contraceptive failure in the United States. Contraception 2011;83:397–404.	Method failure rates probabilities	Ring method failure	p_failurerate_ring	USA	NA	Probability	0.09	NA	NA	NA	NA	NA	NA
435	CEA_15_2015_T	Trussell J, Hassan F, Lowin J, Law A, Filonenko A. Achieving cost-neutrality with long-acting reversible contraceptive methods. Contraception. 2015 Jan 1;91(1):49-56.	Trussell J. Contraceptive failure in the United States. Contraception 2011;83:397–404.	Method failure rates probabilities	Patch method failure	p_failurerate_patch	USA	NA	Probability	0.09	NA	NA	NA	NA	NA	NA
436	CEA_15_2015_T	Trussell J, Hassan F, Lowin J, Law A, Filonenko A. Achieving cost-neutrality with long-acting reversible contraceptive methods. Contraception. 2015 Jan 1;91(1):49-56.	Trussell J. Contraceptive failure in the United States. Contraception 2011;83:397–404.	Method failure rates probabilities	Injection method failure	p_failurerate_injection	USA	NA	Probability	0.06	NA	NA	NA	NA	NA	NA
437	CEA_15_2015_T	Trussell J, Hassan F, Lowin J, Law A, Filonenko A. Achieving cost-neutrality with long-acting reversible contraceptive methods. Contraception. 2015 Jan 1;91(1):49-56.	Jones J, Mosher W, Daniels K. Current contraceptive use in the United States, 2006 -2010, and changes in patterns of use since 1995. National health statistics reports; no 60. Hyattsville, MD: National Center for Health Statistics; 2012.	Method failure rates probabilities	Mixed SARC method failure	p_failurerate_mixedsarc	USA	NA	Probability	0.087	NA	NA	NA	NA	NA	NA
438	CEA_15_2015_T	Trussell J, Hassan F, Lowin J, Law A, Filonenko A. Achieving cost-neutrality with long-acting reversible contraceptive methods. Contraception. 2015 Jan 1;91(1):49-56.	Trussell J. Contraceptive failure in the United States. Contraception 2011;83:397–404.	Method failure rates probabilities	Condom method failure	p_failurerate_condom	USA	NA	Probability	0.18	NA	NA	NA	NA	NA	NA
439	CEA_15_2015_T	Trussell J, Hassan F, Lowin J, Law A, Filonenko A. Achieving cost-neutrality with long-acting reversible contraceptive methods. Contraception. 2015 Jan 1;91(1):49-56.	Vaughan B, Trussell J, Kost K, Singh S, Jones R. Discontinuation and resumption of contraceptive use: results from the 2002 National Survey of Family Growth. Contraception 2008;78(4):271–83.	Method failure rates probabilities	No method (chance) method failure	p_failurerate_nomethod	USA	NA	Probability	0.46	NA	NA	NA	NA	NA	NA
440	CEA_15_2015_T	Trussell J, Hassan F, Lowin J, Law A, Filonenko A. Achieving cost-neutrality with long-acting reversible contraceptive methods. Contraception. 2015 Jan 1;91(1):49-56.	Trussell J. Contraceptive failure in the United States. Contraception 2011;83:397–404.	Discontinuation 1st year probabilities	Copper IUD discontinuation 1st year base case	p_discontinuationbc1yr_cuiud	USA	NA	Probability	0.22	NA	NA	NA	NA	NA	NA
441	CEA_15_2015_T	Trussell J, Hassan F, Lowin J, Law A, Filonenko A. Achieving cost-neutrality with long-acting reversible contraceptive methods. Contraception. 2015 Jan 1;91(1):49-56.	Trussell J. Contraceptive failure in the United States. Contraception 2011;83:397–404.	Discontinuation 1st year probabilities	Implant discontinuation 1st year base case	p_discontinuationbc1yr_implant	USA	NA	Probability	0.16	NA	NA	NA	NA	NA	NA
442	CEA_15_2015_T	Trussell J, Hassan F, Lowin J, Law A, Filonenko A. Achieving cost-neutrality with long-acting reversible contraceptive methods. Contraception. 2015 Jan 1;91(1):49-56.	Trussell J. Contraceptive failure in the United States. Contraception 2011;83:397–404.	Discontinuation 1st year probabilities	LNG-IUS 20mcg/24 h discontinuation 1st year base case	p_discontinuationbc1yr_lngius20mcg24h	USA	NA	Probability	0.2	NA	NA	NA	NA	NA	NA
443	CEA_15_2015_T	Trussell J, Hassan F, Lowin J, Law A, Filonenko A. Achieving cost-neutrality with long-acting reversible contraceptive methods. Contraception. 2015 Jan 1;91(1):49-56.	Trussell J. Contraceptive failure in the United States. Contraception 2011;83:397–404.	Discontinuation 1st year probabilities	Generic OC discontinuation 1st year base case	p_discontinuationbc1yr_genericoc	USA	NA	Probability	0.33	NA	NA	NA	NA	NA	NA
444	CEA_15_2015_T	Trussell J, Hassan F, Lowin J, Law A, Filonenko A. Achieving cost-neutrality with long-acting reversible contraceptive methods. Contraception. 2015 Jan 1;91(1):49-56.	Trussell J. Contraceptive failure in the United States. Contraception 2011;83:397–404.	Discontinuation 1st year probabilities	Ring discontinuation 1st year base case	p_discontinuationbc1yr_ring	USA	NA	Probability	0.33	NA	NA	NA	NA	NA	NA
445	CEA_15_2015_T	Trussell J, Hassan F, Lowin J, Law A, Filonenko A. Achieving cost-neutrality with long-acting reversible contraceptive methods. Contraception. 2015 Jan 1;91(1):49-56.	Trussell J. Contraceptive failure in the United States. Contraception 2011;83:397–404.	Discontinuation 1st year probabilities	Patch discontinuation 1st year base case	p_discontinuationbc1yr_patch	USA	NA	Probability	0.33	NA	NA	NA	NA	NA	NA
446	CEA_15_2015_T	Trussell J, Hassan F, Lowin J, Law A, Filonenko A. Achieving cost-neutrality with long-acting reversible contraceptive methods. Contraception. 2015 Jan 1;91(1):49-56.	Trussell J. Contraceptive failure in the United States. Contraception 2011;83:397–404.	Discontinuation 1st year probabilities	Injection discontinuation 1st year base case	p_discontinuationbc1yr_injection	USA	NA	Probability	0.44	NA	NA	NA	NA	NA	NA
447	CEA_15_2015_T	Trussell J, Hassan F, Lowin J, Law A, Filonenko A. Achieving cost-neutrality with long-acting reversible contraceptive methods. Contraception. 2015 Jan 1;91(1):49-56.	Trussell J. Contraceptive failure in the United States. Contraception 2011;83:397–404.	Discontinuation 1st year probabilities	Mixed SARC discontinuation 1st year base case	p_discontinuationbc1yr_mixedsarc	USA	NA	Probability	0.3409	NA	NA	NA	NA	NA	NA
448	CEA_15_2015_T	Trussell J, Hassan F, Lowin J, Law A, Filonenko A. Achieving cost-neutrality with long-acting reversible contraceptive methods. Contraception. 2015 Jan 1;91(1):49-56.	Trussell J. Contraceptive failure in the United States. Contraception 2011;83:397–404.	Discontinuation 1st year probabilities	Condom discontinuation 1st year base case	p_discontinuationbc1yr_condom	USA	NA	Probability	0.555	NA	NA	NA	NA	NA	NA
449	CEA_15_2015_T	Trussell J, Hassan F, Lowin J, Law A, Filonenko A. Achieving cost-neutrality with long-acting reversible contraceptive methods. Contraception. 2015 Jan 1;91(1):49-56.	Assumption	Discontinuation 1st year probabilities	No method (chance) discontinuation 1st year base case	p_discontinuationbc1yr_nomethod	USA	NA	Probability	0.05	NA	NA	NA	NA	NA	NA
450	CEA_15_2015_T	Trussell J, Hassan F, Lowin J, Law A, Filonenko A. Achieving cost-neutrality with long-acting reversible contraceptive methods. Contraception. 2015 Jan 1;91(1):49-56.	Peipert JF, Zhao Q, Allsworth JE, Petrosky E, Madden T, Eisenberg D, et al. Continuation and satisfaction of reversible contraception. Obstet Gynecol 2011;117(5):1105–13.	Discontinuation 1st year scenario analysis	Copper IUD discontinuation 1st year scenario analysis	p_discontinuationsa1yr_cuiud	USA	NA	Probability	0.16	NA	NA	NA	NA	NA	NA
451	CEA_15_2015_T	Trussell J, Hassan F, Lowin J, Law A, Filonenko A. Achieving cost-neutrality with long-acting reversible contraceptive methods. Contraception. 2015 Jan 1;91(1):49-56.	Peipert JF, Zhao Q, Allsworth JE, Petrosky E, Madden T, Eisenberg D, et al. Continuation and satisfaction of reversible contraception. Obstet Gynecol 2011;117(5):1105–13.	Discontinuation 1st year scenario analysis	Implant discontinuation 1st year scenario analysis	p_discontinuationsa1yr_implant	USA	NA	Probability	0.167	NA	NA	NA	NA	NA	NA
452	CEA_15_2015_T	Trussell J, Hassan F, Lowin J, Law A, Filonenko A. Achieving cost-neutrality with long-acting reversible contraceptive methods. Contraception. 2015 Jan 1;91(1):49-56.	Peipert JF, Zhao Q, Allsworth JE, Petrosky E, Madden T, Eisenberg D, et al. Continuation and satisfaction of reversible contraception. Obstet Gynecol 2011;117(5):1105–13.	Discontinuation 1st year scenario analysis	LNG-IUS 20mcg/24 h discontinuation 1st year scenario analysis	p_discontinuationsa1yr_lngius20mcg24h	USA	NA	Probability	0.125	NA	NA	NA	NA	NA	NA
453	CEA_15_2015_T	Trussell J, Hassan F, Lowin J, Law A, Filonenko A. Achieving cost-neutrality with long-acting reversible contraceptive methods. Contraception. 2015 Jan 1;91(1):49-56.	Peipert JF, Zhao Q, Allsworth JE, Petrosky E, Madden T, Eisenberg D, et al. Continuation and satisfaction of reversible contraception. Obstet Gynecol 2011;117(5):1105–13.	Discontinuation 1st year scenario analysis	Generic OC discontinuation 1st year scenario analysis	p_discontinuationsa1yr_genericoc	USA	NA	Probability	0.449	NA	NA	NA	NA	NA	NA
454	CEA_15_2015_T	Trussell J, Hassan F, Lowin J, Law A, Filonenko A. Achieving cost-neutrality with long-acting reversible contraceptive methods. Contraception. 2015 Jan 1;91(1):49-56.	Peipert JF, Zhao Q, Allsworth JE, Petrosky E, Madden T, Eisenberg D, et al. Continuation and satisfaction of reversible contraception. Obstet Gynecol 2011;117(5):1105–13.	Discontinuation 1st year scenario analysis	Ring discontinuation 1st year scenario analysis	p_discontinuationsa1yr_ring	USA	NA	Probability	0.458	NA	NA	NA	NA	NA	NA
455	CEA_15_2015_T	Trussell J, Hassan F, Lowin J, Law A, Filonenko A. Achieving cost-neutrality with long-acting reversible contraceptive methods. Contraception. 2015 Jan 1;91(1):49-56.	Peipert JF, Zhao Q, Allsworth JE, Petrosky E, Madden T, Eisenberg D, et al. Continuation and satisfaction of reversible contraception. Obstet Gynecol 2011;117(5):1105–13.	Discontinuation 1st year scenario analysis	Patch discontinuation 1st year scenario analysis	p_discontinuationsa1yr_patch	USA	NA	Probability	0.509	NA	NA	NA	NA	NA	NA
456	CEA_15_2015_T	Trussell J, Hassan F, Lowin J, Law A, Filonenko A. Achieving cost-neutrality with long-acting reversible contraceptive methods. Contraception. 2015 Jan 1;91(1):49-56.	Peipert JF, Zhao Q, Allsworth JE, Petrosky E, Madden T, Eisenberg D, et al. Continuation and satisfaction of reversible contraception. Obstet Gynecol 2011;117(5):1105–13.	Discontinuation 1st year scenario analysis	Injection discontinuation 1st year scenario analysis	p_discontinuationsa1yr_injection	USA	NA	Probability	0.435	NA	NA	NA	NA	NA	NA
457	CEA_15_2015_T	Trussell J, Hassan F, Lowin J, Law A, Filonenko A. Achieving cost-neutrality with long-acting reversible contraceptive methods. Contraception. 2015 Jan 1;91(1):49-56.	Peipert JF, Zhao Q, Allsworth JE, Petrosky E, Madden T, Eisenberg D, et al. Continuation and satisfaction of reversible contraception. Obstet Gynecol 2011;117(5):1105–13.	Discontinuation 1st year scenario analysis	Mixed SARC discontinuation 1st year scenario analysis	p_discontinuationsa1yr_mixedsarc	USA	NA	Probability	0.4495	NA	NA	NA	NA	NA	NA
458	CEA_15_2015_T	Trussell J, Hassan F, Lowin J, Law A, Filonenko A. Achieving cost-neutrality with long-acting reversible contraceptive methods. Contraception. 2015 Jan 1;91(1):49-56.	Peipert JF, Zhao Q, Allsworth JE, Petrosky E, Madden T, Eisenberg D, et al. Continuation and satisfaction of reversible contraception. Obstet Gynecol 2011;117(5):1105–13.	Discontinuation 1st year scenario analysis	Condom discontinuation 1st year scenario analysis	p_discontinuationsa1yr_condom	USA	NA	Probability	0.555	NA	NA	NA	NA	NA	NA
459	CEA_15_2015_T	Trussell J, Hassan F, Lowin J, Law A, Filonenko A. Achieving cost-neutrality with long-acting reversible contraceptive methods. Contraception. 2015 Jan 1;91(1):49-56.	Peipert JF, Zhao Q, Allsworth JE, Petrosky E, Madden T, Eisenberg D, et al. Continuation and satisfaction of reversible contraception. Obstet Gynecol 2011;117(5):1105–13.	Discontinuation 1st year scenario analysis	No method (chance) discontinuation 1st year scenario analysis	p_discontinuationsa1yr_nomethod	USA	NA	Probability	0.05	NA	NA	NA	NA	NA	NA
460	CEA_15_2015_T	Trussell J, Hassan F, Lowin J, Law A, Filonenko A. Achieving cost-neutrality with long-acting reversible contraceptive methods. Contraception. 2015 Jan 1;91(1):49-56.	Assumption	Discontinuation subsequent year	Copper IUD discontinuation subsequent year	p_discontinuationsubsyr_cuiud	USA	NA	Probability	0.05	NA	NA	NA	NA	NA	NA
461	CEA_15_2015_T	Trussell J, Hassan F, Lowin J, Law A, Filonenko A. Achieving cost-neutrality with long-acting reversible contraceptive methods. Contraception. 2015 Jan 1;91(1):49-56.	Assumption	Discontinuation subsequent year	Implant discontinuation subsequent year	p_discontinuationsubsyr_implant	USA	NA	Probability	0.05	NA	NA	NA	NA	NA	NA
462	CEA_15_2015_T	Trussell J, Hassan F, Lowin J, Law A, Filonenko A. Achieving cost-neutrality with long-acting reversible contraceptive methods. Contraception. 2015 Jan 1;91(1):49-56.	Assumption	Discontinuation subsequent year	LNG-IUS 20mcg/24 h discontinuation subsequent year	p_discontinuationsubsyr_lngius20mcg24h	USA	NA	Probability	0.05	NA	NA	NA	NA	NA	NA
463	CEA_15_2015_T	Trussell J, Hassan F, Lowin J, Law A, Filonenko A. Achieving cost-neutrality with long-acting reversible contraceptive methods. Contraception. 2015 Jan 1;91(1):49-56.	Assumption	Discontinuation subsequent year	Generic OC discontinuation subsequent year	p_discontinuationsubsyr_genericoc	USA	NA	Probability	0.05	NA	NA	NA	NA	NA	NA
464	CEA_15_2015_T	Trussell J, Hassan F, Lowin J, Law A, Filonenko A. Achieving cost-neutrality with long-acting reversible contraceptive methods. Contraception. 2015 Jan 1;91(1):49-56.	Assumption	Discontinuation subsequent year	Ring discontinuation subsequent year	p_discontinuationsubsyr_ring	USA	NA	Probability	0.05	NA	NA	NA	NA	NA	NA
465	CEA_15_2015_T	Trussell J, Hassan F, Lowin J, Law A, Filonenko A. Achieving cost-neutrality with long-acting reversible contraceptive methods. Contraception. 2015 Jan 1;91(1):49-56.	Assumption	Discontinuation subsequent year	Patch discontinuation subsequent year	p_discontinuationsubsyr_patch	USA	NA	Probability	0.05	NA	NA	NA	NA	NA	NA
466	CEA_15_2015_T	Trussell J, Hassan F, Lowin J, Law A, Filonenko A. Achieving cost-neutrality with long-acting reversible contraceptive methods. Contraception. 2015 Jan 1;91(1):49-56.	Assumption	Discontinuation subsequent year	Injection discontinuation subsequent year	p_discontinuationsubsyr_injection	USA	NA	Probability	0.05	NA	NA	NA	NA	NA	NA
467	CEA_15_2015_T	Trussell J, Hassan F, Lowin J, Law A, Filonenko A. Achieving cost-neutrality with long-acting reversible contraceptive methods. Contraception. 2015 Jan 1;91(1):49-56.	Assumption	Discontinuation subsequent year	Mixed SARC discontinuation subsequent year	p_discontinuationsubsyr_mixedsarc	USA	NA	Probability	0.05	NA	NA	NA	NA	NA	NA
468	CEA_15_2015_T	Trussell J, Hassan F, Lowin J, Law A, Filonenko A. Achieving cost-neutrality with long-acting reversible contraceptive methods. Contraception. 2015 Jan 1;91(1):49-56.	Assumption	Discontinuation subsequent year	Condom discontinuation subsequent year	p_discontinuationsubsyr_condom	USA	NA	Probability	0.05	NA	NA	NA	NA	NA	NA
469	CEA_15_2015_T	Trussell J, Hassan F, Lowin J, Law A, Filonenko A. Achieving cost-neutrality with long-acting reversible contraceptive methods. Contraception. 2015 Jan 1;91(1):49-56.	Assumption	Discontinuation subsequent year	No method (chance) discontinuation subsequent year	p_discontinuationsubsyr_nomethod	USA	NA	Probability	0.05	NA	NA	NA	NA	NA	NA
470	CEA_15_2015_T	Trussell J, Hassan F, Lowin J, Law A, Filonenko A. Achieving cost-neutrality with long-acting reversible contraceptive methods. Contraception. 2015 Jan 1;91(1):49-56.	Wolters Kluwer Health. Medi-Span master drug database. Available from: http://www.medi-span.com/drug-pricing-analysis-pricerx. aspx 2012.	Method costs- Copper IUD	Copper IUD costs	c_copperIUD	USA	2012	USD	598	NA	NA	NA	NA	NA	incurred only in year of insertion
471	CEA_15_2015_T	Trussell J, Hassan F, Lowin J, Law A, Filonenko A. Achieving cost-neutrality with long-acting reversible contraceptive methods. Contraception. 2015 Jan 1;91(1):49-56.	Wolters Kluwer Health. Medi-Span master drug database. Available from: http://www.medi-span.com/drug-pricing-analysis-pricerx. aspx 2012.	Method costs- Implant	Implant costs	c_implant	USA	2012	USD	659.42	NA	NA	NA	NA	NA	incurred only in year of insertion
472	CEA_15_2015_T	Trussell J, Hassan F, Lowin J, Law A, Filonenko A. Achieving cost-neutrality with long-acting reversible contraceptive methods. Contraception. 2015 Jan 1;91(1):49-56.	Wolters Kluwer Health. Medi-Span master drug database. Available from: http://www.medi-span.com/drug-pricing-analysis-pricerx. aspx 2012.	Method costs- LNG-IUS 20 mcg/24 h	LNG-IUS 20 mcg/24 hr costs	c_lngius20mcg24hr	USA	2012	USD	703.05	NA	NA	NA	NA	NA	incurred only in year of insertion
473	CEA_15_2015_T	Trussell J, Hassan F, Lowin J, Law A, Filonenko A. Achieving cost-neutrality with long-acting reversible contraceptive methods. Contraception. 2015 Jan 1;91(1):49-56.	Wolters Kluwer Health. Medi-Span master drug database. Available from: http://www.medi-span.com/drug-pricing-analysis-pricerx. aspx 2012.	Method costs- Generic OC	Generic OC costs	c_genericoc	USA	2012	USD	370.34	NA	NA	NA	NA	NA	based on 13 packs per year
474	CEA_15_2015_T	Trussell J, Hassan F, Lowin J, Law A, Filonenko A. Achieving cost-neutrality with long-acting reversible contraceptive methods. Contraception. 2015 Jan 1;91(1):49-56.	Wolters Kluwer Health. Medi-Span master drug database. Available from: http://www.medi-span.com/drug-pricing-analysis-pricerx. aspx 2012.	Method costs- Ring	Ring costs	c_ring	USA	2012	USD	945.49	NA	NA	NA	NA	NA	based on 13 packs per year
475	CEA_15_2015_T	Trussell J, Hassan F, Lowin J, Law A, Filonenko A. Achieving cost-neutrality with long-acting reversible contraceptive methods. Contraception. 2015 Jan 1;91(1):49-56.	Wolters Kluwer Health. Medi-Span master drug database. Available from: http://www.medi-span.com/drug-pricing-analysis-pricerx. aspx 2012.	Method costs- Patch	Patch costs	c_patch	USA	2012	USD	982.41	NA	NA	NA	NA	NA	based on 13 packs per year
476	CEA_15_2015_T	Trussell J, Hassan F, Lowin J, Law A, Filonenko A. Achieving cost-neutrality with long-acting reversible contraceptive methods. Contraception. 2015 Jan 1;91(1):49-56.	Wolters Kluwer Health. Medi-Span master drug database. Available from: http://www.medi-span.com/drug-pricing-analysis-pricerx. aspx 2012.	Method costs- Injection	Injection costs	c_injection	USA	2012	USD	240.02	NA	NA	NA	NA	NA	based on 4 injections per year
477	CEA_15_2015_T	Trussell J, Hassan F, Lowin J, Law A, Filonenko A. Achieving cost-neutrality with long-acting reversible contraceptive methods. Contraception. 2015 Jan 1;91(1):49-56.	Wolters Kluwer Health. Medi-Span master drug database. Available from: http://www.medi-span.com/drug-pricing-analysis-pricerx. aspx 2012.	Method costs- Mixed SARC	Mixed SARC costs	c_mixedsarc	USA	2012	USD	416.42	NA	NA	NA	NA	NA	calculated as a weighted average
478	CEA_15_2015_T	Trussell J, Hassan F, Lowin J, Law A, Filonenko A. Achieving cost-neutrality with long-acting reversible contraceptive methods. Contraception. 2015 Jan 1;91(1):49-56.	Wolters Kluwer Health. Medi-Span master drug database. Available from: http://www.medi-span.com/drug-pricing-analysis-pricerx. aspx 2012.	Method costs- Condom	Condom costs	c_condom	USA	2012	USD	34.75	NA	NA	NA	NA	NA	based on 83 units per year
479	CEA_15_2015_T	Trussell J, Hassan F, Lowin J, Law A, Filonenko A. Achieving cost-neutrality with long-acting reversible contraceptive methods. Contraception. 2015 Jan 1;91(1):49-56.	Wolters Kluwer Health. Medi-Span master drug database. Available from: http://www.medi-span.com/drug-pricing-analysis-pricerx. aspx 2012.	Method costs- No method	No method (chance) costs	c_nomethod	USA	2012	USD	0	NA	NA	NA	NA	NA	NA
480	CEA_15_2015_T	Trussell J, Hassan F, Lowin J, Law A, Filonenko A. Achieving cost-neutrality with long-acting reversible contraceptive methods. Contraception. 2015 Jan 1;91(1):49-56.	Wolters Kluwer Health. Medi-Span master drug database. Available from: http://www.medi-span.com/drug-pricing-analysis-pricerx. aspx 2012.	Method costs- Subsequent method	Subsequent method costs	c_subsequentmethod	USA	2012	USD	290.73	NA	NA	NA	NA	NA	NA
481	CEA_15_2015_T	Trussell J, Hassan F, Lowin J, Law A, Filonenko A. Achieving cost-neutrality with long-acting reversible contraceptive methods. Contraception. 2015 Jan 1;91(1):49-56.	Wolters Kluwer Health. Medi-Span master drug database. Available from: http://www.medi-span.com/drug-pricing-analysis-pricerx. aspx 2012.	Resource use- initial clinician consultation (LARC methods)	Resource use- initial clinician consultation (LARC methods)	c_initialconsultation_larc	USA	2012	USD	104.16	NA	NA	NA	NA	NA	higher fee as longer consult
482	CEA_15_2015_T	Trussell J, Hassan F, Lowin J, Law A, Filonenko A. Achieving cost-neutrality with long-acting reversible contraceptive methods. Contraception. 2015 Jan 1;91(1):49-56.	Wolters Kluwer Health. Medi-Span master drug database. Available from: http://www.medi-span.com/drug-pricing-analysis-pricerx. aspx 2012.	Resource use- initial clinician consultation (non-LARC methods)	Resource use- initial clinician consultation (non-LARC methods)	c_initialconsultation_nonlarc	USA	2012	USD	42.55	NA	NA	NA	NA	NA	lower fee as shorter consult
483	CEA_15_2015_T	Trussell J, Hassan F, Lowin J, Law A, Filonenko A. Achieving cost-neutrality with long-acting reversible contraceptive methods. Contraception. 2015 Jan 1;91(1):49-56.	Wolters Kluwer Health. Medi-Span master drug database. Available from: http://www.medi-span.com/drug-pricing-analysis-pricerx. aspx 2012.	Insertion consultation: IUD IUS	Insertion consultation: IUD IUS	c_insertionconsultation_larc	USA	2012	USD	70.8	NA	NA	NA	NA	NA	Incurred only in year of insertion
484	CEA_15_2015_T	Trussell J, Hassan F, Lowin J, Law A, Filonenko A. Achieving cost-neutrality with long-acting reversible contraceptive methods. Contraception. 2015 Jan 1;91(1):49-56.	Wolters Kluwer Health. Medi-Span master drug database. Available from: http://www.medi-span.com/drug-pricing-analysis-pricerx. aspx 2012.	Insertion consultation: Implant	Insertion consultation: Implant	c_insertionconsultation_nonlarc	USA	2012	USD	135.47	NA	NA	NA	NA	NA	Incurred only in year of insertion
485	CEA_15_2015_T	Trussell J, Hassan F, Lowin J, Law A, Filonenko A. Achieving cost-neutrality with long-acting reversible contraceptive methods. Contraception. 2015 Jan 1;91(1):49-56.	Wolters Kluwer Health. Medi-Span master drug database. Available from: http://www.medi-span.com/drug-pricing-analysis-pricerx. aspx 2012.	Follow-up consultation (LARC methods)	Follow-up consultation (LARC methods)	c_followupconsultation_larc	USA	2012	USD	104.16	NA	NA	NA	NA	NA	To check placement in year of insertion
486	CEA_15_2015_T	Trussell J, Hassan F, Lowin J, Law A, Filonenko A. Achieving cost-neutrality with long-acting reversible contraceptive methods. Contraception. 2015 Jan 1;91(1):49-56.	Wolters Kluwer Health. Medi-Span master drug database. Available from: http://www.medi-span.com/drug-pricing-analysis-pricerx. aspx 2012.	Follow-up consultation (non-LARC methods)	Follow-up consultation (non-LARC methods)	c_followupconsultation_nonlarc	USA	2012	USD	0	NA	NA	NA	NA	NA	Assuming prescription renewals are provided during annual check up therefore, no additional follow-up costs
487	CEA_15_2015_T	Trussell J, Hassan F, Lowin J, Law A, Filonenko A. Achieving cost-neutrality with long-acting reversible contraceptive methods. Contraception. 2015 Jan 1;91(1):49-56.	Wolters Kluwer Health. Medi-Span master drug database. Available from: http://www.medi-span.com/drug-pricing-analysis-pricerx. aspx 2012.	Injection administration	Injection administration	c_injectionadministration	USA	2012	USD	129.5	NA	NA	NA	NA	NA	Assuming 4 injections per year at $32.38 per administration
488	CEA_15_2015_T	Trussell J, Hassan F, Lowin J, Law A, Filonenko A. Achieving cost-neutrality with long-acting reversible contraceptive methods. Contraception. 2015 Jan 1;91(1):49-56.	Wolters Kluwer Health. Medi-Span master drug database. Available from: http://www.medi-span.com/drug-pricing-analysis-pricerx. aspx 2012.	Removal consultation: IUD IUS	Removal consultation: IUD IUS	c_removalconsultation_iudius	USA	2012	USD	97.01	NA	NA	NA	NA	NA	Incurred only in year of discontinuation or at end of method life span; CPT code 58301
489	CEA_15_2015_T	Trussell J, Hassan F, Lowin J, Law A, Filonenko A. Achieving cost-neutrality with long-acting reversible contraceptive methods. Contraception. 2015 Jan 1;91(1):49-56.	Wolters Kluwer Health. Medi-Span master drug database. Available from: http://www.medi-span.com/drug-pricing-analysis-pricerx. aspx 2012.	Removal consultation implant	Removal consultation implant	c_removalconsultation_implant	USA	2012	USD	145.68	NA	NA	NA	NA	NA	Incurred only in year of discontinuation or at end of method life span; CPT code 11976
490	CEA_15_2015_T	Trussell J, Hassan F, Lowin J, Law A, Filonenko A. Achieving cost-neutrality with long-acting reversible contraceptive methods. Contraception. 2015 Jan 1;91(1):49-56.	Wolters Kluwer Health. Medi-Span master drug database. Available from: http://www.medi-span.com/drug-pricing-analysis-pricerx. aspx 2012.	Pregnancy outcome cost (per outcome)	Live birth	c_livebirth	USA	2012	USD	4988.24	NA	NA	NA	NA	NA	Weighted average of DRG codes 767, 768, 774, 775, 765 and 766
491	CEA_15_2015_T	Trussell J, Hassan F, Lowin J, Law A, Filonenko A. Achieving cost-neutrality with long-acting reversible contraceptive methods. Contraception. 2015 Jan 1;91(1):49-56.	Wolters Kluwer Health. Medi-Span master drug database. Available from: http://www.medi-span.com/drug-pricing-analysis-pricerx. aspx 2012.	Pregnancy outcome cost (per outcome)	Spontaneous abortion	c_spontaneousabortion	USA	2012	USD	889.25	NA	NA	NA	NA	NA	DRG code 778
492	CEA_15_2015_T	Trussell J, Hassan F, Lowin J, Law A, Filonenko A. Achieving cost-neutrality with long-acting reversible contraceptive methods. Contraception. 2015 Jan 1;91(1):49-56.	Wolters Kluwer Health. Medi-Span master drug database. Available from: http://www.medi-span.com/drug-pricing-analysis-pricerx. aspx 2012.	Pregnancy outcome cost (per outcome)	Induced abortion	c_inducedabortion	USA	2012	USD	734.03	NA	NA	NA	NA	NA	Weighted average of DRG codes 770 and 779
493	CEA_15_2015_T	Trussell J, Hassan F, Lowin J, Law A, Filonenko A. Achieving cost-neutrality with long-acting reversible contraceptive methods. Contraception. 2015 Jan 1;91(1):49-56.	Wolters Kluwer Health. Medi-Span master drug database. Available from: http://www.medi-span.com/drug-pricing-analysis-pricerx. aspx 2012.	Pregnancy outcome cost (per outcome)	Ectopic pregnancy	c_ectopicpregnancy	USA	2012	USD	4919.21	NA	NA	NA	NA	NA	DRG code 777
494	CEA_15_2015_T	Trussell J, Hassan F, Lowin J, Law A, Filonenko A. Achieving cost-neutrality with long-acting reversible contraceptive methods. Contraception. 2015 Jan 1;91(1):49-56.	Jones J, Mosher W, Daniels K. Current contraceptive use in the United States, 2006 -2010, and changes in patterns of use since 1995. National health statistics reports; no 60. Hyattsville, MD: National Center for Health Statistics; 2012.	Uptake distribution of women aged 20-29 years: Mixed SARC basket (comparator)	Copper IUD uptake distribution	p_uptake_cuiud	USA	NA	Probability	NA	NA	NA	NA	NA	NA	NA
495	CEA_15_2015_T	Trussell J, Hassan F, Lowin J, Law A, Filonenko A. Achieving cost-neutrality with long-acting reversible contraceptive methods. Contraception. 2015 Jan 1;91(1):49-56.	Jones J, Mosher W, Daniels K. Current contraceptive use in the United States, 2006 -2010, and changes in patterns of use since 1995. National health statistics reports; no 60. Hyattsville, MD: National Center for Health Statistics; 2012.	Uptake distribution of women aged 20-29 years: Mixed SARC basket (comparator)	Implant uptake distribution	p_uptake_implant	USA	NA	Probability	NA	NA	NA	NA	NA	NA	NA
496	CEA_15_2015_T	Trussell J, Hassan F, Lowin J, Law A, Filonenko A. Achieving cost-neutrality with long-acting reversible contraceptive methods. Contraception. 2015 Jan 1;91(1):49-56.	Jones J, Mosher W, Daniels K. Current contraceptive use in the United States, 2006 -2010, and changes in patterns of use since 1995. National health statistics reports; no 60. Hyattsville, MD: National Center for Health Statistics; 2012.	Uptake distribution of women aged 20-29 years: Mixed SARC basket (comparator)	LNG-IUS 20 mcg/24 hr costs uptake distribution	p_uptake_lngius20mcg24hr	USA	NA	Probability	NA	NA	NA	NA	NA	NA	NA
497	CEA_15_2015_T	Trussell J, Hassan F, Lowin J, Law A, Filonenko A. Achieving cost-neutrality with long-acting reversible contraceptive methods. Contraception. 2015 Jan 1;91(1):49-56.	Jones J, Mosher W, Daniels K. Current contraceptive use in the United States, 2006 -2010, and changes in patterns of use since 1995. National health statistics reports; no 60. Hyattsville, MD: National Center for Health Statistics; 2012.	Uptake distribution of women aged 20-29 years: Mixed SARC basket (comparator)	Generic OC uptake distribution	p_uptake_genericoc	USA	NA	Probability	0.79	NA	NA	NA	NA	NA	NA
498	CEA_15_2015_T	Trussell J, Hassan F, Lowin J, Law A, Filonenko A. Achieving cost-neutrality with long-acting reversible contraceptive methods. Contraception. 2015 Jan 1;91(1):49-56.	Jones J, Mosher W, Daniels K. Current contraceptive use in the United States, 2006 -2010, and changes in patterns of use since 1995. National health statistics reports; no 60. Hyattsville, MD: National Center for Health Statistics; 2012.	Uptake distribution of women aged 20-29 years: Mixed SARC basket (comparator)	Ring uptake distribution	p_uptake_ring	USA	NA	Probability	0.08	NA	NA	NA	NA	NA	NA
499	CEA_15_2015_T	Trussell J, Hassan F, Lowin J, Law A, Filonenko A. Achieving cost-neutrality with long-acting reversible contraceptive methods. Contraception. 2015 Jan 1;91(1):49-56.	Jones J, Mosher W, Daniels K. Current contraceptive use in the United States, 2006 -2010, and changes in patterns of use since 1995. National health statistics reports; no 60. Hyattsville, MD: National Center for Health Statistics; 2012.	Uptake distribution of women aged 20-29 years: Mixed SARC basket (comparator)	Patch uptake distribution	p_uptake_patch	USA	NA	Probability	0.02	NA	NA	NA	NA	NA	NA
500	CEA_15_2015_T	Trussell J, Hassan F, Lowin J, Law A, Filonenko A. Achieving cost-neutrality with long-acting reversible contraceptive methods. Contraception. 2015 Jan 1;91(1):49-56.	Jones J, Mosher W, Daniels K. Current contraceptive use in the United States, 2006 -2010, and changes in patterns of use since 1995. National health statistics reports; no 60. Hyattsville, MD: National Center for Health Statistics; 2012.	Uptake distribution of women aged 20-29 years: Mixed SARC basket (comparator)	Injection uptake distribution	p_uptake_injection	USA	NA	Probability	0.11	NA	NA	NA	NA	NA	NA
501	CEA_15_2015_T	Trussell J, Hassan F, Lowin J, Law A, Filonenko A. Achieving cost-neutrality with long-acting reversible contraceptive methods. Contraception. 2015 Jan 1;91(1):49-56.	Jones J, Mosher W, Daniels K. Current contraceptive use in the United States, 2006 -2010, and changes in patterns of use since 1995. National health statistics reports; no 60. Hyattsville, MD: National Center for Health Statistics; 2012.	Uptake distribution of women aged 20-29 years: Mixed SARC basket (comparator)	Condom uptake distribution	p_uptake_condom	USA	NA	Probability	NA	NA	NA	NA	NA	NA	NA
502	CEA_15_2015_T	Trussell J, Hassan F, Lowin J, Law A, Filonenko A. Achieving cost-neutrality with long-acting reversible contraceptive methods. Contraception. 2015 Jan 1;91(1):49-56.	Jones J, Mosher W, Daniels K. Current contraceptive use in the United States, 2006 -2010, and changes in patterns of use since 1995. National health statistics reports; no 60. Hyattsville, MD: National Center for Health Statistics; 2012.	Uptake distribution of women aged 20-29 years: Mixed SARC basket (comparator)	Tubal ligation uptake distribution	p_uptake_tuballigation	USA	NA	Probability	NA	NA	NA	NA	NA	NA	NA
503	CEA_15_2015_T	Trussell J, Hassan F, Lowin J, Law A, Filonenko A. Achieving cost-neutrality with long-acting reversible contraceptive methods. Contraception. 2015 Jan 1;91(1):49-56.	Jones J, Mosher W, Daniels K. Current contraceptive use in the United States, 2006 -2010, and changes in patterns of use since 1995. National health statistics reports; no 60. Hyattsville, MD: National Center for Health Statistics; 2012.	Uptake distribution of women aged 20-29 years: Mixed SARC basket (comparator)	Tubal occlusion uptake distribution	p_uptake_tubalocclusion	USA	NA	Probability	NA	NA	NA	NA	NA	NA	NA
504	CEA_15_2015_T	Trussell J, Hassan F, Lowin J, Law A, Filonenko A. Achieving cost-neutrality with long-acting reversible contraceptive methods. Contraception. 2015 Jan 1;91(1):49-56.	Jones J, Mosher W, Daniels K. Current contraceptive use in the United States, 2006 -2010, and changes in patterns of use since 1995. National health statistics reports; no 60. Hyattsville, MD: National Center for Health Statistics; 2012.	Uptake distribution of women aged 20-29 years: Mixed SARC basket (comparator)	No method (chance) uptake distribution	p_uptake_nomethod	USA	NA	Probability	NA	NA	NA	NA	NA	NA	NA
505	CEA_15_2015_T	Trussell J, Hassan F, Lowin J, Law A, Filonenko A. Achieving cost-neutrality with long-acting reversible contraceptive methods. Contraception. 2015 Jan 1;91(1):49-56.	Jones J, Mosher W, Daniels K. Current contraceptive use in the United States, 2006 -2010, and changes in patterns of use since 1995. National health statistics reports; no 60. Hyattsville, MD: National Center for Health Statistics; 2012.	Uptake distribution of women aged 20-29 years: Mixed market basket (proxy for subsequent method)	Copper IUD uptake distribution	p_uptake_subsequent_cuiud	USA	NA	Probability	0.03	NA	NA	NA	NA	NA	NA
506	CEA_15_2015_T	Trussell J, Hassan F, Lowin J, Law A, Filonenko A. Achieving cost-neutrality with long-acting reversible contraceptive methods. Contraception. 2015 Jan 1;91(1):49-56.	Jones J, Mosher W, Daniels K. Current contraceptive use in the United States, 2006 -2010, and changes in patterns of use since 1995. National health statistics reports; no 60. Hyattsville, MD: National Center for Health Statistics; 2012.	Uptake distribution of women aged 20-29 years: Mixed market basket (proxy for subsequent method)	Implant uptake distribution	p_uptake_subsequent_implant	USA	NA	Probability	0.01	NA	NA	NA	NA	NA	NA
507	CEA_15_2015_T	Trussell J, Hassan F, Lowin J, Law A, Filonenko A. Achieving cost-neutrality with long-acting reversible contraceptive methods. Contraception. 2015 Jan 1;91(1):49-56.	Jones J, Mosher W, Daniels K. Current contraceptive use in the United States, 2006 -2010, and changes in patterns of use since 1995. National health statistics reports; no 60. Hyattsville, MD: National Center for Health Statistics; 2012.	Uptake distribution of women aged 20-29 years: Mixed market basket (proxy for subsequent method)	LNG-IUS 20 mcg/24 hr costs uptake distribution	p_uptake_subsequent_lngius20mcg24hr	USA	NA	Probability	0.03	NA	NA	NA	NA	NA	NA
508	CEA_15_2015_T	Trussell J, Hassan F, Lowin J, Law A, Filonenko A. Achieving cost-neutrality with long-acting reversible contraceptive methods. Contraception. 2015 Jan 1;91(1):49-56.	Jones J, Mosher W, Daniels K. Current contraceptive use in the United States, 2006 -2010, and changes in patterns of use since 1995. National health statistics reports; no 60. Hyattsville, MD: National Center for Health Statistics; 2012.	Uptake distribution of women aged 20-29 years: Mixed market basket (proxy for subsequent method)	Generic OC uptake distribution	p_uptake_subsequent_genericoc	USA	NA	Probability	0.38	NA	NA	NA	NA	NA	NA
509	CEA_15_2015_T	Trussell J, Hassan F, Lowin J, Law A, Filonenko A. Achieving cost-neutrality with long-acting reversible contraceptive methods. Contraception. 2015 Jan 1;91(1):49-56.	Jones J, Mosher W, Daniels K. Current contraceptive use in the United States, 2006 -2010, and changes in patterns of use since 1995. National health statistics reports; no 60. Hyattsville, MD: National Center for Health Statistics; 2012.	Uptake distribution of women aged 20-29 years: Mixed market basket (proxy for subsequent method)	Ring uptake distribution	p_uptake_subsequent_ring	USA	NA	Probability	0.04	NA	NA	NA	NA	NA	NA
510	CEA_15_2015_T	Trussell J, Hassan F, Lowin J, Law A, Filonenko A. Achieving cost-neutrality with long-acting reversible contraceptive methods. Contraception. 2015 Jan 1;91(1):49-56.	Jones J, Mosher W, Daniels K. Current contraceptive use in the United States, 2006 -2010, and changes in patterns of use since 1995. National health statistics reports; no 60. Hyattsville, MD: National Center for Health Statistics; 2012.	Uptake distribution of women aged 20-29 years: Mixed market basket (proxy for subsequent method)	Patch uptake distribution	p_uptake_subsequent_patch	USA	NA	Probability	0.01	NA	NA	NA	NA	NA	NA
511	CEA_15_2015_T	Trussell J, Hassan F, Lowin J, Law A, Filonenko A. Achieving cost-neutrality with long-acting reversible contraceptive methods. Contraception. 2015 Jan 1;91(1):49-56.	Jones J, Mosher W, Daniels K. Current contraceptive use in the United States, 2006 -2010, and changes in patterns of use since 1995. National health statistics reports; no 60. Hyattsville, MD: National Center for Health Statistics; 2012.	Uptake distribution of women aged 20-29 years: Mixed market basket (proxy for subsequent method)	Injection uptake distribution	p_uptake_subsequent_injection	USA	NA	Probability	0.05	NA	NA	NA	NA	NA	NA
512	CEA_15_2015_T	Trussell J, Hassan F, Lowin J, Law A, Filonenko A. Achieving cost-neutrality with long-acting reversible contraceptive methods. Contraception. 2015 Jan 1;91(1):49-56.	Jones J, Mosher W, Daniels K. Current contraceptive use in the United States, 2006 -2010, and changes in patterns of use since 1995. National health statistics reports; no 60. Hyattsville, MD: National Center for Health Statistics; 2012.	Uptake distribution of women aged 20-29 years: Mixed market basket (proxy for subsequent method)	Condom uptake distribution	p_uptake_subsequent_condom	USA	NA	Probability	0.22	NA	NA	NA	NA	NA	NA
513	CEA_15_2015_T	Trussell J, Hassan F, Lowin J, Law A, Filonenko A. Achieving cost-neutrality with long-acting reversible contraceptive methods. Contraception. 2015 Jan 1;91(1):49-56.	Jones J, Mosher W, Daniels K. Current contraceptive use in the United States, 2006 -2010, and changes in patterns of use since 1995. National health statistics reports; no 60. Hyattsville, MD: National Center for Health Statistics; 2012.	Uptake distribution of women aged 20-29 years: Mixed market basket (proxy for subsequent method)	Tubal ligation uptake distribution	p_uptake_subsequent_tuballigation	USA	NA	Probability	0.05	NA	NA	NA	NA	NA	NA
514	CEA_15_2015_T	Trussell J, Hassan F, Lowin J, Law A, Filonenko A. Achieving cost-neutrality with long-acting reversible contraceptive methods. Contraception. 2015 Jan 1;91(1):49-56.	Jones J, Mosher W, Daniels K. Current contraceptive use in the United States, 2006 -2010, and changes in patterns of use since 1995. National health statistics reports; no 60. Hyattsville, MD: National Center for Health Statistics; 2012.	Uptake distribution of women aged 20-29 years: Mixed market basket (proxy for subsequent method)	Tubal occlusion uptake distribution	p_uptake_subsequent_tubalocclusion	USA	NA	Probability	0.05	NA	NA	NA	NA	NA	NA
515	CEA_15_2015_T	Trussell J, Hassan F, Lowin J, Law A, Filonenko A. Achieving cost-neutrality with long-acting reversible contraceptive methods. Contraception. 2015 Jan 1;91(1):49-56.	Jones J, Mosher W, Daniels K. Current contraceptive use in the United States, 2006 -2010, and changes in patterns of use since 1995. National health statistics reports; no 60. Hyattsville, MD: National Center for Health Statistics; 2012.	Uptake distribution of women aged 20-29 years: Mixed market basket (proxy for subsequent method)	No method (chance) uptake distribution	p_uptake_subsequent_nomethod	USA	NA	Probability	0.13	NA	NA	NA	NA	NA	NA
516	CEA_03_2014_T	Trussell J, Hassan F, Henry N, Pocoski J, Law A, Filonenko A. Cost-effectiveness analysis of levonorgestrel-releasing intrauterine system (LNG-IUS) 13.5 mg in contraception. Contraception. 2014 May 1;89(5):451-9.	NelsonA,ApterD,HauckB, Rybowski S,Rosen K, Gemzell-Danielsson K. A global, randomized, phase III, pearl index study comparing the efficacy and safety of two low-dose levonorgestrel-releasing intrauterine systems (LNG-IUS) in nulliparous and parous women. Fertil Steril 2012;98:S5.	Method failure rates probabilities	LNG-IUS 13.5 mg method failure	p_failurerate_lngius13.5mg	USA	NA	Probability	0.0033	NA	NA	NA	NA	NA	NA
517	CEA_03_2014_T	Trussell J, Hassan F, Henry N, Pocoski J, Law A, Filonenko A. Cost-effectiveness analysis of levonorgestrel-releasing intrauterine system (LNG-IUS) 13.5 mg in contraception. Contraception. 2014 May 1;89(5):451-9.	Jones J, Mosher WD, Daniels K. Current contraceptive use in the United States, 2006–2010, and changes in patterns of use since 1995. National health statistics reports; no 60. Hyattsville, MD: National Center for Health Statistics; 2012. 2012.	Method failure rates probabilities: SARC	SARC method failure	p_failurerate_sarc	USA	NA	Probability	0.087	NA	NA	NA	NA	NA	NA
518	CEA_03_2014_T	Trussell J, Hassan F, Henry N, Pocoski J, Law A, Filonenko A. Cost-effectiveness analysis of levonorgestrel-releasing intrauterine system (LNG-IUS) 13.5 mg in contraception. Contraception. 2014 May 1;89(5):451-9.	Trussell J. Contraceptive failure in the United States. Contraception 2011;83:397–404.	Method failure rates probabilities: SARC	COC method failure	p_failurerate_coc	USA	NA	Probability	0.09	NA	NA	NA	NA	NA	NA
519	CEA_03_2014_T	Trussell J, Hassan F, Henry N, Pocoski J, Law A, Filonenko A. Cost-effectiveness analysis of levonorgestrel-releasing intrauterine system (LNG-IUS) 13.5 mg in contraception. Contraception. 2014 May 1;89(5):451-9.	Trussell J. Contraceptive failure in the United States. Contraception 2011;83:397–404.	Method failure rates probabilities: SARC	Vaginal ring method failure	p_failurerate_ring	USA	NA	Probability	0.09	NA	NA	NA	NA	NA	NA
520	CEA_03_2014_T	Trussell J, Hassan F, Henry N, Pocoski J, Law A, Filonenko A. Cost-effectiveness analysis of levonorgestrel-releasing intrauterine system (LNG-IUS) 13.5 mg in contraception. Contraception. 2014 May 1;89(5):451-9.	Trussell J. Contraceptive failure in the United States. Contraception 2011;83:397–404.	Method failure rates probabilities: SARC	Patch method failure	p_failurerate_patch	USA	NA	Probability	0.09	NA	NA	NA	NA	NA	NA
521	CEA_03_2014_T	Trussell J, Hassan F, Henry N, Pocoski J, Law A, Filonenko A. Cost-effectiveness analysis of levonorgestrel-releasing intrauterine system (LNG-IUS) 13.5 mg in contraception. Contraception. 2014 May 1;89(5):451-9.	Trussell J. Contraceptive failure in the United States. Contraception 2011;83:397–404.	Method failure rates probabilities: SARC	Injectable method failure	p_failurerate_injectable	USA	NA	Probability	0.06	NA	NA	NA	NA	NA	NA
522	CEA_03_2014_T	Trussell J, Hassan F, Henry N, Pocoski J, Law A, Filonenko A. Cost-effectiveness analysis of levonorgestrel-releasing intrauterine system (LNG-IUS) 13.5 mg in contraception. Contraception. 2014 May 1;89(5):451-9.	Jones J, Mosher WD, Daniels K. Current contraceptive use in the United States, 2006–2010, and changes in patterns of use since 1995. National health statistics reports; no 60. Hyattsville, MD: National Center for Health Statistics; 2012. 2012.	Method failure rates probabilities: Subsequent method	Subsequent method method failure	p_failurerate_subsmethod	USA	NA	Probability	0.1443	NA	NA	NA	NA	NA	NA
523	CEA_03_2014_T	Trussell J, Hassan F, Henry N, Pocoski J, Law A, Filonenko A. Cost-effectiveness analysis of levonorgestrel-releasing intrauterine system (LNG-IUS) 13.5 mg in contraception. Contraception. 2014 May 1;89(5):451-9.	NelsonA,ApterD,HauckB, Rybowski S,Rosen K, Gemzell-Danielsson K. A global, randomized, phase III, pearl index study comparing the efficacy and safety of two low-dose levonorgestrel-releasing intrauterine systems (LNG-IUS) in nulliparous and parous women. Fertil Steril 2012;98:S5.	Method failure rates probabilities: Subsequent method	LNG-IUS 13.5 mg method failure	p_failurerate_lngius13.5mg	USA	NA	Probability	0.0033	NA	NA	NA	NA	NA	NA
524	CEA_03_2014_T	Trussell J, Hassan F, Henry N, Pocoski J, Law A, Filonenko A. Cost-effectiveness analysis of levonorgestrel-releasing intrauterine system (LNG-IUS) 13.5 mg in contraception. Contraception. 2014 May 1;89(5):451-9.	Trussell J. Contraceptive failure in the United States. Contraception 2011;83:397–404.	Method failure rates probabilities: Subsequent method	OCs method failure	p_failurerate_oc	USA	NA	Probability	0.09	NA	NA	NA	NA	NA	NA
525	CEA_03_2014_T	Trussell J, Hassan F, Henry N, Pocoski J, Law A, Filonenko A. Cost-effectiveness analysis of levonorgestrel-releasing intrauterine system (LNG-IUS) 13.5 mg in contraception. Contraception. 2014 May 1;89(5):451-9.	Trussell J. Contraceptive failure in the United States. Contraception 2011;83:397–404.	Method failure rates probabilities: Subsequent method	Ring method failure	p_failurerate_ring	USA	NA	Probability	0.09	NA	NA	NA	NA	NA	NA
526	CEA_03_2014_T	Trussell J, Hassan F, Henry N, Pocoski J, Law A, Filonenko A. Cost-effectiveness analysis of levonorgestrel-releasing intrauterine system (LNG-IUS) 13.5 mg in contraception. Contraception. 2014 May 1;89(5):451-9.	Trussell J. Contraceptive failure in the United States. Contraception 2011;83:397–404.	Method failure rates probabilities: Subsequent method	Patch method failure	p_failurerate_patch	USA	NA	Probability	0.09	NA	NA	NA	NA	NA	NA
527	CEA_03_2014_T	Trussell J, Hassan F, Henry N, Pocoski J, Law A, Filonenko A. Cost-effectiveness analysis of levonorgestrel-releasing intrauterine system (LNG-IUS) 13.5 mg in contraception. Contraception. 2014 May 1;89(5):451-9.	Trussell J. Contraceptive failure in the United States. Contraception 2011;83:397–404.	Method failure rates probabilities: Subsequent method	Injection method failure	p_failurerate_injection	USA	NA	Probability	0.06	NA	NA	NA	NA	NA	NA
528	CEA_03_2014_T	Trussell J, Hassan F, Henry N, Pocoski J, Law A, Filonenko A. Cost-effectiveness analysis of levonorgestrel-releasing intrauterine system (LNG-IUS) 13.5 mg in contraception. Contraception. 2014 May 1;89(5):451-9.	Trussell J. Contraceptive failure in the United States. Contraception 2011;83:397–404.	Method failure rates probabilities: Subsequent method	Implant method failure	p_failurerate_implant	USA	NA	Probability	0.005	NA	NA	NA	NA	NA	NA
529	CEA_03_2014_T	Trussell J, Hassan F, Henry N, Pocoski J, Law A, Filonenko A. Cost-effectiveness analysis of levonorgestrel-releasing intrauterine system (LNG-IUS) 13.5 mg in contraception. Contraception. 2014 May 1;89(5):451-9.	Trussell J. Contraceptive failure in the United States. Contraception 2011;83:397–404.	Method failure rates probabilities	IUD method failure	p_failurerate_iud	USA	NA	Probability	0.008	NA	NA	NA	NA	NA	NA
530	CEA_03_2014_T	Trussell J, Hassan F, Henry N, Pocoski J, Law A, Filonenko A. Cost-effectiveness analysis of levonorgestrel-releasing intrauterine system (LNG-IUS) 13.5 mg in contraception. Contraception. 2014 May 1;89(5):451-9.	Trussell J. Contraceptive failure in the United States. Contraception 2011;83:397–404.	Method failure rates probabilities	LNG-IUS 20 mcg method failure	p_failurerate_lngius20mcg	USA	NA	Probability	0.002	NA	NA	NA	NA	NA	NA
531	CEA_03_2014_T	Trussell J, Hassan F, Henry N, Pocoski J, Law A, Filonenko A. Cost-effectiveness analysis of levonorgestrel-releasing intrauterine system (LNG-IUS) 13.5 mg in contraception. Contraception. 2014 May 1;89(5):451-9.	Trussell J. Contraceptive failure in the United States. Contraception 2011;83:397–404.	Method failure rates probabilities	Barrier methods method failure	p_failurerate_barriermethod	USA	NA	Probability	0.18	NA	NA	NA	NA	NA	NA
532	CEA_03_2014_T	Trussell J, Hassan F, Henry N, Pocoski J, Law A, Filonenko A. Cost-effectiveness analysis of levonorgestrel-releasing intrauterine system (LNG-IUS) 13.5 mg in contraception. Contraception. 2014 May 1;89(5):451-9.	Trussell J. Contraceptive failure in the United States. Contraception 2011;83:397–404.	Method failure rates probabilities	Tubal ligation method failure	p_failurerate_tuballigation	USA	NA	Probability	0.005	NA	NA	NA	NA	NA	NA
533	CEA_03_2014_T	Trussell J, Hassan F, Henry N, Pocoski J, Law A, Filonenko A. Cost-effectiveness analysis of levonorgestrel-releasing intrauterine system (LNG-IUS) 13.5 mg in contraception. Contraception. 2014 May 1;89(5):451-9.	Trussell J. Contraceptive failure in the United States. Contraception 2011;83:397–404.	Method failure rates probabilities	Tubal occlusion method failure	p_failurerate_tubalocclusion	USA	NA	Probability	0.005	NA	NA	NA	NA	NA	NA
534	CEA_03_2014_T	Trussell J, Hassan F, Henry N, Pocoski J, Law A, Filonenko A. Cost-effectiveness analysis of levonorgestrel-releasing intrauterine system (LNG-IUS) 13.5 mg in contraception. Contraception. 2014 May 1;89(5):451-9.	Vaughan B, Trussell J, Kost K, Singh S, Jones R. Discontinuation and resumption of contraceptive use: results from the 2002 National Survey of Family Growth. Contraception 2008;78(4):271–83.	Method failure rates probabilities	No method method failure	p_failurerate_nomethod	USA	NA	Probability	0.46	NA	NA	NA	NA	NA	NA
535	CEA_03_2014_T	Trussell J, Hassan F, Henry N, Pocoski J, Law A, Filonenko A. Cost-effectiveness analysis of levonorgestrel-releasing intrauterine system (LNG-IUS) 13.5 mg in contraception. Contraception. 2014 May 1;89(5):451-9.	Trussell J. Contraceptive failure in the United States. Contraception 2011;83:397–404.	Discontinuation 1st year probabilities	LNG-IUS 13.5 mg Discontinuation 1st year probabilities	p_discontinuationsa1yr_lngius13.5mg	USA	NA	Probability	0.2	NA	NA	NA	NA	NA	NA
536	CEA_03_2014_T	Trussell J, Hassan F, Henry N, Pocoski J, Law A, Filonenko A. Cost-effectiveness analysis of levonorgestrel-releasing intrauterine system (LNG-IUS) 13.5 mg in contraception. Contraception. 2014 May 1;89(5):451-9.	Jones J, Mosher WD, Daniels K. Current contraceptive use in the United States, 2006–2010, and changes in patterns of use since 1995. National health statistics reports; no 60. Hyattsville, MD: National Center for Health Statistics; 2012. 2012.	Discontinuation 1st year probabilities	SARC Discontinuation 1st year probabilities	p_discontinuationsa1yr_sarc	USA	NA	Probability	0.3409	NA	NA	NA	NA	NA	NA
537	CEA_03_2014_T	Trussell J, Hassan F, Henry N, Pocoski J, Law A, Filonenko A. Cost-effectiveness analysis of levonorgestrel-releasing intrauterine system (LNG-IUS) 13.5 mg in contraception. Contraception. 2014 May 1;89(5):451-9.	Trussell J. Contraceptive failure in the United States. Contraception 2011;83:397–404.	Discontinuation 1st year probabilities	COC Discontinuation 1st year probabilities	p_discontinuationsa1yr_coc	USA	NA	Probability	0.33	NA	NA	NA	NA	NA	NA
538	CEA_03_2014_T	Trussell J, Hassan F, Henry N, Pocoski J, Law A, Filonenko A. Cost-effectiveness analysis of levonorgestrel-releasing intrauterine system (LNG-IUS) 13.5 mg in contraception. Contraception. 2014 May 1;89(5):451-9.	Trussell J. Contraceptive failure in the United States. Contraception 2011;83:397–404.	Discontinuation 1st year probabilities	Vaginal ring Discontinuation 1st year probabilities	p_discontinuationsa1yr_ring	USA	NA	Probability	0.33	NA	NA	NA	NA	NA	NA
539	CEA_03_2014_T	Trussell J, Hassan F, Henry N, Pocoski J, Law A, Filonenko A. Cost-effectiveness analysis of levonorgestrel-releasing intrauterine system (LNG-IUS) 13.5 mg in contraception. Contraception. 2014 May 1;89(5):451-9.	Trussell J. Contraceptive failure in the United States. Contraception 2011;83:397–404.	Discontinuation 1st year probabilities	Patch Discontinuation 1st year probabilities	p_discontinuationsa1yr_patch	USA	NA	Probability	0.33	NA	NA	NA	NA	NA	NA
540	CEA_03_2014_T	Trussell J, Hassan F, Henry N, Pocoski J, Law A, Filonenko A. Cost-effectiveness analysis of levonorgestrel-releasing intrauterine system (LNG-IUS) 13.5 mg in contraception. Contraception. 2014 May 1;89(5):451-9.	Trussell J. Contraceptive failure in the United States. Contraception 2011;83:397–404.	Discontinuation 1st year probabilities	Injectable Discontinuation 1st year probabilities	p_discontinuationsa1yr_injectable	USA	NA	Probability	0.44	NA	NA	NA	NA	NA	NA
541	CEA_03_2014_T	Trussell J, Hassan F, Henry N, Pocoski J, Law A, Filonenko A. Cost-effectiveness analysis of levonorgestrel-releasing intrauterine system (LNG-IUS) 13.5 mg in contraception. Contraception. 2014 May 1;89(5):451-9.	Jones J, Mosher WD, Daniels K. Current contraceptive use in the United States, 2006–2010, and changes in patterns of use since 1995. National health statistics reports; no 60. Hyattsville, MD: National Center for Health Statistics; 2012. 2012.	Discontinuation 1st year probabilities	Subsequent method Discontinuation 1st year probabilities	p_discontinuationsa1yr_subsmethod	USA	NA	Probability	0.3048	NA	NA	NA	NA	NA	NA
542	CEA_03_2014_T	Trussell J, Hassan F, Henry N, Pocoski J, Law A, Filonenko A. Cost-effectiveness analysis of levonorgestrel-releasing intrauterine system (LNG-IUS) 13.5 mg in contraception. Contraception. 2014 May 1;89(5):451-9.	Trussell J. Contraceptive failure in the United States. Contraception 2011;83:397–404.	Discontinuation 1st year probabilities	LNG-IUS 13.5 mg Discontinuation 1st year probabilities	p_discontinuationsa1yr_lngius13.5mg	USA	NA	Probability	0.2	NA	NA	NA	NA	NA	NA
543	CEA_03_2014_T	Trussell J, Hassan F, Henry N, Pocoski J, Law A, Filonenko A. Cost-effectiveness analysis of levonorgestrel-releasing intrauterine system (LNG-IUS) 13.5 mg in contraception. Contraception. 2014 May 1;89(5):451-9.	Trussell J. Contraceptive failure in the United States. Contraception 2011;83:397–404.	Discontinuation 1st year probabilities	OCs Discontinuation 1st year probabilities	p_discontinuationsa1yr_oc	USA	NA	Probability	0.33	NA	NA	NA	NA	NA	NA
544	CEA_03_2014_T	Trussell J, Hassan F, Henry N, Pocoski J, Law A, Filonenko A. Cost-effectiveness analysis of levonorgestrel-releasing intrauterine system (LNG-IUS) 13.5 mg in contraception. Contraception. 2014 May 1;89(5):451-9.	Trussell J. Contraceptive failure in the United States. Contraception 2011;83:397–404.	Discontinuation 1st year probabilities	Ring Discontinuation 1st year probabilities	p_discontinuationsa1yr_ring	USA	NA	Probability	0.33	NA	NA	NA	NA	NA	NA
545	CEA_03_2014_T	Trussell J, Hassan F, Henry N, Pocoski J, Law A, Filonenko A. Cost-effectiveness analysis of levonorgestrel-releasing intrauterine system (LNG-IUS) 13.5 mg in contraception. Contraception. 2014 May 1;89(5):451-9.	Trussell J. Contraceptive failure in the United States. Contraception 2011;83:397–404.	Discontinuation 1st year probabilities	Patch Discontinuation 1st year probabilities	p_discontinuationsa1yr_patch	USA	NA	Probability	0.33	NA	NA	NA	NA	NA	NA
546	CEA_03_2014_T	Trussell J, Hassan F, Henry N, Pocoski J, Law A, Filonenko A. Cost-effectiveness analysis of levonorgestrel-releasing intrauterine system (LNG-IUS) 13.5 mg in contraception. Contraception. 2014 May 1;89(5):451-9.	Trussell J. Contraceptive failure in the United States. Contraception 2011;83:397–404.	Discontinuation 1st year probabilities	Injection Discontinuation 1st year probabilities	p_discontinuationsa1yr_injection	USA	NA	Probability	0.44	NA	NA	NA	NA	NA	NA
547	CEA_03_2014_T	Trussell J, Hassan F, Henry N, Pocoski J, Law A, Filonenko A. Cost-effectiveness analysis of levonorgestrel-releasing intrauterine system (LNG-IUS) 13.5 mg in contraception. Contraception. 2014 May 1;89(5):451-9.	Trussell J. Contraceptive failure in the United States. Contraception 2011;83:397–404.	Discontinuation 1st year probabilities	Implant Discontinuation 1st year probabilities	p_discontinuationsa1yr_implant	USA	NA	Probability	0.16	NA	NA	NA	NA	NA	NA
548	CEA_03_2014_T	Trussell J, Hassan F, Henry N, Pocoski J, Law A, Filonenko A. Cost-effectiveness analysis of levonorgestrel-releasing intrauterine system (LNG-IUS) 13.5 mg in contraception. Contraception. 2014 May 1;89(5):451-9.	Trussell J. Contraceptive failure in the United States. Contraception 2011;83:397–404.	Discontinuation 1st year probabilities	IUD Discontinuation 1st year probabilities	p_discontinuationsa1yr_iud	USA	NA	Probability	0.22	NA	NA	NA	NA	NA	NA
549	CEA_03_2014_T	Trussell J, Hassan F, Henry N, Pocoski J, Law A, Filonenko A. Cost-effectiveness analysis of levonorgestrel-releasing intrauterine system (LNG-IUS) 13.5 mg in contraception. Contraception. 2014 May 1;89(5):451-9.	Trussell J. Contraceptive failure in the United States. Contraception 2011;83:397–404.	Discontinuation 1st year probabilities	LNG-IUS 20 mcg Discontinuation 1st year probabilities	p_discontinuationsa1yr_lngius20mcg	USA	NA	Probability	0.2	NA	NA	NA	NA	NA	NA
550	CEA_03_2014_T	Trussell J, Hassan F, Henry N, Pocoski J, Law A, Filonenko A. Cost-effectiveness analysis of levonorgestrel-releasing intrauterine system (LNG-IUS) 13.5 mg in contraception. Contraception. 2014 May 1;89(5):451-9.	Trussell J. Contraceptive failure in the United States. Contraception 2011;83:397–404.	Discontinuation 1st year probabilities	Barrier methods Discontinuation 1st year probabilities	p_discontinuationsa1yr_barriermethod	USA	NA	Probability	0.555	NA	NA	NA	NA	NA	NA
551	CEA_03_2014_T	Trussell J, Hassan F, Henry N, Pocoski J, Law A, Filonenko A. Cost-effectiveness analysis of levonorgestrel-releasing intrauterine system (LNG-IUS) 13.5 mg in contraception. Contraception. 2014 May 1;89(5):451-9.	Trussell J. Contraceptive failure in the United States. Contraception 2011;83:397–404.	Discontinuation 1st year probabilities	Tubal ligation Discontinuation 1st year probabilities	p_discontinuationsa1yr_tuballigation	USA	NA	Probability	0	NA	NA	NA	NA	NA	NA
552	CEA_03_2014_T	Trussell J, Hassan F, Henry N, Pocoski J, Law A, Filonenko A. Cost-effectiveness analysis of levonorgestrel-releasing intrauterine system (LNG-IUS) 13.5 mg in contraception. Contraception. 2014 May 1;89(5):451-9.	Trussell J. Contraceptive failure in the United States. Contraception 2011;83:397–404.	Discontinuation 1st year probabilities	Tubal occlusion Discontinuation 1st year probabilities	p_discontinuationsa1yr_tubalocclusion	USA	NA	Probability	0	NA	NA	NA	NA	NA	NA
553	CEA_03_2014_T	Trussell J, Hassan F, Henry N, Pocoski J, Law A, Filonenko A. Cost-effectiveness analysis of levonorgestrel-releasing intrauterine system (LNG-IUS) 13.5 mg in contraception. Contraception. 2014 May 1;89(5):451-9.	Assumption	Discontinuation 1st year probabilities	No method Discontinuation 1st year probabilities	p_discontinuationsa1yr_nomethod	USA	NA	Probability	0.05	NA	NA	NA	NA	NA	NA
554	CEA_03_2014_T	Trussell J, Hassan F, Henry N, Pocoski J, Law A, Filonenko A. Cost-effectiveness analysis of levonorgestrel-releasing intrauterine system (LNG-IUS) 13.5 mg in contraception. Contraception. 2014 May 1;89(5):451-9.	NA	Discontinuation subsequent year	LNG-IUS 13.5 mg Discontinuation subsequent year	p_discontinuationsubsyr_lngius13.5mg	USA	NA	Probability	0.05	NA	NA	NA	NA	NA	NA
555	CEA_03_2014_T	Trussell J, Hassan F, Henry N, Pocoski J, Law A, Filonenko A. Cost-effectiveness analysis of levonorgestrel-releasing intrauterine system (LNG-IUS) 13.5 mg in contraception. Contraception. 2014 May 1;89(5):451-9.	NA	Discontinuation subsequent year	SARC Discontinuation subsequent year	p_discontinuationsubsyr_sarc	USA	NA	Probability	0.05	NA	NA	NA	NA	NA	NA
556	CEA_03_2014_T	Trussell J, Hassan F, Henry N, Pocoski J, Law A, Filonenko A. Cost-effectiveness analysis of levonorgestrel-releasing intrauterine system (LNG-IUS) 13.5 mg in contraception. Contraception. 2014 May 1;89(5):451-9.	NA	Discontinuation subsequent year	COC Discontinuation subsequent year	p_discontinuationsubsyr_coc	USA	NA	Probability	0.05	NA	NA	NA	NA	NA	NA
557	CEA_03_2014_T	Trussell J, Hassan F, Henry N, Pocoski J, Law A, Filonenko A. Cost-effectiveness analysis of levonorgestrel-releasing intrauterine system (LNG-IUS) 13.5 mg in contraception. Contraception. 2014 May 1;89(5):451-9.	NA	Discontinuation subsequent year	Vaginal ring Discontinuation subsequent year	p_discontinuationsubsyr_ring	USA	NA	Probability	0.05	NA	NA	NA	NA	NA	NA
558	CEA_03_2014_T	Trussell J, Hassan F, Henry N, Pocoski J, Law A, Filonenko A. Cost-effectiveness analysis of levonorgestrel-releasing intrauterine system (LNG-IUS) 13.5 mg in contraception. Contraception. 2014 May 1;89(5):451-9.	NA	Discontinuation subsequent year	Patch Discontinuation subsequent year	p_discontinuationsubsyr_patch	USA	NA	Probability	0.05	NA	NA	NA	NA	NA	NA
559	CEA_03_2014_T	Trussell J, Hassan F, Henry N, Pocoski J, Law A, Filonenko A. Cost-effectiveness analysis of levonorgestrel-releasing intrauterine system (LNG-IUS) 13.5 mg in contraception. Contraception. 2014 May 1;89(5):451-9.	NA	Discontinuation subsequent year	Injectable Discontinuation subsequent year	p_discontinuationsubsyr_injectable	USA	NA	Probability	0.05	NA	NA	NA	NA	NA	NA
560	CEA_03_2014_T	Trussell J, Hassan F, Henry N, Pocoski J, Law A, Filonenko A. Cost-effectiveness analysis of levonorgestrel-releasing intrauterine system (LNG-IUS) 13.5 mg in contraception. Contraception. 2014 May 1;89(5):451-9.	Jones J, Mosher WD, Daniels K. Current contraceptive use in the United States, 2006–2010, and changes in patterns of use since 1995. National health statistics reports; no 60. Hyattsville, MD: National Center for Health Statistics; 2012. 2012.	Discontinuation subsequent year	Subsequent method Discontinuation subsequent year	p_discontinuationsubsyr_subsmethod	USA	NA	Probability	0.05	NA	NA	NA	NA	NA	NA
561	CEA_03_2014_T	Trussell J, Hassan F, Henry N, Pocoski J, Law A, Filonenko A. Cost-effectiveness analysis of levonorgestrel-releasing intrauterine system (LNG-IUS) 13.5 mg in contraception. Contraception. 2014 May 1;89(5):451-9.	NA	Discontinuation subsequent year	LNG-IUS 13.5 mg Discontinuation subsequent year	p_discontinuationsubsyr_lngius13.5mg	USA	NA	Probability	0.05	NA	NA	NA	NA	NA	NA
562	CEA_03_2014_T	Trussell J, Hassan F, Henry N, Pocoski J, Law A, Filonenko A. Cost-effectiveness analysis of levonorgestrel-releasing intrauterine system (LNG-IUS) 13.5 mg in contraception. Contraception. 2014 May 1;89(5):451-9.	NA	Discontinuation subsequent year	OCs Discontinuation subsequent year	p_discontinuationsubsyr_oc	USA	NA	Probability	0.05	NA	NA	NA	NA	NA	NA
563	CEA_03_2014_T	Trussell J, Hassan F, Henry N, Pocoski J, Law A, Filonenko A. Cost-effectiveness analysis of levonorgestrel-releasing intrauterine system (LNG-IUS) 13.5 mg in contraception. Contraception. 2014 May 1;89(5):451-9.	NA	Discontinuation subsequent year	Ring Discontinuation subsequent year	p_discontinuationsubsyr_ring	USA	NA	Probability	0.05	NA	NA	NA	NA	NA	NA
564	CEA_03_2014_T	Trussell J, Hassan F, Henry N, Pocoski J, Law A, Filonenko A. Cost-effectiveness analysis of levonorgestrel-releasing intrauterine system (LNG-IUS) 13.5 mg in contraception. Contraception. 2014 May 1;89(5):451-9.	NA	Discontinuation subsequent year	Patch Discontinuation subsequent year	p_discontinuationsubsyr_patch	USA	NA	Probability	0.05	NA	NA	NA	NA	NA	NA
565	CEA_03_2014_T	Trussell J, Hassan F, Henry N, Pocoski J, Law A, Filonenko A. Cost-effectiveness analysis of levonorgestrel-releasing intrauterine system (LNG-IUS) 13.5 mg in contraception. Contraception. 2014 May 1;89(5):451-9.	NA	Discontinuation subsequent year	Injection Discontinuation subsequent year	p_discontinuationsubsyr_injection	USA	NA	Probability	0.05	NA	NA	NA	NA	NA	NA
566	CEA_03_2014_T	Trussell J, Hassan F, Henry N, Pocoski J, Law A, Filonenko A. Cost-effectiveness analysis of levonorgestrel-releasing intrauterine system (LNG-IUS) 13.5 mg in contraception. Contraception. 2014 May 1;89(5):451-9.	NA	Discontinuation subsequent year	Implant Discontinuation subsequent year	p_discontinuationsubsyr_implant	USA	NA	Probability	0.05	NA	NA	NA	NA	NA	NA
567	CEA_03_2014_T	Trussell J, Hassan F, Henry N, Pocoski J, Law A, Filonenko A. Cost-effectiveness analysis of levonorgestrel-releasing intrauterine system (LNG-IUS) 13.5 mg in contraception. Contraception. 2014 May 1;89(5):451-9.	NA	Discontinuation subsequent year	IUD Discontinuation subsequent year	p_discontinuationsubsyr_iud	USA	NA	Probability	0.05	NA	NA	NA	NA	NA	NA
568	CEA_03_2014_T	Trussell J, Hassan F, Henry N, Pocoski J, Law A, Filonenko A. Cost-effectiveness analysis of levonorgestrel-releasing intrauterine system (LNG-IUS) 13.5 mg in contraception. Contraception. 2014 May 1;89(5):451-9.	NA	Discontinuation subsequent year	LNG-IUS 20 mcg Discontinuation subsequent year	p_discontinuationsubsyr_lngius20mcg	USA	NA	Probability	0.05	NA	NA	NA	NA	NA	NA
569	CEA_03_2014_T	Trussell J, Hassan F, Henry N, Pocoski J, Law A, Filonenko A. Cost-effectiveness analysis of levonorgestrel-releasing intrauterine system (LNG-IUS) 13.5 mg in contraception. Contraception. 2014 May 1;89(5):451-9.	NA	Discontinuation subsequent year	Barrier methods Discontinuation subsequent year	p_discontinuationsubsyr_barriermethod	USA	NA	Probability	0.05	NA	NA	NA	NA	NA	NA
570	CEA_03_2014_T	Trussell J, Hassan F, Henry N, Pocoski J, Law A, Filonenko A. Cost-effectiveness analysis of levonorgestrel-releasing intrauterine system (LNG-IUS) 13.5 mg in contraception. Contraception. 2014 May 1;89(5):451-9.	NA	Discontinuation subsequent year	Tubal ligation Discontinuation subsequent year	p_discontinuationsubsyr_tuballigation	USA	NA	Probability	0.05	NA	NA	NA	NA	NA	NA
571	CEA_03_2014_T	Trussell J, Hassan F, Henry N, Pocoski J, Law A, Filonenko A. Cost-effectiveness analysis of levonorgestrel-releasing intrauterine system (LNG-IUS) 13.5 mg in contraception. Contraception. 2014 May 1;89(5):451-9.	NA	Discontinuation subsequent year	Tubal occlusion Discontinuation subsequent year	p_discontinuationsubsyr_tubalocclusion	USA	NA	Probability	0.05	NA	NA	NA	NA	NA	NA
572	CEA_03_2014_T	Trussell J, Hassan F, Henry N, Pocoski J, Law A, Filonenko A. Cost-effectiveness analysis of levonorgestrel-releasing intrauterine system (LNG-IUS) 13.5 mg in contraception. Contraception. 2014 May 1;89(5):451-9.	NA	Discontinuation subsequent year	No method Discontinuation subsequent year	p_discontinuationsubsyr_nomethod	USA	NA	Probability	0.05	NA	NA	NA	NA	NA	NA
573	CEA_03_2014_T	Trussell J, Hassan F, Henry N, Pocoski J, Law A, Filonenko A. Cost-effectiveness analysis of levonorgestrel-releasing intrauterine system (LNG-IUS) 13.5 mg in contraception. Contraception. 2014 May 1;89(5):451-9.	NA	Market weight	LNG-IUS 13.5 mg Market weight	p_marketwt_lngius13.5mg	USA	NA	NA	1	NA	NA	NA	NA	NA	NA
574	CEA_03_2014_T	Trussell J, Hassan F, Henry N, Pocoski J, Law A, Filonenko A. Cost-effectiveness analysis of levonorgestrel-releasing intrauterine system (LNG-IUS) 13.5 mg in contraception. Contraception. 2014 May 1;89(5):451-9.	NA	Market weight	SARC Market weight	p_marketwt_sarc	USA	NA	NA	1	NA	NA	NA	NA	NA	NA
575	CEA_03_2014_T	Trussell J, Hassan F, Henry N, Pocoski J, Law A, Filonenko A. Cost-effectiveness analysis of levonorgestrel-releasing intrauterine system (LNG-IUS) 13.5 mg in contraception. Contraception. 2014 May 1;89(5):451-9.	NA	Market weight	COC Market weight	p_marketwt_coc	USA	NA	NA	0.789	NA	NA	NA	NA	NA	NA
576	CEA_03_2014_T	Trussell J, Hassan F, Henry N, Pocoski J, Law A, Filonenko A. Cost-effectiveness analysis of levonorgestrel-releasing intrauterine system (LNG-IUS) 13.5 mg in contraception. Contraception. 2014 May 1;89(5):451-9.	NA	Market weight	Vaginal ring Market weight	p_marketwt_ring	USA	NA	NA	0.082	NA	NA	NA	NA	NA	NA
577	CEA_03_2014_T	Trussell J, Hassan F, Henry N, Pocoski J, Law A, Filonenko A. Cost-effectiveness analysis of levonorgestrel-releasing intrauterine system (LNG-IUS) 13.5 mg in contraception. Contraception. 2014 May 1;89(5):451-9.	NA	Market weight	Patch Market weight	p_marketwt_patch	USA	NA	NA	0.021	NA	NA	NA	NA	NA	NA
578	CEA_03_2014_T	Trussell J, Hassan F, Henry N, Pocoski J, Law A, Filonenko A. Cost-effectiveness analysis of levonorgestrel-releasing intrauterine system (LNG-IUS) 13.5 mg in contraception. Contraception. 2014 May 1;89(5):451-9.	NA	Market weight	Injectable Market weight	p_marketwt_injectable	USA	NA	NA	0.108	NA	NA	NA	NA	NA	NA
579	CEA_03_2014_T	Trussell J, Hassan F, Henry N, Pocoski J, Law A, Filonenko A. Cost-effectiveness analysis of levonorgestrel-releasing intrauterine system (LNG-IUS) 13.5 mg in contraception. Contraception. 2014 May 1;89(5):451-9.	Jones J, Mosher WD, Daniels K. Current contraceptive use in the United States, 2006–2010, and changes in patterns of use since 1995. National health statistics reports; no 60. Hyattsville, MD: National Center for Health Statistics; 2012. 2012.	Market weight	Subsequent method Market weight	p_marketwt_subsmethod	USA	NA	NA	1	NA	NA	NA	NA	NA	NA
580	CEA_03_2014_T	Trussell J, Hassan F, Henry N, Pocoski J, Law A, Filonenko A. Cost-effectiveness analysis of levonorgestrel-releasing intrauterine system (LNG-IUS) 13.5 mg in contraception. Contraception. 2014 May 1;89(5):451-9.	NA	Market weight	LNG-IUS 13.5 mg Market weight	p_marketwt_lngius13.5mg	USA	NA	NA	0.02	NA	NA	NA	NA	NA	NA
581	CEA_03_2014_T	Trussell J, Hassan F, Henry N, Pocoski J, Law A, Filonenko A. Cost-effectiveness analysis of levonorgestrel-releasing intrauterine system (LNG-IUS) 13.5 mg in contraception. Contraception. 2014 May 1;89(5):451-9.	NA	Market weight	OCs Market weight	p_marketwt_oc	USA	NA	NA	0.37	NA	NA	NA	NA	NA	NA
582	CEA_03_2014_T	Trussell J, Hassan F, Henry N, Pocoski J, Law A, Filonenko A. Cost-effectiveness analysis of levonorgestrel-releasing intrauterine system (LNG-IUS) 13.5 mg in contraception. Contraception. 2014 May 1;89(5):451-9.	NA	Market weight	Ring Market weight	p_marketwt_ring	USA	NA	NA	0.039	NA	NA	NA	NA	NA	NA
583	CEA_03_2014_T	Trussell J, Hassan F, Henry N, Pocoski J, Law A, Filonenko A. Cost-effectiveness analysis of levonorgestrel-releasing intrauterine system (LNG-IUS) 13.5 mg in contraception. Contraception. 2014 May 1;89(5):451-9.	NA	Market weight	Patch Market weight	p_marketwt_patch	USA	NA	NA	0.01	NA	NA	NA	NA	NA	NA
584	CEA_03_2014_T	Trussell J, Hassan F, Henry N, Pocoski J, Law A, Filonenko A. Cost-effectiveness analysis of levonorgestrel-releasing intrauterine system (LNG-IUS) 13.5 mg in contraception. Contraception. 2014 May 1;89(5):451-9.	NA	Market weight	Injection Market weight	p_marketwt_injection	USA	NA	NA	0.051	NA	NA	NA	NA	NA	NA
585	CEA_03_2014_T	Trussell J, Hassan F, Henry N, Pocoski J, Law A, Filonenko A. Cost-effectiveness analysis of levonorgestrel-releasing intrauterine system (LNG-IUS) 13.5 mg in contraception. Contraception. 2014 May 1;89(5):451-9.	NA	Market weight	Implant Market weight	p_marketwt_implant	USA	NA	NA	0.01	NA	NA	NA	NA	NA	NA
586	CEA_03_2014_T	Trussell J, Hassan F, Henry N, Pocoski J, Law A, Filonenko A. Cost-effectiveness analysis of levonorgestrel-releasing intrauterine system (LNG-IUS) 13.5 mg in contraception. Contraception. 2014 May 1;89(5):451-9.	NA	Market weight	IUD Market weight	p_marketwt_iud	USA	NA	NA	0.03	NA	NA	NA	NA	NA	NA
587	CEA_03_2014_T	Trussell J, Hassan F, Henry N, Pocoski J, Law A, Filonenko A. Cost-effectiveness analysis of levonorgestrel-releasing intrauterine system (LNG-IUS) 13.5 mg in contraception. Contraception. 2014 May 1;89(5):451-9.	NA	Market weight	LNG-IUS 20 mcg Market weight	p_marketwt_lngius20mcg	USA	NA	NA	0.03	NA	NA	NA	NA	NA	NA
588	CEA_03_2014_T	Trussell J, Hassan F, Henry N, Pocoski J, Law A, Filonenko A. Cost-effectiveness analysis of levonorgestrel-releasing intrauterine system (LNG-IUS) 13.5 mg in contraception. Contraception. 2014 May 1;89(5):451-9.	NA	Market weight	Barrier methods Market weight	p_marketwt_barriermethod	USA	NA	NA	0.218	NA	NA	NA	NA	NA	NA
589	CEA_03_2014_T	Trussell J, Hassan F, Henry N, Pocoski J, Law A, Filonenko A. Cost-effectiveness analysis of levonorgestrel-releasing intrauterine system (LNG-IUS) 13.5 mg in contraception. Contraception. 2014 May 1;89(5):451-9.	NA	Market weight	Tubal ligation Market weight	p_marketwt_tuballigation	USA	NA	NA	0.046	NA	NA	NA	NA	NA	NA
590	CEA_03_2014_T	Trussell J, Hassan F, Henry N, Pocoski J, Law A, Filonenko A. Cost-effectiveness analysis of levonorgestrel-releasing intrauterine system (LNG-IUS) 13.5 mg in contraception. Contraception. 2014 May 1;89(5):451-9.	NA	Market weight	Tubal occlusion Market weight	p_marketwt_tubalocclusion	USA	NA	NA	0.046	NA	NA	NA	NA	NA	NA
591	CEA_03_2014_T	Trussell J, Hassan F, Henry N, Pocoski J, Law A, Filonenko A. Cost-effectiveness analysis of levonorgestrel-releasing intrauterine system (LNG-IUS) 13.5 mg in contraception. Contraception. 2014 May 1;89(5):451-9.	NA	Market weight	No method Market weight	p_marketwt_nomethod	USA	NA	NA	0.129	NA	NA	NA	NA	NA	NA
592	CEA_03_2014_T	Trussell J, Hassan F, Henry N, Pocoski J, Law A, Filonenko A. Cost-effectiveness analysis of levonorgestrel-releasing intrauterine system (LNG-IUS) 13.5 mg in contraception. Contraception. 2014 May 1;89(5):451-9.	NA	Method cost (annual)	Method cost (annual)- LNG-IUS 13.5 mg	c_lngius13.5mg	USA	NA	USD	650.32	NA	NA	NA	NA	NA	Incurred only in year of insertion
593	CEA_03_2014_T	Trussell J, Hassan F, Henry N, Pocoski J, Law A, Filonenko A. Cost-effectiveness analysis of levonorgestrel-releasing intrauterine system (LNG-IUS) 13.5 mg in contraception. Contraception. 2014 May 1;89(5):451-9.	NA	Method cost (annual)	Method cost (annual)- SARC	c_sarc	USA	NA	USD	544.25	NA	NA	NA	NA	NA	Incurred each year
594	CEA_03_2014_T	Trussell J, Hassan F, Henry N, Pocoski J, Law A, Filonenko A. Cost-effectiveness analysis of levonorgestrel-releasing intrauterine system (LNG-IUS) 13.5 mg in contraception. Contraception. 2014 May 1;89(5):451-9.	NA	Method cost (annual)	Method cost (annual)- Subsequent method	c_subsequentmethod	USA	NA	USD	401.83	NA	NA	NA	NA	NA	Incurred each year
595	CEA_03_2014_T	Trussell J, Hassan F, Henry N, Pocoski J, Law A, Filonenko A. Cost-effectiveness analysis of levonorgestrel-releasing intrauterine system (LNG-IUS) 13.5 mg in contraception. Contraception. 2014 May 1;89(5):451-9.	Centers for Medicare & Medicaid Services. Medicare Physician Fee Schedule, CPT Code Book and Medicare Outpatient Prospective Payment System. 2012. https://www.cms.gov/home/medicare.asp. Accessed May 17, 2012. HCUPnet. Healthcare Cost and Utilization Project. Agency for Healthcare Research and Quality, Rockville, MD. 2012. http://hcupnet.ahrq.gov. Accessed May 17, 2012. Medicare Payment Advisory C…	Resource cost (per resource)	Initial physician consultation (LNG-IUS 13.5 mg )	c_initialconsultation_lngius13.5mg	USA	2012	USD	104.16	NA	NA	NA	NA	NA	Higher fee as longer consult; CPT code 99214
596	CEA_03_2014_T	Trussell J, Hassan F, Henry N, Pocoski J, Law A, Filonenko A. Cost-effectiveness analysis of levonorgestrel-releasing intrauterine system (LNG-IUS) 13.5 mg in contraception. Contraception. 2014 May 1;89(5):451-9.	Centers for Medicare & Medicaid Services. Medicare Physician Fee Schedule, CPT Code Book and Medicare Outpatient Prospective Payment System. 2012. https://www.cms.gov/home/medicare.asp. Accessed May 17, 2012. HCUPnet. Healthcare Cost and Utilization Project. Agency for Healthcare Research and Quality, Rockville, MD. 2012. http://hcupnet.ahrq.gov. Accessed May 17, 2012. Medicare Payment Advisory C…	Resource cost (per resource)	Initial physician consultation (all SARC)	c_initialconsultation_sarc	USA	2012	USD	42.55	NA	NA	NA	NA	NA	Lower fee as shorter consult; CPT code 99212
597	CEA_03_2014_T	Trussell J, Hassan F, Henry N, Pocoski J, Law A, Filonenko A. Cost-effectiveness analysis of levonorgestrel-releasing intrauterine system (LNG-IUS) 13.5 mg in contraception. Contraception. 2014 May 1;89(5):451-9.	Centers for Medicare & Medicaid Services. Medicare Physician Fee Schedule, CPT Code Book and Medicare Outpatient Prospective Payment System. 2012. https://www.cms.gov/home/medicare.asp. Accessed May 17, 2012. HCUPnet. Healthcare Cost and Utilization Project. Agency for Healthcare Research and Quality, Rockville, MD. 2012. http://hcupnet.ahrq.gov. Accessed May 17, 2012. Medicare Payment Advisory C…	Resource cost (per resource)	Insertion consultation	c_insertionconsultation	USA	2012	USD	70.8	NA	NA	NA	NA	NA	Incurred only in year of insertion; CPT code 58300
598	CEA_03_2014_T	Trussell J, Hassan F, Henry N, Pocoski J, Law A, Filonenko A. Cost-effectiveness analysis of levonorgestrel-releasing intrauterine system (LNG-IUS) 13.5 mg in contraception. Contraception. 2014 May 1;89(5):451-9.	Centers for Medicare & Medicaid Services. Medicare Physician Fee Schedule, CPT Code Book and Medicare Outpatient Prospective Payment System. 2012. https://www.cms.gov/home/medicare.asp. Accessed May 17, 2012. HCUPnet. Healthcare Cost and Utilization Project. Agency for Healthcare Research and Quality, Rockville, MD. 2012. http://hcupnet.ahrq.gov. Accessed May 17, 2012. Medicare Payment Advisory C…	Resource cost (per resource)	Follow-up consultation (LNG-IUS 13.5 mg)	c_followupconsultation_lngius13.5mg	USA	2012	USD	104.16	NA	NA	NA	NA	NA	To check placement in year of insertion; CPT code 99214
599	CEA_03_2014_T	Trussell J, Hassan F, Henry N, Pocoski J, Law A, Filonenko A. Cost-effectiveness analysis of levonorgestrel-releasing intrauterine system (LNG-IUS) 13.5 mg in contraception. Contraception. 2014 May 1;89(5):451-9.	NA	Resource cost (per resource)	Follow-up consultation (all SARC)	c_followupconsultation_sarc	USA	NA	USD	0	NA	NA	NA	NA	NA	Assuming prescription renewals are provided during annual check-up; therefore, no additional follow-up costs
600	CEA_03_2014_T	Trussell J, Hassan F, Henry N, Pocoski J, Law A, Filonenko A. Cost-effectiveness analysis of levonorgestrel-releasing intrauterine system (LNG-IUS) 13.5 mg in contraception. Contraception. 2014 May 1;89(5):451-9.	Centers for Medicare & Medicaid Services. Medicare Physician Fee Schedule, CPT Code Book and Medicare Outpatient Prospective Payment System. 2012. https://www.cms.gov/home/medicare.asp. Accessed May 17, 2012. HCUPnet. Healthcare Cost and Utilization Project. Agency for Healthcare Research and Quality, Rockville, MD. 2012. http://hcupnet.ahrq.gov. Accessed May 17, 2012. Medicare Payment Advisory C…	Resource cost (per resource)	Injection administration	c_injectionadministration	USA	2012	USD	129.5	NA	NA	NA	NA	NA	Assuming 4 injections per year at $32.38 per administration; CPT code 96372
601	CEA_03_2014_T	Trussell J, Hassan F, Henry N, Pocoski J, Law A, Filonenko A. Cost-effectiveness analysis of levonorgestrel-releasing intrauterine system (LNG-IUS) 13.5 mg in contraception. Contraception. 2014 May 1;89(5):451-9.	Centers for Medicare & Medicaid Services. Medicare Physician Fee Schedule, CPT Code Book and Medicare Outpatient Prospective Payment System. 2012. https://www.cms.gov/home/medicare.asp. Accessed May 17, 2012. HCUPnet. Healthcare Cost and Utilization Project. Agency for Healthcare Research and Quality, Rockville, MD. 2012. http://hcupnet.ahrq.gov. Accessed May 17, 2012. Medicare Payment Advisory C…	Resource cost (per resource)	Removal consultation	c_removalconsultation	USA	2012	USD	97.01	NA	NA	NA	NA	NA	Incurred only in year of discontinuation or at end of method life span; CPT code 58301
602	CEA_03_2014_T	Trussell J, Hassan F, Henry N, Pocoski J, Law A, Filonenko A. Cost-effectiveness analysis of levonorgestrel-releasing intrauterine system (LNG-IUS) 13.5 mg in contraception. Contraception. 2014 May 1;89(5):451-9.	Centers for Medicare & Medicaid Services. Medicare Physician Fee Schedule, CPT Code Book and Medicare Outpatient Prospective Payment System. 2012. https://www.cms.gov/home/medicare.asp. Accessed May 17, 2012. HCUPnet. Healthcare Cost and Utilization Project. Agency for Healthcare Research and Quality, Rockville, MD. 2012. http://hcupnet.ahrq.gov. Accessed May 17, 2012. Medicare Payment Advisory C…	Pregnancy outcome cost (per outcome)	Live birth	c_livebirth	USA	2012	USD	4988.24	NA	NA	NA	NA	NA	Weighted average of DRG codes 767, 768, 774, 775, 765 and 766
603	CEA_03_2014_T	Trussell J, Hassan F, Henry N, Pocoski J, Law A, Filonenko A. Cost-effectiveness analysis of levonorgestrel-releasing intrauterine system (LNG-IUS) 13.5 mg in contraception. Contraception. 2014 May 1;89(5):451-9.	Centers for Medicare & Medicaid Services. Medicare Physician Fee Schedule, CPT Code Book and Medicare Outpatient Prospective Payment System. 2012. https://www.cms.gov/home/medicare.asp. Accessed May 17, 2012. HCUPnet. Healthcare Cost and Utilization Project. Agency for Healthcare Research and Quality, Rockville, MD. 2012. http://hcupnet.ahrq.gov. Accessed May 17, 2012. Medicare Payment Advisory C…	Pregnancy outcome cost (per outcome)	Spontaneous abortion	c_spontaneousabortion	USA	2012	USD	889.25	NA	NA	NA	NA	NA	DRG code
604	CEA_03_2014_T	Trussell J, Hassan F, Henry N, Pocoski J, Law A, Filonenko A. Cost-effectiveness analysis of levonorgestrel-releasing intrauterine system (LNG-IUS) 13.5 mg in contraception. Contraception. 2014 May 1;89(5):451-9.	Centers for Medicare & Medicaid Services. Medicare Physician Fee Schedule, CPT Code Book and Medicare Outpatient Prospective Payment System. 2012. https://www.cms.gov/home/medicare.asp. Accessed May 17, 2012. HCUPnet. Healthcare Cost and Utilization Project. Agency for Healthcare Research and Quality, Rockville, MD. 2012. http://hcupnet.ahrq.gov. Accessed May 17, 2012. Medicare Payment Advisory C…	Pregnancy outcome cost (per outcome)	Induced abortion	c_inducedabortion	USA	2012	USD	734.03	NA	NA	NA	NA	NA	Weighted average of DRG codes 770 and 779
605	CEA_03_2014_T	Trussell J, Hassan F, Henry N, Pocoski J, Law A, Filonenko A. Cost-effectiveness analysis of levonorgestrel-releasing intrauterine system (LNG-IUS) 13.5 mg in contraception. Contraception. 2014 May 1;89(5):451-9.	Centers for Medicare & Medicaid Services. Medicare Physician Fee Schedule, CPT Code Book and Medicare Outpatient Prospective Payment System. 2012. https://www.cms.gov/home/medicare.asp. Accessed May 17, 2012. HCUPnet. Healthcare Cost and Utilization Project. Agency for Healthcare Research and Quality, Rockville, MD. 2012. http://hcupnet.ahrq.gov. Accessed May 17, 2012. Medicare Payment Advisory C…	Pregnancy outcome cost (per outcome)	Ectopic pregnancy	c_ectopicpregnancy	USA	2012	USD	4919.21	NA	NA	NA	NA	NA	DRG code 777
606	CEA_03_2014_T	Trussell J, Hassan F, Henry N, Pocoski J, Law A, Filonenko A. Cost-effectiveness analysis of levonorgestrel-releasing intrauterine system (LNG-IUS) 13.5 mg in contraception. Contraception. 2014 May 1;89(5):451-9.	NA	Health state costs, per annual cycle	Initial method LNG-IUS 13.5 mg Year 1	c_lngius13.5mg_y1	USA	NA	USD	929	NA	NA	NA	NA	NA	3-y cycle repeated
607	CEA_03_2014_T	Trussell J, Hassan F, Henry N, Pocoski J, Law A, Filonenko A. Cost-effectiveness analysis of levonorgestrel-releasing intrauterine system (LNG-IUS) 13.5 mg in contraception. Contraception. 2014 May 1;89(5):451-9.	NA	Health state costs, per annual cycle	Initial method LNG-IUS 13.5 mg Year 2	c_lngius13.5mg_y2	USA	NA	USD	0	NA	NA	NA	NA	NA	3-y cycle repeated
608	CEA_03_2014_T	Trussell J, Hassan F, Henry N, Pocoski J, Law A, Filonenko A. Cost-effectiveness analysis of levonorgestrel-releasing intrauterine system (LNG-IUS) 13.5 mg in contraception. Contraception. 2014 May 1;89(5):451-9.	NA	Health state costs, per annual cycle	Initial method LNG-IUS 13.5 mg Year 3	c_lngius13.5mg_y3	USA	NA	USD	0	NA	NA	NA	NA	NA	3-y cycle repeated
609	CEA_03_2014_T	Trussell J, Hassan F, Henry N, Pocoski J, Law A, Filonenko A. Cost-effectiveness analysis of levonorgestrel-releasing intrauterine system (LNG-IUS) 13.5 mg in contraception. Contraception. 2014 May 1;89(5):451-9.	NA	Health state costs, per annual cycle	Initial method SARC Year 1	c_sarc_y1	USA	NA	USD	601	NA	NA	NA	NA	NA	Initial consultation assumed in year 1
610	CEA_03_2014_T	Trussell J, Hassan F, Henry N, Pocoski J, Law A, Filonenko A. Cost-effectiveness analysis of levonorgestrel-releasing intrauterine system (LNG-IUS) 13.5 mg in contraception. Contraception. 2014 May 1;89(5):451-9.	NA	Health state costs, per annual cycle	Initial method SARC Year 2	c_sarc_y2	USA	NA	USD	558	NA	NA	NA	NA	NA	Initial consultation assumed in year 2
611	CEA_03_2014_T	Trussell J, Hassan F, Henry N, Pocoski J, Law A, Filonenko A. Cost-effectiveness analysis of levonorgestrel-releasing intrauterine system (LNG-IUS) 13.5 mg in contraception. Contraception. 2014 May 1;89(5):451-9.	NA	Health state costs, per annual cycle	Initial method SARC Year 3	c_sarc_y3	USA	NA	USD	558	NA	NA	NA	NA	NA	Initial consultation assumed in year 3
612	CEA_03_2014_T	Trussell J, Hassan F, Henry N, Pocoski J, Law A, Filonenko A. Cost-effectiveness analysis of levonorgestrel-releasing intrauterine system (LNG-IUS) 13.5 mg in contraception. Contraception. 2014 May 1;89(5):451-9.	Ventura SJ, Curtin SC, Abma JC, Henshaw SK. Estimated pregnancy rates and rates of pregnancy outcomes for the United States, 1990–2008. National vital statistics reports; vol 60, no 7. Hyattsville, MD: National Center for Health Statistics; 2012. Hoover KW, Tao G, Kent CK. Trends in the diagnosis and treatment of ectopic pregnancy in the United States. Obstet Gynecol 2010;115: 495–502.	Health state costs, per annual cycle	Unintended pregnancy Year 1	c_unintendedpreg_y1	USA	NA	USD	1713	NA	NA	NA	NA	NA	Not time dependent
613	CEA_03_2014_T	Trussell J, Hassan F, Henry N, Pocoski J, Law A, Filonenko A. Cost-effectiveness analysis of levonorgestrel-releasing intrauterine system (LNG-IUS) 13.5 mg in contraception. Contraception. 2014 May 1;89(5):451-9.	Ventura SJ, Curtin SC, Abma JC, Henshaw SK. Estimated pregnancy rates and rates of pregnancy outcomes for the United States, 1990–2008. National vital statistics reports; vol 60, no 7. Hyattsville, MD: National Center for Health Statistics; 2012. Hoover KW, Tao G, Kent CK. Trends in the diagnosis and treatment of ectopic pregnancy in the United States. Obstet Gynecol 2010;115: 495–502.	Health state costs, per annual cycle	Unintended pregnancy Year 2	c_unintendedpreg_y2	USA	NA	USD	1713	NA	NA	NA	NA	NA	Not time dependent
614	CEA_03_2014_T	Trussell J, Hassan F, Henry N, Pocoski J, Law A, Filonenko A. Cost-effectiveness analysis of levonorgestrel-releasing intrauterine system (LNG-IUS) 13.5 mg in contraception. Contraception. 2014 May 1;89(5):451-9.	Ventura SJ, Curtin SC, Abma JC, Henshaw SK. Estimated pregnancy rates and rates of pregnancy outcomes for the United States, 1990–2008. National vital statistics reports; vol 60, no 7. Hyattsville, MD: National Center for Health Statistics; 2012. Hoover KW, Tao G, Kent CK. Trends in the diagnosis and treatment of ectopic pregnancy in the United States. Obstet Gynecol 2010;115: 495–502.	Health state costs, per annual cycle	Unintended pregnancy Year 3	c_unintendedpreg_y3	USA	NA	USD	1713	NA	NA	NA	NA	NA	Not time dependent
615	CEA_03_2014_T	Trussell J, Hassan F, Henry N, Pocoski J, Law A, Filonenko A. Cost-effectiveness analysis of levonorgestrel-releasing intrauterine system (LNG-IUS) 13.5 mg in contraception. Contraception. 2014 May 1;89(5):451-9.	Jones J, Mosher WD, Daniels K. Current contraceptive use in the United States, 2006–2010, and changes in patterns of use since 1995. National health statistics reports; no 60. Hyattsville, MD: National Center for Health Statistics; 2012. 2012.	Health state costs, per annual cycle	Subsequent method Year 1	c_subsequentmethod_y1	USA	NA	USD	402	NA	NA	NA	NA	NA	Not time dependent
616	CEA_03_2014_T	Trussell J, Hassan F, Henry N, Pocoski J, Law A, Filonenko A. Cost-effectiveness analysis of levonorgestrel-releasing intrauterine system (LNG-IUS) 13.5 mg in contraception. Contraception. 2014 May 1;89(5):451-9.	Jones J, Mosher WD, Daniels K. Current contraceptive use in the United States, 2006–2010, and changes in patterns of use since 1995. National health statistics reports; no 60. Hyattsville, MD: National Center for Health Statistics; 2012. 2012.	Health state costs, per annual cycle	Subsequent method Year 2	c_subsequentmethod_y2	USA	NA	USD	402	NA	NA	NA	NA	NA	Not time dependent
617	CEA_03_2014_T	Trussell J, Hassan F, Henry N, Pocoski J, Law A, Filonenko A. Cost-effectiveness analysis of levonorgestrel-releasing intrauterine system (LNG-IUS) 13.5 mg in contraception. Contraception. 2014 May 1;89(5):451-9.	Jones J, Mosher WD, Daniels K. Current contraceptive use in the United States, 2006–2010, and changes in patterns of use since 1995. National health statistics reports; no 60. Hyattsville, MD: National Center for Health Statistics; 2012. 2012.	Health state costs, per annual cycle	Subsequent method Year 3	c_subsequentmethod_y3	USA	NA	USD	402	NA	NA	NA	NA	NA	Not time dependent
618	CEA_03_2014_T	Trussell J, Hassan F, Henry N, Pocoski J, Law A, Filonenko A. Cost-effectiveness analysis of levonorgestrel-releasing intrauterine system (LNG-IUS) 13.5 mg in contraception. Contraception. 2014 May 1;89(5):451-9.	Ventura SJ, Curtin SC, Abma JC, Henshaw SK. Estimated pregnancy rates and rates of pregnancy outcomes for the United States, 1990–2008. National vital statistics reports; vol 60, no 7. Hyattsville, MD: National Center for Health Statistics; 2012. Hoover KW, Tao G, Kent CK. Trends in the diagnosis and treatment of ectopic pregnancy in the United States. Obstet Gynecol 2010;115: 495–502.	Average duration of UP	Weight of Live birth	p_weight_livebirth	USA	NA	Probability	0.485	NA	NA	NA	NA	NA	Assumption: 9.23 mo of pregnancy based on an average gestation period of 40 wk LESS 1 mo before realizing UP PLUS 2 mo off contraception Chiou CF, Trussell J, Reyes E, Knight K, Wallace J, Udani J, et al. Economic analysis of contraceptives for women. Contraception 2003;68:3–0.
619	CEA_03_2014_T	Trussell J, Hassan F, Henry N, Pocoski J, Law A, Filonenko A. Cost-effectiveness analysis of levonorgestrel-releasing intrauterine system (LNG-IUS) 13.5 mg in contraception. Contraception. 2014 May 1;89(5):451-9.	NA	Average duration of UP	Duration in months- Live birth	duration_livebirth	USA	NA	Months	10.23	NA	NA	NA	NA	NA	Assumption: 9.23 mo of pregnancy based on an average gestation period of 40 wk LESS 1 mo before realizing UP PLUS 2 mo off contraception Chiou CF, Trussell J, Reyes E, Knight K, Wallace J, Udani J, et al. Economic analysis of contraceptives for women. Contraception 2003;68:3–0.
620	CEA_03_2014_T	Trussell J, Hassan F, Henry N, Pocoski J, Law A, Filonenko A. Cost-effectiveness analysis of levonorgestrel-releasing intrauterine system (LNG-IUS) 13.5 mg in contraception. Contraception. 2014 May 1;89(5):451-9.	Ventura SJ, Curtin SC, Abma JC, Henshaw SK. Estimated pregnancy rates and rates of pregnancy outcomes for the United States, 1990–2008. National vital statistics reports; vol 60, no 7. Hyattsville, MD: National Center for Health Statistics; 2012. Hoover KW, Tao G, Kent CK. Trends in the diagnosis and treatment of ectopic pregnancy in the United States. Obstet Gynecol 2010;115: 495–502.	Average duration of UP	Weight- Induced abortion	p_weight_inducedabortion	USA	NA	Probability	0.373	NA	NA	NA	NA	NA	Assumption: induced abortions are conducted within first 12 wk of pregnancy [31] LESS 1 mo before realizing UP The American College of Obstetricians and Gynecologists. Induced Abortions: Frequently asked questions FAQ043 Special Procedures 2011. http://www.acog.org//media/For%20Patients/faq043.pdf? dmc=1&ts=20130513T0547266679. Accessed January 30, 2013.
621	CEA_03_2014_T	Trussell J, Hassan F, Henry N, Pocoski J, Law A, Filonenko A. Cost-effectiveness analysis of levonorgestrel-releasing intrauterine system (LNG-IUS) 13.5 mg in contraception. Contraception. 2014 May 1;89(5):451-9.	NA	Average duration of UP	Duration in months- Induced abortion	duration_inducedabortion	USA	NA	Months	2.08	NA	NA	NA	NA	NA	Assumption: induced abortions are conducted within first 12 wk of pregnancy [31] LESS 1 mo before realizing UP The American College of Obstetricians and Gynecologists. Induced Abortions: Frequently asked questions FAQ043 Special Procedures 2011. http://www.acog.org//media/For%20Patients/faq043.pdf? dmc=1&ts=20130513T0547266679. Accessed January 30, 2013.
622	CEA_03_2014_T	Trussell J, Hassan F, Henry N, Pocoski J, Law A, Filonenko A. Cost-effectiveness analysis of levonorgestrel-releasing intrauterine system (LNG-IUS) 13.5 mg in contraception. Contraception. 2014 May 1;89(5):451-9.	Ventura SJ, Curtin SC, Abma JC, Henshaw SK. Estimated pregnancy rates and rates of pregnancy outcomes for the United States, 1990–2008. National vital statistics reports; vol 60, no 7. Hyattsville, MD: National Center for Health Statistics; 2012. Hoover KW, Tao G, Kent CK. Trends in the diagnosis and treatment of ectopic pregnancy in the United States. Obstet Gynecol 2010;115: 495–502.	Average duration of UP	Weight- Spontaneous abortion	p_weight_spontaneousabortion	USA	NA	Probability	0.137	NA	NA	NA	NA	NA	Assumption: spontaneous abortions occur within 20 wk of pregnancy [32] LESS 1 mo before realizing UP Griebel CP, Halvorsen J, Golemon TB, Day AA. Management of spontaneous abortion. Am Fam Physician 2005;72:1243–50.
623	CEA_03_2014_T	Trussell J, Hassan F, Henry N, Pocoski J, Law A, Filonenko A. Cost-effectiveness analysis of levonorgestrel-releasing intrauterine system (LNG-IUS) 13.5 mg in contraception. Contraception. 2014 May 1;89(5):451-9.	NA	Average duration of UP	Duration in months- Spontaneous abortion	duration_spontaneousabortion	USA	NA	Months	3.62	NA	NA	NA	NA	NA	Assumption: spontaneous abortions occur within 20 wk of pregnancy [32] LESS 1 mo before realizing UP Griebel CP, Halvorsen J, Golemon TB, Day AA. Management of spontaneous abortion. Am Fam Physician 2005;72:1243–50.
624	CEA_03_2014_T	Trussell J, Hassan F, Henry N, Pocoski J, Law A, Filonenko A. Cost-effectiveness analysis of levonorgestrel-releasing intrauterine system (LNG-IUS) 13.5 mg in contraception. Contraception. 2014 May 1;89(5):451-9.	Ventura SJ, Curtin SC, Abma JC, Henshaw SK. Estimated pregnancy rates and rates of pregnancy outcomes for the United States, 1990–2008. National vital statistics reports; vol 60, no 7. Hyattsville, MD: National Center for Health Statistics; 2012. Hoover KW, Tao G, Kent CK. Trends in the diagnosis and treatment of ectopic pregnancy in the United States. Obstet Gynecol 2010;115: 495–502.	Average duration of UP	Weight- Ectopic pregnancy	p_weight_ectopicpregnancy	USA	NA	Probability	0.005	NA	NA	NA	NA	NA	Assumption: ectopic pregnancies are detected within 7–8 wk of pregnancy LESS 1 mo before realizing UP
625	CEA_03_2014_T	Trussell J, Hassan F, Henry N, Pocoski J, Law A, Filonenko A. Cost-effectiveness analysis of levonorgestrel-releasing intrauterine system (LNG-IUS) 13.5 mg in contraception. Contraception. 2014 May 1;89(5):451-9.	NA	Average duration of UP	Duration in months- Ectopic pregnancy	duration_ectopicpregnancy	USA	NA	Months	1.5	NA	NA	NA	NA	NA	Assumption: ectopic pregnancies are detected within 7–8 wk of pregnancy LESS 1 mo before realizing UP
626	CEA_16_2014_H	Han L, Teal SB, Sheeder J, Tocce K. Preventing repeat pregnancy in adolescents: is immediate postpartum insertion of the contraceptive implant cost effective?. American journal of obstetrics and gynecology. 2014 Jul 1;211(1):24-e1.	Colorado Medicaid reimbursement rates	Colorado Medicaid payments used in model	Etonogestrel implant	c_etonogestrelimplant	USA	2008	USD	614	NA	NA	NA	NA	NA	NA
627	CEA_16_2014_H	Han L, Teal SB, Sheeder J, Tocce K. Preventing repeat pregnancy in adolescents: is immediate postpartum insertion of the contraceptive implant cost effective?. American journal of obstetrics and gynecology. 2014 Jul 1;211(1):24-e1.	Colorado Medicaid reimbursement rates	Colorado Medicaid payments used in model	Implant insertion costs (3 years)	c_implantinsertion	USA	2008	USD	83	NA	NA	NA	NA	NA	NA
628	CEA_16_2014_H	Han L, Teal SB, Sheeder J, Tocce K. Preventing repeat pregnancy in adolescents: is immediate postpartum insertion of the contraceptive implant cost effective?. American journal of obstetrics and gynecology. 2014 Jul 1;211(1):24-e1.	Colorado Medicaid reimbursement rates	Colorado Medicaid payments used in model	Implant removal costs(3 years)	c_implantremoval	USA	2008	USD	97	NA	NA	NA	NA	NA	NA
629	CEA_16_2014_H	Han L, Teal SB, Sheeder J, Tocce K. Preventing repeat pregnancy in adolescents: is immediate postpartum insertion of the contraceptive implant cost effective?. American journal of obstetrics and gynecology. 2014 Jul 1;211(1):24-e1.	Colorado Medicaid reimbursement rates	Colorado Medicaid payments used in model	Prenatal care and normal spontanous vaginal delivery	c_prenatalcare_nsvd	USA	2008	USD	6420	NA	NA	NA	NA	NA	NA
630	CEA_16_2014_H	Han L, Teal SB, Sheeder J, Tocce K. Preventing repeat pregnancy in adolescents: is immediate postpartum insertion of the contraceptive implant cost effective?. American journal of obstetrics and gynecology. 2014 Jul 1;211(1):24-e1.	Colorado Medicaid reimbursement rates	Colorado Medicaid payments used in model	Prenatal care and cesarean delivery	c_prenatalcare_cesarean	USA	2008	USD	10523	NA	NA	NA	NA	NA	NA
631	CEA_16_2014_H	Han L, Teal SB, Sheeder J, Tocce K. Preventing repeat pregnancy in adolescents: is immediate postpartum insertion of the contraceptive implant cost effective?. American journal of obstetrics and gynecology. 2014 Jul 1;211(1):24-e1.	Colorado Medicaid reimbursement rates	Colorado Medicaid payments used in model	Prenatal care and unknown mode of delivery	c_prenatalcare_unknown	USA	2008	USD	9689	NA	NA	NA	NA	NA	NA
632	CEA_16_2014_H	Han L, Teal SB, Sheeder J, Tocce K. Preventing repeat pregnancy in adolescents: is immediate postpartum insertion of the contraceptive implant cost effective?. American journal of obstetrics and gynecology. 2014 Jul 1;211(1):24-e1.	Colorado Medicaid reimbursement rates	Colorado Medicaid payments used in model	Infant's medical care for first year of life	c_infantcare_1yr	USA	2008	USD	2243	NA	NA	NA	NA	NA	NA
633	CEA_16_2014_H	Han L, Teal SB, Sheeder J, Tocce K. Preventing repeat pregnancy in adolescents: is immediate postpartum insertion of the contraceptive implant cost effective?. American journal of obstetrics and gynecology. 2014 Jul 1;211(1):24-e1.	Colorado Medicaid reimbursement rates	Colorado Medicaid payments used in model	Management of spontaneous abortion	c_spontaneousabortion	USA	2008	USD	1001	NA	NA	NA	NA	NA	NA
634	CEA_16_2014_H	Han L, Teal SB, Sheeder J, Tocce K. Preventing repeat pregnancy in adolescents: is immediate postpartum insertion of the contraceptive implant cost effective?. American journal of obstetrics and gynecology. 2014 Jul 1;211(1):24-e1.	Colorado Medicaid reimbursement rates	Colorado Medicaid payments used in model	Treatment of ectopic pregnancy	c_ectopicpreg	USA	2008	USD	29310	NA	NA	NA	NA	NA	NA
635	CEA_21_2014_H	Heitmann RJ, Mumford SL, Hill MJ, Armstrong AY. Estimated economic impact of the levonorgestrel intrauterine system on unintended pregnancy in active duty women. Military medicine. 2014 Oct 1;179(10):1127-32.	Martin JA, Hamilton BE, Ventura SJ, Osterman MJK, Wilson EC, Mathews TJ: Births: Final Data for 2010. Natl Vital Stat Rep 2012; 61: 1–71.	Pregnancy outcome probabilities	Miscarriage rate	p_miscarriage	USA	NA	%	10	NA	NA	NA	NA	NA	NA
636	CEA_21_2014_H	Heitmann RJ, Mumford SL, Hill MJ, Armstrong AY. Estimated economic impact of the levonorgestrel intrauterine system on unintended pregnancy in active duty women. Military medicine. 2014 Oct 1;179(10):1127-32.	Martin JA, Hamilton BE, Ventura SJ, Osterman MJK, Wilson EC, Mathews TJ: Births: Final Data for 2010. Natl Vital Stat Rep 2012; 61: 1–71.	Pregnancy outcome probabilities	vaginal delivery rate	p_vaginaldelivery	USA	NA	%	60	NA	NA	NA	NA	NA	NA
637	CEA_21_2014_H	Heitmann RJ, Mumford SL, Hill MJ, Armstrong AY. Estimated economic impact of the levonorgestrel intrauterine system on unintended pregnancy in active duty women. Military medicine. 2014 Oct 1;179(10):1127-32.	Martin JA, Hamilton BE, Ventura SJ, Osterman MJK, Wilson EC, Mathews TJ: Births: Final Data for 2010. Natl Vital Stat Rep 2012; 61: 1–71.	Pregnancy outcome probabilities	Cesarean section	p_cesareansection	USA	NA	%	30	NA	NA	NA	NA	NA	NA
638	CEA_21_2014_H	Heitmann RJ, Mumford SL, Hill MJ, Armstrong AY. Estimated economic impact of the levonorgestrel intrauterine system on unintended pregnancy in active duty women. Military medicine. 2014 Oct 1;179(10):1127-32.	Monea E, Thomas A: Unintended pregnancy and taxpayer spending. Perspect Sex Reprod Health 2011; 43: 88–93. [PubMed: 21651707] Guttmacher Institute: National Reproductive Health Profile, 2008 Available at http://www.guttmacher.org/datacenter/profiles/US.jsp; accessed December 13, 2013.	Pregnancy outcome probabilities	Abortion rate	p_abortion	USA	NA	%	NA	19	40	NA	NA	NA	NA
639	CEA_21_2014_H	Heitmann RJ, Mumford SL, Hill MJ, Armstrong AY. Estimated economic impact of the levonorgestrel intrauterine system on unintended pregnancy in active duty women. Military medicine. 2014 Oct 1;179(10):1127-32.	Bahamondes MV, Monteiro I, Canteiro R, Fernandes Ados S, Bahamondes L: Length of the endometrial cavity and intrauterine contraceptive device expulsion. Int J Gynaecol Obstet 2011; 113: 50–3. [PubMed: 21272883] Grimes D: Intrauterine devices (IUD) In: Contraceptive Technology, Ed 19 New York, Ardnet Medal Inc, 2008.	Pregnancy outcome probabilities	Expulsion rate for IUD	p_expulsionrate	USA	NA	%	NA	2	3	NA	NA	NA	NA
640	CEA_21_2014_H	Heitmann RJ, Mumford SL, Hill MJ, Armstrong AY. Estimated economic impact of the levonorgestrel intrauterine system on unintended pregnancy in active duty women. Military medicine. 2014 Oct 1;179(10):1127-32.	Truven Health: The Cost of Having a Baby in the United States, 2013 Available at http://www.truvenhealth.com; accessed August 5, 2013.	Pregnancy cost	Cost of vaginal delivery	c_normalpreg	USA	2013	USD	31093	NA	NA	NA	NA	NA	NA
641	CEA_21_2014_H	Heitmann RJ, Mumford SL, Hill MJ, Armstrong AY. Estimated economic impact of the levonorgestrel intrauterine system on unintended pregnancy in active duty women. Military medicine. 2014 Oct 1;179(10):1127-32.	Truven Health: The Cost of Having a Baby in the United States, 2013 Available at http://www.truvenhealth.com; accessed August 5, 2013.	Pregnancy cost	Cost of cesarean delivery	c_cesarean	USA	2013	USD	51125	NA	NA	NA	NA	NA	NA
642	CEA_21_2014_H	Heitmann RJ, Mumford SL, Hill MJ, Armstrong AY. Estimated economic impact of the levonorgestrel intrauterine system on unintended pregnancy in active duty women. Military medicine. 2014 Oct 1;179(10):1127-32.	Mirena: If Mirena Isn’t Covered, 2013 Available at http://www.mirenaus.com/how-to-get-mirena/if-mirena-isn’t-covered.php; accessed August 5, 2013.	Pregnancy cost	Cost of Mirena	c_mirena	USA	2013	USD	843	NA	NA	NA	NA	NA	NA
643	CEA_20_2012_A	Ames CM, Norman WV. Preventing repeat abortion in Canada: is the immediate insertion of intrauterine devices postabortion a cost-effective option associated with fewer repeat abortions?. Contraception. 2012 Jan 1;85(1):51-5.	Data from retrospective study	Cost to provide contraception	Cost per unit- IUD	c_iud	USA	2003	USD	45.7	NA	NA	NA	NA	NA	NA
644	CEA_20_2012_A	Ames CM, Norman WV. Preventing repeat abortion in Canada: is the immediate insertion of intrauterine devices postabortion a cost-effective option associated with fewer repeat abortions?. Contraception. 2012 Jan 1;85(1):51-5.	Data from retrospective study	Cost to provide contraception	Cost of IUD insertion	c_iudinsertion	USA	2003	USD	33.51	NA	NA	NA	NA	NA	NA
645	CEA_20_2012_A	Ames CM, Norman WV. Preventing repeat abortion in Canada: is the immediate insertion of intrauterine devices postabortion a cost-effective option associated with fewer repeat abortions?. Contraception. 2012 Jan 1;85(1):51-5.	Data from retrospective study	Cost of abortion	Cost per repeat abortion	c_repeatabortion	USA	2003	USD	494.72	NA	NA	NA	NA	NA	NA
646	CEA_20_2012_A	Ames CM, Norman WV. Preventing repeat abortion in Canada: is the immediate insertion of intrauterine devices postabortion a cost-effective option associated with fewer repeat abortions?. Contraception. 2012 Jan 1;85(1):51-5.	Data from retrospective study	Cost to provide contraception	Cost per unit- OCP	c_ocp	USA	2003	USD	4.43	NA	NA	NA	NA	NA	Assume 13 units per year
647	CEA_20_2012_A	Ames CM, Norman WV. Preventing repeat abortion in Canada: is the immediate insertion of intrauterine devices postabortion a cost-effective option associated with fewer repeat abortions?. Contraception. 2012 Jan 1;85(1):51-5.	Data from retrospective study	Cost to provide contraception	Cost per unit- DMPA	c_dmpa	USA	2003	USD	12.58	NA	NA	NA	NA	NA	Assume 4.3 units a year
648	CEA_01_2009_T	Trussell J, Lalla AM, Doan QV, Reyes E, Pinto L, Gricar J. Cost effectiveness of contraceptives in the United States. Contraception. 2009 Jan 1;79(1):5-14.	Chandra A, Martinez GM, Mosher WD, Abma JC, Jones J. Fertility, family planning, and reproductive health of U.S. women: data from the 2002 National Survey of Family Growth. Vital Health Stat 2 2005;23: 1–160.	Mistimed births	Unintended births that are mistimed	p_mistimed_births	USA	NA	%	60	NA	NA	NA	NA	NA	NA
649	CEA_01_2009_T	Trussell J, Lalla AM, Doan QV, Reyes E, Pinto L, Gricar J. Cost effectiveness of contraceptives in the United States. Contraception. 2009 Jan 1;79(1):5-14.	Package insert	Reinsertion rate of IUD or IUS	Reinsertion rate of IUD or IUS	p_reinsertion_iud_ius	USA	NA	%	2	NA	NA	NA	NA	NA	NA
650	CEA_01_2009_T	Trussell J, Lalla AM, Doan QV, Reyes E, Pinto L, Gricar J. Cost effectiveness of contraceptives in the United States. Contraception. 2009 Jan 1;79(1):5-14.	Hatcher RA, Trussell J, Nelson AL, Cates W, Stewart FH, Kowal D. Contraceptive technology. 19th rev. ed. New York (NY): Ardent Media; 2007.	Failure rates	Typical use- LNG-20 IUS	p_failurerate_typ_lngius20	USA	NA	%	0.2	NA	NA	NA	NA	NA	NA
651	CEA_01_2009_T	Trussell J, Lalla AM, Doan QV, Reyes E, Pinto L, Gricar J. Cost effectiveness of contraceptives in the United States. Contraception. 2009 Jan 1;79(1):5-14.	Hatcher RA, Trussell J, Nelson AL, Cates W, Stewart FH, Kowal D. Contraceptive technology. 19th rev. ed. New York (NY): Ardent Media; 2007.	Failure rates	Perfect use- LNG-20 IUS	p_failurerate_per_lngius20	USA	NA	%	0.2	NA	NA	NA	NA	NA	NA
652	CEA_01_2009_T	Trussell J, Lalla AM, Doan QV, Reyes E, Pinto L, Gricar J. Cost effectiveness of contraceptives in the United States. Contraception. 2009 Jan 1;79(1):5-14.	Hatcher RA, Trussell J, Nelson AL, Cates W, Stewart FH, Kowal D. Contraceptive technology. 19th rev. ed. New York (NY): Ardent Media; 2007.	Failure rates	Typical use- Copper-T IUD (Year 1)	p_failurerate_typ_cuiudy1	USA	NA	%	0.8	NA	NA	NA	NA	NA	NA
653	CEA_01_2009_T	Trussell J, Lalla AM, Doan QV, Reyes E, Pinto L, Gricar J. Cost effectiveness of contraceptives in the United States. Contraception. 2009 Jan 1;79(1):5-14.	Hatcher RA, Trussell J, Nelson AL, Cates W, Stewart FH, Kowal D. Contraceptive technology. 19th rev. ed. New York (NY): Ardent Media; 2007.	Failure rates	Perfect use- Copper-T IUD (Year 1)	p_failurerate_per_cuiudy1	USA	NA	%	0.6	NA	NA	NA	NA	NA	NA
654	CEA_01_2009_T	Trussell J, Lalla AM, Doan QV, Reyes E, Pinto L, Gricar J. Cost effectiveness of contraceptives in the United States. Contraception. 2009 Jan 1;79(1):5-14.	Hatcher RA, Trussell J, Nelson AL, Cates W, Stewart FH, Kowal D. Contraceptive technology. 19th rev. ed. New York (NY): Ardent Media; 2007.	Failure rates	Typical use- Copper-T IUD (Year 2)	p_failurerate_typ_cuiudy2	USA	NA	%	0.6	NA	NA	NA	NA	NA	NA
655	CEA_01_2009_T	Trussell J, Lalla AM, Doan QV, Reyes E, Pinto L, Gricar J. Cost effectiveness of contraceptives in the United States. Contraception. 2009 Jan 1;79(1):5-14.	Hatcher RA, Trussell J, Nelson AL, Cates W, Stewart FH, Kowal D. Contraceptive technology. 19th rev. ed. New York (NY): Ardent Media; 2007.	Failure rates	Perfect use- Copper-T IUD (Year 2)	p_failurerate_per_cuiudy2	USA	NA	%	0.6	NA	NA	NA	NA	NA	NA
656	CEA_01_2009_T	Trussell J, Lalla AM, Doan QV, Reyes E, Pinto L, Gricar J. Cost effectiveness of contraceptives in the United States. Contraception. 2009 Jan 1;79(1):5-14.	Hatcher RA, Trussell J, Nelson AL, Cates W, Stewart FH, Kowal D. Contraceptive technology. 19th rev. ed. New York (NY): Ardent Media; 2007.	Failure rates	Typical use- Copper-T IUD (Year 3)	p_failurerate_typ_cuiudy3	USA	NA	%	0.4	NA	NA	NA	NA	NA	NA
657	CEA_01_2009_T	Trussell J, Lalla AM, Doan QV, Reyes E, Pinto L, Gricar J. Cost effectiveness of contraceptives in the United States. Contraception. 2009 Jan 1;79(1):5-14.	Hatcher RA, Trussell J, Nelson AL, Cates W, Stewart FH, Kowal D. Contraceptive technology. 19th rev. ed. New York (NY): Ardent Media; 2007.	Failure rates	Perfect use- Copper-T IUD (Year 3)	p_failurerate_per_cuiudy3	USA	NA	%	0.4	NA	NA	NA	NA	NA	NA
658	CEA_01_2009_T	Trussell J, Lalla AM, Doan QV, Reyes E, Pinto L, Gricar J. Cost effectiveness of contraceptives in the United States. Contraception. 2009 Jan 1;79(1):5-14.	Hatcher RA, Trussell J, Nelson AL, Cates W, Stewart FH, Kowal D. Contraceptive technology. 19th rev. ed. New York (NY): Ardent Media; 2007.	Failure rates	Typical use- Copper-T IUD (Year 4)	p_failurerate_typ_cuiudy4	USA	NA	%	0.2	NA	NA	NA	NA	NA	NA
659	CEA_01_2009_T	Trussell J, Lalla AM, Doan QV, Reyes E, Pinto L, Gricar J. Cost effectiveness of contraceptives in the United States. Contraception. 2009 Jan 1;79(1):5-14.	Hatcher RA, Trussell J, Nelson AL, Cates W, Stewart FH, Kowal D. Contraceptive technology. 19th rev. ed. New York (NY): Ardent Media; 2007.	Failure rates	Perfect use- Copper-T IUD (Year 4)	p_failurerate_per_cuiudy4	USA	NA	%	0.2	NA	NA	NA	NA	NA	NA
660	CEA_01_2009_T	Trussell J, Lalla AM, Doan QV, Reyes E, Pinto L, Gricar J. Cost effectiveness of contraceptives in the United States. Contraception. 2009 Jan 1;79(1):5-14.	Hatcher RA, Trussell J, Nelson AL, Cates W, Stewart FH, Kowal D. Contraceptive technology. 19th rev. ed. New York (NY): Ardent Media; 2007.	Failure rates	Typical use- Copper-T IUD (Year 5)	p_failurerate_typ_cuiudy5	USA	NA	%	0.1	NA	NA	NA	NA	NA	NA
661	CEA_01_2009_T	Trussell J, Lalla AM, Doan QV, Reyes E, Pinto L, Gricar J. Cost effectiveness of contraceptives in the United States. Contraception. 2009 Jan 1;79(1):5-14.	Hatcher RA, Trussell J, Nelson AL, Cates W, Stewart FH, Kowal D. Contraceptive technology. 19th rev. ed. New York (NY): Ardent Media; 2007.	Failure rates	Perfect use- Copper-T IUD (Year 5)	p_failurerate_per_cuiudy5	USA	NA	%	0.1	NA	NA	NA	NA	NA	NA
662	CEA_01_2009_T	Trussell J, Lalla AM, Doan QV, Reyes E, Pinto L, Gricar J. Cost effectiveness of contraceptives in the United States. Contraception. 2009 Jan 1;79(1):5-14.	Hatcher RA, Trussell J, Nelson AL, Cates W, Stewart FH, Kowal D. Contraceptive technology. 19th rev. ed. New York (NY): Ardent Media; 2007.	Failure rates	Typical use- Implant	p_failurerate_typ_implant	USA	NA	%	0.05	NA	NA	NA	NA	NA	NA
663	CEA_01_2009_T	Trussell J, Lalla AM, Doan QV, Reyes E, Pinto L, Gricar J. Cost effectiveness of contraceptives in the United States. Contraception. 2009 Jan 1;79(1):5-14.	Hatcher RA, Trussell J, Nelson AL, Cates W, Stewart FH, Kowal D. Contraceptive technology. 19th rev. ed. New York (NY): Ardent Media; 2007.	Failure rates	Perfect use- Implant	p_failurerate_per_implant	USA	NA	%	0.05	NA	NA	NA	NA	NA	NA
664	CEA_01_2009_T	Trussell J, Lalla AM, Doan QV, Reyes E, Pinto L, Gricar J. Cost effectiveness of contraceptives in the United States. Contraception. 2009 Jan 1;79(1):5-14.	Hatcher RA, Trussell J, Nelson AL, Cates W, Stewart FH, Kowal D. Contraceptive technology. 19th rev. ed. New York (NY): Ardent Media; 2007.	Failure rates	Typical use- Injectable	p_failurerate_typ_injectable	USA	NA	%	3	NA	NA	NA	NA	NA	NA
665	CEA_01_2009_T	Trussell J, Lalla AM, Doan QV, Reyes E, Pinto L, Gricar J. Cost effectiveness of contraceptives in the United States. Contraception. 2009 Jan 1;79(1):5-14.	Hatcher RA, Trussell J, Nelson AL, Cates W, Stewart FH, Kowal D. Contraceptive technology. 19th rev. ed. New York (NY): Ardent Media; 2007.	Failure rates	Perfect use- Injectable	p_failurerate_per_injectable	USA	NA	%	0.3	NA	NA	NA	NA	NA	NA
666	CEA_01_2009_T	Trussell J, Lalla AM, Doan QV, Reyes E, Pinto L, Gricar J. Cost effectiveness of contraceptives in the United States. Contraception. 2009 Jan 1;79(1):5-14.	Hatcher RA, Trussell J, Nelson AL, Cates W, Stewart FH, Kowal D. Contraceptive technology. 19th rev. ed. New York (NY): Ardent Media; 2007.	Failure rates	Typical use- Tubal ligation (Year 1)	p_failurerate_typ_tuballigationy1	USA	NA	%	0.55	NA	NA	NA	NA	NA	NA
667	CEA_01_2009_T	Trussell J, Lalla AM, Doan QV, Reyes E, Pinto L, Gricar J. Cost effectiveness of contraceptives in the United States. Contraception. 2009 Jan 1;79(1):5-14.	Hatcher RA, Trussell J, Nelson AL, Cates W, Stewart FH, Kowal D. Contraceptive technology. 19th rev. ed. New York (NY): Ardent Media; 2007.	Failure rates	Perfect use- Tubal ligation (Year 1)	p_failurerate_per_tuballigationy1	USA	NA	%	0.55	NA	NA	NA	NA	NA	NA
668	CEA_01_2009_T	Trussell J, Lalla AM, Doan QV, Reyes E, Pinto L, Gricar J. Cost effectiveness of contraceptives in the United States. Contraception. 2009 Jan 1;79(1):5-14.	Hatcher RA, Trussell J, Nelson AL, Cates W, Stewart FH, Kowal D. Contraceptive technology. 19th rev. ed. New York (NY): Ardent Media; 2007.	Failure rates	Typical use- Tubal ligation (Year 2)	p_failurerate_typ_tuballigationy2	USA	NA	%	0.29	NA	NA	NA	NA	NA	NA
669	CEA_01_2009_T	Trussell J, Lalla AM, Doan QV, Reyes E, Pinto L, Gricar J. Cost effectiveness of contraceptives in the United States. Contraception. 2009 Jan 1;79(1):5-14.	Hatcher RA, Trussell J, Nelson AL, Cates W, Stewart FH, Kowal D. Contraceptive technology. 19th rev. ed. New York (NY): Ardent Media; 2007.	Failure rates	Perfect use- Tubal ligation (Year 2)	p_failurerate_per_tuballigationy2	USA	NA	%	0.29	NA	NA	NA	NA	NA	NA
670	CEA_01_2009_T	Trussell J, Lalla AM, Doan QV, Reyes E, Pinto L, Gricar J. Cost effectiveness of contraceptives in the United States. Contraception. 2009 Jan 1;79(1):5-14.	Hatcher RA, Trussell J, Nelson AL, Cates W, Stewart FH, Kowal D. Contraceptive technology. 19th rev. ed. New York (NY): Ardent Media; 2007.	Failure rates	Typical use- Tubal ligation (Year 3)	p_failurerate_typ_tuballigationy3	USA	NA	%	0.15	NA	NA	NA	NA	NA	NA
671	CEA_01_2009_T	Trussell J, Lalla AM, Doan QV, Reyes E, Pinto L, Gricar J. Cost effectiveness of contraceptives in the United States. Contraception. 2009 Jan 1;79(1):5-14.	Hatcher RA, Trussell J, Nelson AL, Cates W, Stewart FH, Kowal D. Contraceptive technology. 19th rev. ed. New York (NY): Ardent Media; 2007.	Failure rates	Perfect use- Tubal ligation (Year 3)	p_failurerate_per_tuballigationy3	USA	NA	%	0.15	NA	NA	NA	NA	NA	NA
672	CEA_01_2009_T	Trussell J, Lalla AM, Doan QV, Reyes E, Pinto L, Gricar J. Cost effectiveness of contraceptives in the United States. Contraception. 2009 Jan 1;79(1):5-14.	Hatcher RA, Trussell J, Nelson AL, Cates W, Stewart FH, Kowal D. Contraceptive technology. 19th rev. ed. New York (NY): Ardent Media; 2007.	Failure rates	Typical use- Tubal ligation (Year 4)	p_failurerate_typ_tuballigationy4	USA	NA	%	0.19	NA	NA	NA	NA	NA	NA
673	CEA_01_2009_T	Trussell J, Lalla AM, Doan QV, Reyes E, Pinto L, Gricar J. Cost effectiveness of contraceptives in the United States. Contraception. 2009 Jan 1;79(1):5-14.	Hatcher RA, Trussell J, Nelson AL, Cates W, Stewart FH, Kowal D. Contraceptive technology. 19th rev. ed. New York (NY): Ardent Media; 2007.	Failure rates	Perfect use- Tubal ligation (Year 4)	p_failurerate_per_tuballigationy4	USA	NA	%	0.19	NA	NA	NA	NA	NA	NA
674	CEA_01_2009_T	Trussell J, Lalla AM, Doan QV, Reyes E, Pinto L, Gricar J. Cost effectiveness of contraceptives in the United States. Contraception. 2009 Jan 1;79(1):5-14.	Hatcher RA, Trussell J, Nelson AL, Cates W, Stewart FH, Kowal D. Contraceptive technology. 19th rev. ed. New York (NY): Ardent Media; 2007.	Failure rates	Typical use- Tubal ligation (Year 5)	p_failurerate_typ_tuballigationy5	USA	NA	%	0.13	NA	NA	NA	NA	NA	NA
675	CEA_01_2009_T	Trussell J, Lalla AM, Doan QV, Reyes E, Pinto L, Gricar J. Cost effectiveness of contraceptives in the United States. Contraception. 2009 Jan 1;79(1):5-14.	Hatcher RA, Trussell J, Nelson AL, Cates W, Stewart FH, Kowal D. Contraceptive technology. 19th rev. ed. New York (NY): Ardent Media; 2007.	Failure rates	Perfect use- Tubal ligation (Year 5)	p_failurerate_per_tuballigationy5	USA	NA	%	0.13	NA	NA	NA	NA	NA	NA
676	CEA_01_2009_T	Trussell J, Lalla AM, Doan QV, Reyes E, Pinto L, Gricar J. Cost effectiveness of contraceptives in the United States. Contraception. 2009 Jan 1;79(1):5-14.	Hatcher RA, Trussell J, Nelson AL, Cates W, Stewart FH, Kowal D. Contraceptive technology. 19th rev. ed. New York (NY): Ardent Media; 2007.	Failure rates	Typical use- Vasectomy (Year 1)	p_failurerate_typ_vasectomyy1	USA	NA	%	0.15	NA	NA	NA	NA	NA	NA
677	CEA_01_2009_T	Trussell J, Lalla AM, Doan QV, Reyes E, Pinto L, Gricar J. Cost effectiveness of contraceptives in the United States. Contraception. 2009 Jan 1;79(1):5-14.	Hatcher RA, Trussell J, Nelson AL, Cates W, Stewart FH, Kowal D. Contraceptive technology. 19th rev. ed. New York (NY): Ardent Media; 2007.	Failure rates	Perfect use- Vasectomy (Year 1)	p_failurerate_per_vasectomyy1	USA	NA	%	0.1	NA	NA	NA	NA	NA	NA
678	CEA_01_2009_T	Trussell J, Lalla AM, Doan QV, Reyes E, Pinto L, Gricar J. Cost effectiveness of contraceptives in the United States. Contraception. 2009 Jan 1;79(1):5-14.	Hatcher RA, Trussell J, Nelson AL, Cates W, Stewart FH, Kowal D. Contraceptive technology. 19th rev. ed. New York (NY): Ardent Media; 2007.	Failure rates	Typical use- Vasectomy (Year 2)	p_failurerate_typ_vasectomyy2	USA	NA	%	0.01	NA	NA	NA	NA	NA	NA
679	CEA_01_2009_T	Trussell J, Lalla AM, Doan QV, Reyes E, Pinto L, Gricar J. Cost effectiveness of contraceptives in the United States. Contraception. 2009 Jan 1;79(1):5-14.	Hatcher RA, Trussell J, Nelson AL, Cates W, Stewart FH, Kowal D. Contraceptive technology. 19th rev. ed. New York (NY): Ardent Media; 2007.	Failure rates	Perfect use- Vasectomy (Year 2)	p_failurerate_per_vasectomyy2	USA	NA	%	0.01	NA	NA	NA	NA	NA	NA
680	CEA_01_2009_T	Trussell J, Lalla AM, Doan QV, Reyes E, Pinto L, Gricar J. Cost effectiveness of contraceptives in the United States. Contraception. 2009 Jan 1;79(1):5-14.	Hatcher RA, Trussell J, Nelson AL, Cates W, Stewart FH, Kowal D. Contraceptive technology. 19th rev. ed. New York (NY): Ardent Media; 2007.	Failure rates	Typical use- Vasectomy (Year 3)	p_failurerate_typ_vasectomyy3	USA	NA	%	0.01	NA	NA	NA	NA	NA	NA
681	CEA_01_2009_T	Trussell J, Lalla AM, Doan QV, Reyes E, Pinto L, Gricar J. Cost effectiveness of contraceptives in the United States. Contraception. 2009 Jan 1;79(1):5-14.	Hatcher RA, Trussell J, Nelson AL, Cates W, Stewart FH, Kowal D. Contraceptive technology. 19th rev. ed. New York (NY): Ardent Media; 2007.	Failure rates	Perfect use- Vasectomy (Year 3)	p_failurerate_per_vasectomyy3	USA	NA	%	0.01	NA	NA	NA	NA	NA	NA
682	CEA_01_2009_T	Trussell J, Lalla AM, Doan QV, Reyes E, Pinto L, Gricar J. Cost effectiveness of contraceptives in the United States. Contraception. 2009 Jan 1;79(1):5-14.	Hatcher RA, Trussell J, Nelson AL, Cates W, Stewart FH, Kowal D. Contraceptive technology. 19th rev. ed. New York (NY): Ardent Media; 2007.	Failure rates	Typical use- Vasectomy (Year 4)	p_failurerate_typ_vasectomyy4	USA	NA	%	0.01	NA	NA	NA	NA	NA	NA
683	CEA_01_2009_T	Trussell J, Lalla AM, Doan QV, Reyes E, Pinto L, Gricar J. Cost effectiveness of contraceptives in the United States. Contraception. 2009 Jan 1;79(1):5-14.	Hatcher RA, Trussell J, Nelson AL, Cates W, Stewart FH, Kowal D. Contraceptive technology. 19th rev. ed. New York (NY): Ardent Media; 2007.	Failure rates	Perfect use- Vasectomy (Year 4)	p_failurerate_per_vasectomyy4	USA	NA	%	0.01	NA	NA	NA	NA	NA	NA
684	CEA_01_2009_T	Trussell J, Lalla AM, Doan QV, Reyes E, Pinto L, Gricar J. Cost effectiveness of contraceptives in the United States. Contraception. 2009 Jan 1;79(1):5-14.	Hatcher RA, Trussell J, Nelson AL, Cates W, Stewart FH, Kowal D. Contraceptive technology. 19th rev. ed. New York (NY): Ardent Media; 2007.	Failure rates	Typical use- Vasectomy (Year 5)	p_failurerate_typ_vasectomyy5	USA	NA	%	0.01	NA	NA	NA	NA	NA	NA
685	CEA_01_2009_T	Trussell J, Lalla AM, Doan QV, Reyes E, Pinto L, Gricar J. Cost effectiveness of contraceptives in the United States. Contraception. 2009 Jan 1;79(1):5-14.	Hatcher RA, Trussell J, Nelson AL, Cates W, Stewart FH, Kowal D. Contraceptive technology. 19th rev. ed. New York (NY): Ardent Media; 2007.	Failure rates	Perfect use- Vasectomy (Year 5)	p_failurerate_per_vasectomyy5	USA	NA	%	0.01	NA	NA	NA	NA	NA	NA
686	CEA_01_2009_T	Trussell J, Lalla AM, Doan QV, Reyes E, Pinto L, Gricar J. Cost effectiveness of contraceptives in the United States. Contraception. 2009 Jan 1;79(1):5-14.	Hatcher RA, Trussell J, Nelson AL, Cates W, Stewart FH, Kowal D. Contraceptive technology. 19th rev. ed. New York (NY): Ardent Media; 2007.	Failure rates	Typical use- Oral contraceptives	p_failurerate_typ_oralcontraceptive	USA	NA	%	8	NA	NA	NA	NA	NA	NA
687	CEA_01_2009_T	Trussell J, Lalla AM, Doan QV, Reyes E, Pinto L, Gricar J. Cost effectiveness of contraceptives in the United States. Contraception. 2009 Jan 1;79(1):5-14.	Hatcher RA, Trussell J, Nelson AL, Cates W, Stewart FH, Kowal D. Contraceptive technology. 19th rev. ed. New York (NY): Ardent Media; 2007.	Failure rates	Perfect use- Oral contraceptives	p_failurerate_per_oralcontraceptive	USA	NA	%	0.3	NA	NA	NA	NA	NA	NA
688	CEA_01_2009_T	Trussell J, Lalla AM, Doan QV, Reyes E, Pinto L, Gricar J. Cost effectiveness of contraceptives in the United States. Contraception. 2009 Jan 1;79(1):5-14.	Hatcher RA, Trussell J, Nelson AL, Cates W, Stewart FH, Kowal D. Contraceptive technology. 19th rev. ed. New York (NY): Ardent Media; 2007.	Failure rates	Typical use- Transdermal patch	p_failurerate_typ_patch	USA	NA	%	8	NA	NA	NA	NA	NA	NA
689	CEA_01_2009_T	Trussell J, Lalla AM, Doan QV, Reyes E, Pinto L, Gricar J. Cost effectiveness of contraceptives in the United States. Contraception. 2009 Jan 1;79(1):5-14.	Hatcher RA, Trussell J, Nelson AL, Cates W, Stewart FH, Kowal D. Contraceptive technology. 19th rev. ed. New York (NY): Ardent Media; 2007.	Failure rates	Perfect use- Transdermal patch	p_failurerate_per_patch	USA	NA	%	0.3	NA	NA	NA	NA	NA	NA
690	CEA_01_2009_T	Trussell J, Lalla AM, Doan QV, Reyes E, Pinto L, Gricar J. Cost effectiveness of contraceptives in the United States. Contraception. 2009 Jan 1;79(1):5-14.	Hatcher RA, Trussell J, Nelson AL, Cates W, Stewart FH, Kowal D. Contraceptive technology. 19th rev. ed. New York (NY): Ardent Media; 2007.	Failure rates	Typical use- Vaginal ring	p_failurerate_typ_ring	USA	NA	%	8	NA	NA	NA	NA	NA	NA
691	CEA_01_2009_T	Trussell J, Lalla AM, Doan QV, Reyes E, Pinto L, Gricar J. Cost effectiveness of contraceptives in the United States. Contraception. 2009 Jan 1;79(1):5-14.	Hatcher RA, Trussell J, Nelson AL, Cates W, Stewart FH, Kowal D. Contraceptive technology. 19th rev. ed. New York (NY): Ardent Media; 2007.	Failure rates	Perfect use- Vaginal ring	p_failurerate_per_ring	USA	NA	%	0.3	NA	NA	NA	NA	NA	NA
692	CEA_01_2009_T	Trussell J, Lalla AM, Doan QV, Reyes E, Pinto L, Gricar J. Cost effectiveness of contraceptives in the United States. Contraception. 2009 Jan 1;79(1):5-14.	Hatcher RA, Trussell J, Nelson AL, Cates W, Stewart FH, Kowal D. Contraceptive technology. 19th rev. ed. New York (NY): Ardent Media; 2007.	Failure rates	Typical use- Male condom	p_failurerate_typ_mcondom	USA	NA	%	15	NA	NA	NA	NA	NA	NA
693	CEA_01_2009_T	Trussell J, Lalla AM, Doan QV, Reyes E, Pinto L, Gricar J. Cost effectiveness of contraceptives in the United States. Contraception. 2009 Jan 1;79(1):5-14.	Hatcher RA, Trussell J, Nelson AL, Cates W, Stewart FH, Kowal D. Contraceptive technology. 19th rev. ed. New York (NY): Ardent Media; 2007.	Failure rates	Perfect use- Male condom	p_failurerate_per_mcondom	USA	NA	%	2	NA	NA	NA	NA	NA	NA
694	CEA_01_2009_T	Trussell J, Lalla AM, Doan QV, Reyes E, Pinto L, Gricar J. Cost effectiveness of contraceptives in the United States. Contraception. 2009 Jan 1;79(1):5-14.	Hatcher RA, Trussell J, Nelson AL, Cates W, Stewart FH, Kowal D. Contraceptive technology. 19th rev. ed. New York (NY): Ardent Media; 2007.	Failure rates	Typical use- Female condom	p_failurerate_typ_fcondom	USA	NA	%	21	NA	NA	NA	NA	NA	NA
695	CEA_01_2009_T	Trussell J, Lalla AM, Doan QV, Reyes E, Pinto L, Gricar J. Cost effectiveness of contraceptives in the United States. Contraception. 2009 Jan 1;79(1):5-14.	Hatcher RA, Trussell J, Nelson AL, Cates W, Stewart FH, Kowal D. Contraceptive technology. 19th rev. ed. New York (NY): Ardent Media; 2007.	Failure rates	Perfect use- Female condom	p_failurerate_per_fcondom	USA	NA	%	5	NA	NA	NA	NA	NA	NA
696	CEA_01_2009_T	Trussell J, Lalla AM, Doan QV, Reyes E, Pinto L, Gricar J. Cost effectiveness of contraceptives in the United States. Contraception. 2009 Jan 1;79(1):5-14.	Hatcher RA, Trussell J, Nelson AL, Cates W, Stewart FH, Kowal D. Contraceptive technology. 19th rev. ed. New York (NY): Ardent Media; 2007.	Failure rates	Typical use- Diaphragm	p_failurerate_typ_diaphragm	USA	NA	%	16	NA	NA	NA	NA	NA	NA
697	CEA_01_2009_T	Trussell J, Lalla AM, Doan QV, Reyes E, Pinto L, Gricar J. Cost effectiveness of contraceptives in the United States. Contraception. 2009 Jan 1;79(1):5-14.	Hatcher RA, Trussell J, Nelson AL, Cates W, Stewart FH, Kowal D. Contraceptive technology. 19th rev. ed. New York (NY): Ardent Media; 2007.	Failure rates	Perfect use- Diaphragm	p_failurerate_per_diaphragm	USA	NA	%	6	NA	NA	NA	NA	NA	NA
698	CEA_01_2009_T	Trussell J, Lalla AM, Doan QV, Reyes E, Pinto L, Gricar J. Cost effectiveness of contraceptives in the United States. Contraception. 2009 Jan 1;79(1):5-14.	Hatcher RA, Trussell J, Nelson AL, Cates W, Stewart FH, Kowal D. Contraceptive technology. 19th rev. ed. New York (NY): Ardent Media; 2007.	Failure rates	Typical use- Spermicides	p_failurerate_typ_spermicide	USA	NA	%	29	NA	NA	NA	NA	NA	NA
699	CEA_01_2009_T	Trussell J, Lalla AM, Doan QV, Reyes E, Pinto L, Gricar J. Cost effectiveness of contraceptives in the United States. Contraception. 2009 Jan 1;79(1):5-14.	Hatcher RA, Trussell J, Nelson AL, Cates W, Stewart FH, Kowal D. Contraceptive technology. 19th rev. ed. New York (NY): Ardent Media; 2007.	Failure rates	Perfect use- Spermicides	p_failurerate_per_spermicide	USA	NA	%	18	NA	NA	NA	NA	NA	NA
700	CEA_01_2009_T	Trussell J, Lalla AM, Doan QV, Reyes E, Pinto L, Gricar J. Cost effectiveness of contraceptives in the United States. Contraception. 2009 Jan 1;79(1):5-14.	Hatcher RA, Trussell J, Nelson AL, Cates W, Stewart FH, Kowal D. Contraceptive technology. 19th rev. ed. New York (NY): Ardent Media; 2007.	Failure rates	Typical use- Sponge	p_failurerate_typ_sponge	USA	NA	%	24	NA	NA	NA	NA	NA	NA
701	CEA_01_2009_T	Trussell J, Lalla AM, Doan QV, Reyes E, Pinto L, Gricar J. Cost effectiveness of contraceptives in the United States. Contraception. 2009 Jan 1;79(1):5-14.	Hatcher RA, Trussell J, Nelson AL, Cates W, Stewart FH, Kowal D. Contraceptive technology. 19th rev. ed. New York (NY): Ardent Media; 2007.	Failure rates	Perfect use- Sponge	p_failurerate_per_sponge	USA	NA	%	15	NA	NA	NA	NA	NA	NA
702	CEA_01_2009_T	Trussell J, Lalla AM, Doan QV, Reyes E, Pinto L, Gricar J. Cost effectiveness of contraceptives in the United States. Contraception. 2009 Jan 1;79(1):5-14.	Hatcher RA, Trussell J, Nelson AL, Cates W, Stewart FH, Kowal D. Contraceptive technology. 19th rev. ed. New York (NY): Ardent Media; 2007.	Failure rates	Typical use- Fertility awareness based method	p_failurerate_typ_fabmethod	USA	NA	%	25	NA	NA	NA	NA	NA	NA
703	CEA_01_2009_T	Trussell J, Lalla AM, Doan QV, Reyes E, Pinto L, Gricar J. Cost effectiveness of contraceptives in the United States. Contraception. 2009 Jan 1;79(1):5-14.	Hatcher RA, Trussell J, Nelson AL, Cates W, Stewart FH, Kowal D. Contraceptive technology. 19th rev. ed. New York (NY): Ardent Media; 2007.	Failure rates	Perfect use- Fertility awareness based method	p_failurerate_per_fabmethod	USA	NA	%	4	NA	NA	NA	NA	NA	NA
704	CEA_01_2009_T	Trussell J, Lalla AM, Doan QV, Reyes E, Pinto L, Gricar J. Cost effectiveness of contraceptives in the United States. Contraception. 2009 Jan 1;79(1):5-14.	Hatcher RA, Trussell J, Nelson AL, Cates W, Stewart FH, Kowal D. Contraceptive technology. 19th rev. ed. New York (NY): Ardent Media; 2007.	Failure rates	Typical use- Withdrawal	p_failurerate_typ_withdrawal	USA	NA	%	27	NA	NA	NA	NA	NA	NA
705	CEA_01_2009_T	Trussell J, Lalla AM, Doan QV, Reyes E, Pinto L, Gricar J. Cost effectiveness of contraceptives in the United States. Contraception. 2009 Jan 1;79(1):5-14.	Hatcher RA, Trussell J, Nelson AL, Cates W, Stewart FH, Kowal D. Contraceptive technology. 19th rev. ed. New York (NY): Ardent Media; 2007.	Failure rates	Perfect use- Withdrawal	p_failurerate_per_withdrawal	USA	NA	%	4	NA	NA	NA	NA	NA	NA
706	CEA_01_2009_T	Trussell J, Lalla AM, Doan QV, Reyes E, Pinto L, Gricar J. Cost effectiveness of contraceptives in the United States. Contraception. 2009 Jan 1;79(1):5-14.	Hatcher RA, Trussell J, Nelson AL, Cates W, Stewart FH, Kowal D. Contraceptive technology. 19th rev. ed. New York (NY): Ardent Media; 2007.	Failure rates	Typical use- No method	p_failurerate_typ_nomethod	USA	NA	%	85	NA	NA	NA	NA	NA	NA
707	CEA_01_2009_T	Trussell J, Lalla AM, Doan QV, Reyes E, Pinto L, Gricar J. Cost effectiveness of contraceptives in the United States. Contraception. 2009 Jan 1;79(1):5-14.	Hatcher RA, Trussell J, Nelson AL, Cates W, Stewart FH, Kowal D. Contraceptive technology. 19th rev. ed. New York (NY): Ardent Media; 2007.	Failure rates	Perfect use- No method	p_failurerate_per_nomethod	USA	NA	%	85	NA	NA	NA	NA	NA	NA
708	CEA_01_2009_T	Trussell J, Lalla AM, Doan QV, Reyes E, Pinto L, Gricar J. Cost effectiveness of contraceptives in the United States. Contraception. 2009 Jan 1;79(1):5-14.	Backman T, Rauramo I, Huhtala S, Koskenvuo M. Pregnancy during the use of levonorgestrel intrauterine system. Am J Obstet Gynecol 2004;190:50–4. Backman T, Huhtala S, Blom T, Luoto R, Rauramo I, Koskenvuo M. Length of use and symptoms associated with premature removal of the levonorgestrel intrauterine system: a nation-wide study of 17,360 users. BJOG 2000;107:335–9.	Probability estimates for method failure outcomes	Ectopic pregnancy- LNG 20 IUS	p_ect_lng20ius	USA	NA	Probability	0.5	NA	NA	NA	NA	NA	NA
709	CEA_01_2009_T	Trussell J, Lalla AM, Doan QV, Reyes E, Pinto L, Gricar J. Cost effectiveness of contraceptives in the United States. Contraception. 2009 Jan 1;79(1):5-14.	NA	Probability estimates for method failure outcomes	Induced abortion- LNG 20 IUS	p_ia_lng20ius	USA	NA	Probability	0.23	NA	NA	NA	NA	NA	NA
710	CEA_01_2009_T	Trussell J, Lalla AM, Doan QV, Reyes E, Pinto L, Gricar J. Cost effectiveness of contraceptives in the United States. Contraception. 2009 Jan 1;79(1):5-14.	NA	Probability estimates for method failure outcomes	Spontaneous abortion- LNG 20 IUS	p_sa_lng20ius	USA	NA	Probability	0.085	NA	NA	NA	NA	NA	NA
711	CEA_01_2009_T	Trussell J, Lalla AM, Doan QV, Reyes E, Pinto L, Gricar J. Cost effectiveness of contraceptives in the United States. Contraception. 2009 Jan 1;79(1):5-14.	NA	Probability estimates for method failure outcomes	Birth- LNG 20 IUS	p_bi_lng20ius	USA	NA	Probability	0.185	NA	NA	NA	NA	NA	NA
712	CEA_01_2009_T	Trussell J, Lalla AM, Doan QV, Reyes E, Pinto L, Gricar J. Cost effectiveness of contraceptives in the United States. Contraception. 2009 Jan 1;79(1):5-14.	Westrom L, Bengtsson LP, Mardh PA. Incidence, trends, and risks of ectopic pregnancy in a population of women. Br Med J (Clin Res Ed) 1981;282:15–8.	Probability estimates for method failure outcomes	Ectopic pregnancy- Copper-T IUD	p_ect_cuiud	USA	NA	Probability	0.03	NA	NA	NA	NA	NA	NA
713	CEA_01_2009_T	Trussell J, Lalla AM, Doan QV, Reyes E, Pinto L, Gricar J. Cost effectiveness of contraceptives in the United States. Contraception. 2009 Jan 1;79(1):5-14.	NA	Probability estimates for method failure outcomes	Induced abortion- Copper-T IUD	p_ia_cuiud	USA	NA	Probability	0.4462	NA	NA	NA	NA	NA	NA
714	CEA_01_2009_T	Trussell J, Lalla AM, Doan QV, Reyes E, Pinto L, Gricar J. Cost effectiveness of contraceptives in the United States. Contraception. 2009 Jan 1;79(1):5-14.	NA	Probability estimates for method failure outcomes	Spontaneous abortion- Copper-T IUD	p_sa_cuiud	USA	NA	Probability	0.1649	NA	NA	NA	NA	NA	NA
715	CEA_01_2009_T	Trussell J, Lalla AM, Doan QV, Reyes E, Pinto L, Gricar J. Cost effectiveness of contraceptives in the United States. Contraception. 2009 Jan 1;79(1):5-14.	NA	Probability estimates for method failure outcomes	Birth- Copper-T IUD	p_bi_cuiud	USA	NA	Probability	0.3589	NA	NA	NA	NA	NA	NA
716	CEA_01_2009_T	Trussell J, Lalla AM, Doan QV, Reyes E, Pinto L, Gricar J. Cost effectiveness of contraceptives in the United States. Contraception. 2009 Jan 1;79(1):5-14.	Croxatto HB, Makarainen L. The pharmacodynamics and efficacy of Implanon. An overview of the data. Contraception 1998;58:91S–7S.	Probability estimates for method failure outcomes	Ectopic pregnancy- Implant	p_ect_implant	USA	NA	Probability	0.01	NA	NA	NA	NA	NA	NA
717	CEA_01_2009_T	Trussell J, Lalla AM, Doan QV, Reyes E, Pinto L, Gricar J. Cost effectiveness of contraceptives in the United States. Contraception. 2009 Jan 1;79(1):5-14.	NA	Probability estimates for method failure outcomes	Induced abortion- Implant	p_ia_implant	USA	NA	Probability	0.4554	NA	NA	NA	NA	NA	NA
718	CEA_01_2009_T	Trussell J, Lalla AM, Doan QV, Reyes E, Pinto L, Gricar J. Cost effectiveness of contraceptives in the United States. Contraception. 2009 Jan 1;79(1):5-14.	NA	Probability estimates for method failure outcomes	Spontaneous abortion- Implant	p_sa_implant	USA	NA	Probability	0.1683	NA	NA	NA	NA	NA	NA
719	CEA_01_2009_T	Trussell J, Lalla AM, Doan QV, Reyes E, Pinto L, Gricar J. Cost effectiveness of contraceptives in the United States. Contraception. 2009 Jan 1;79(1):5-14.	NA	Probability estimates for method failure outcomes	Birth- Implant	p_bi_implant	USA	NA	Probability	0.3663	NA	NA	NA	NA	NA	NA
720	CEA_01_2009_T	Trussell J, Lalla AM, Doan QV, Reyes E, Pinto L, Gricar J. Cost effectiveness of contraceptives in the United States. Contraception. 2009 Jan 1;79(1):5-14.	NA	Probability estimates for method failure outcomes	Ectopic pregnancy- Injectable contraceptive	p_ect_injectable	USA	NA	Probability	0.01	NA	NA	NA	NA	NA	NA
721	CEA_01_2009_T	Trussell J, Lalla AM, Doan QV, Reyes E, Pinto L, Gricar J. Cost effectiveness of contraceptives in the United States. Contraception. 2009 Jan 1;79(1):5-14.	NA	Probability estimates for method failure outcomes	Induced abortion- Injectable contraceptive	p_ia_injectable	USA	NA	Probability	0.4554	NA	NA	NA	NA	NA	NA
722	CEA_01_2009_T	Trussell J, Lalla AM, Doan QV, Reyes E, Pinto L, Gricar J. Cost effectiveness of contraceptives in the United States. Contraception. 2009 Jan 1;79(1):5-14.	NA	Probability estimates for method failure outcomes	Spontaneous abortion- Injectable contraceptive	p_sa_injectable	USA	NA	Probability	0.1683	NA	NA	NA	NA	NA	NA
723	CEA_01_2009_T	Trussell J, Lalla AM, Doan QV, Reyes E, Pinto L, Gricar J. Cost effectiveness of contraceptives in the United States. Contraception. 2009 Jan 1;79(1):5-14.	NA	Probability estimates for method failure outcomes	Birth- Injectable contraceptive	p_bi_injectable	USA	NA	Probability	0.3663	NA	NA	NA	NA	NA	NA
724	CEA_01_2009_T	Trussell J, Lalla AM, Doan QV, Reyes E, Pinto L, Gricar J. Cost effectiveness of contraceptives in the United States. Contraception. 2009 Jan 1;79(1):5-14.	Peterson HB, Xia Z, Hughes JM, Wilcox LS, Tylor LR, Trussell J. The risk of ectopic pregnancy after tubal sterilization. U.S. Collaborative Review of SterilizationWorking Group. N Engl JMed 1997;336:762–7.	Probability estimates for method failure outcomes	Ectopic pregnancy- Tubal ligation	p_ect_tuballigation	USA	NA	Probability	0.33	NA	NA	NA	NA	NA	NA
725	CEA_01_2009_T	Trussell J, Lalla AM, Doan QV, Reyes E, Pinto L, Gricar J. Cost effectiveness of contraceptives in the United States. Contraception. 2009 Jan 1;79(1):5-14.	NA	Probability estimates for method failure outcomes	Induced abortion- Tubal ligation	p_ia_tuballigation	USA	NA	Probability	0.3082	NA	NA	NA	NA	NA	NA
726	CEA_01_2009_T	Trussell J, Lalla AM, Doan QV, Reyes E, Pinto L, Gricar J. Cost effectiveness of contraceptives in the United States. Contraception. 2009 Jan 1;79(1):5-14.	NA	Probability estimates for method failure outcomes	Spontaneous abortion- Tubal ligation	p_sa_tuballigation	USA	NA	Probability	0.1139	NA	NA	NA	NA	NA	NA
727	CEA_01_2009_T	Trussell J, Lalla AM, Doan QV, Reyes E, Pinto L, Gricar J. Cost effectiveness of contraceptives in the United States. Contraception. 2009 Jan 1;79(1):5-14.	NA	Probability estimates for method failure outcomes	Birth- Tubal ligation	p_bi_tuballigation	USA	NA	Probability	0.2479	NA	NA	NA	NA	NA	NA
728	CEA_01_2009_T	Trussell J, Lalla AM, Doan QV, Reyes E, Pinto L, Gricar J. Cost effectiveness of contraceptives in the United States. Contraception. 2009 Jan 1;79(1):5-14.	NA	Probability estimates for method failure outcomes	Ectopic pregnancy- Vasectomy	p_ect_vasectomy	USA	NA	Probability	0.01	NA	NA	NA	NA	NA	NA
729	CEA_01_2009_T	Trussell J, Lalla AM, Doan QV, Reyes E, Pinto L, Gricar J. Cost effectiveness of contraceptives in the United States. Contraception. 2009 Jan 1;79(1):5-14.	NA	Probability estimates for method failure outcomes	Induced abortion- Vasectomy	p_ia_vasectomy	USA	NA	Probability	0.4554	NA	NA	NA	NA	NA	NA
730	CEA_01_2009_T	Trussell J, Lalla AM, Doan QV, Reyes E, Pinto L, Gricar J. Cost effectiveness of contraceptives in the United States. Contraception. 2009 Jan 1;79(1):5-14.	NA	Probability estimates for method failure outcomes	Spontaneous abortion- Vasectomy	p_sa_vasectomy	USA	NA	Probability	0.1683	NA	NA	NA	NA	NA	NA
731	CEA_01_2009_T	Trussell J, Lalla AM, Doan QV, Reyes E, Pinto L, Gricar J. Cost effectiveness of contraceptives in the United States. Contraception. 2009 Jan 1;79(1):5-14.	NA	Probability estimates for method failure outcomes	Birth- Vasectomy	p_bi_vasectomy	USA	NA	Probability	0.3663	NA	NA	NA	NA	NA	NA
732	CEA_01_2009_T	Trussell J, Lalla AM, Doan QV, Reyes E, Pinto L, Gricar J. Cost effectiveness of contraceptives in the United States. Contraception. 2009 Jan 1;79(1):5-14.	NA	Probability estimates for method failure outcomes	Ectopic pregnancy- Oral contraceptives	p_ect_oralcontraceptive	USA	NA	Probability	0.01	NA	NA	NA	NA	NA	NA
733	CEA_01_2009_T	Trussell J, Lalla AM, Doan QV, Reyes E, Pinto L, Gricar J. Cost effectiveness of contraceptives in the United States. Contraception. 2009 Jan 1;79(1):5-14.	NA	Probability estimates for method failure outcomes	Induced abortion- Oral contraceptives	p_ia_oralcontraceptive	USA	NA	Probability	0.4554	NA	NA	NA	NA	NA	NA
734	CEA_01_2009_T	Trussell J, Lalla AM, Doan QV, Reyes E, Pinto L, Gricar J. Cost effectiveness of contraceptives in the United States. Contraception. 2009 Jan 1;79(1):5-14.	NA	Probability estimates for method failure outcomes	Spontaneous abortion- Oral contraceptives	p_sa_oralcontraceptive	USA	NA	Probability	0.1683	NA	NA	NA	NA	NA	NA
735	CEA_01_2009_T	Trussell J, Lalla AM, Doan QV, Reyes E, Pinto L, Gricar J. Cost effectiveness of contraceptives in the United States. Contraception. 2009 Jan 1;79(1):5-14.	NA	Probability estimates for method failure outcomes	Birth- Oral contraceptives	p_bi_oralcontraceptive	USA	NA	Probability	0.3663	NA	NA	NA	NA	NA	NA
736	CEA_01_2009_T	Trussell J, Lalla AM, Doan QV, Reyes E, Pinto L, Gricar J. Cost effectiveness of contraceptives in the United States. Contraception. 2009 Jan 1;79(1):5-14.	NA	Probability estimates for method failure outcomes	Ectopic pregnancy- Transdermal patch	p_ect_patch	USA	NA	Probability	0.01	NA	NA	NA	NA	NA	NA
737	CEA_01_2009_T	Trussell J, Lalla AM, Doan QV, Reyes E, Pinto L, Gricar J. Cost effectiveness of contraceptives in the United States. Contraception. 2009 Jan 1;79(1):5-14.	NA	Probability estimates for method failure outcomes	Induced abortion- Transdermal patch	p_ia_patch	USA	NA	Probability	0.4554	NA	NA	NA	NA	NA	NA
738	CEA_01_2009_T	Trussell J, Lalla AM, Doan QV, Reyes E, Pinto L, Gricar J. Cost effectiveness of contraceptives in the United States. Contraception. 2009 Jan 1;79(1):5-14.	NA	Probability estimates for method failure outcomes	Spontaneous abortion- Transdermal patch	p_sa_patch	USA	NA	Probability	0.1683	NA	NA	NA	NA	NA	NA
739	CEA_01_2009_T	Trussell J, Lalla AM, Doan QV, Reyes E, Pinto L, Gricar J. Cost effectiveness of contraceptives in the United States. Contraception. 2009 Jan 1;79(1):5-14.	NA	Probability estimates for method failure outcomes	Birth- Transdermal patch	p_bi_patch	USA	NA	Probability	0.3663	NA	NA	NA	NA	NA	NA
740	CEA_01_2009_T	Trussell J, Lalla AM, Doan QV, Reyes E, Pinto L, Gricar J. Cost effectiveness of contraceptives in the United States. Contraception. 2009 Jan 1;79(1):5-14.	NA	Probability estimates for method failure outcomes	Ectopic pregnancy- Vaginal ring	p_ect_ring	USA	NA	Probability	0.01	NA	NA	NA	NA	NA	NA
741	CEA_01_2009_T	Trussell J, Lalla AM, Doan QV, Reyes E, Pinto L, Gricar J. Cost effectiveness of contraceptives in the United States. Contraception. 2009 Jan 1;79(1):5-14.	NA	Probability estimates for method failure outcomes	Induced abortion- Vaginal ring	p_ia_ring	USA	NA	Probability	0.4554	NA	NA	NA	NA	NA	NA
742	CEA_01_2009_T	Trussell J, Lalla AM, Doan QV, Reyes E, Pinto L, Gricar J. Cost effectiveness of contraceptives in the United States. Contraception. 2009 Jan 1;79(1):5-14.	NA	Probability estimates for method failure outcomes	Spontaneous abortion- Vaginal ring	p_sa_ring	USA	NA	Probability	0.1683	NA	NA	NA	NA	NA	NA
743	CEA_01_2009_T	Trussell J, Lalla AM, Doan QV, Reyes E, Pinto L, Gricar J. Cost effectiveness of contraceptives in the United States. Contraception. 2009 Jan 1;79(1):5-14.	NA	Probability estimates for method failure outcomes	Birth- Vaginal ring	p_bi_ring	USA	NA	Probability	0.3663	NA	NA	NA	NA	NA	NA
744	CEA_01_2009_T	Trussell J, Lalla AM, Doan QV, Reyes E, Pinto L, Gricar J. Cost effectiveness of contraceptives in the United States. Contraception. 2009 Jan 1;79(1):5-14.	NA	Probability estimates for method failure outcomes	Ectopic pregnancy- Male condom	p_ect_mcondom	USA	NA	Probability	0.01	NA	NA	NA	NA	NA	NA
745	CEA_01_2009_T	Trussell J, Lalla AM, Doan QV, Reyes E, Pinto L, Gricar J. Cost effectiveness of contraceptives in the United States. Contraception. 2009 Jan 1;79(1):5-14.	NA	Probability estimates for method failure outcomes	Induced abortion- Male condom	p_ia_mcondom	USA	NA	Probability	0.4554	NA	NA	NA	NA	NA	NA
746	CEA_01_2009_T	Trussell J, Lalla AM, Doan QV, Reyes E, Pinto L, Gricar J. Cost effectiveness of contraceptives in the United States. Contraception. 2009 Jan 1;79(1):5-14.	NA	Probability estimates for method failure outcomes	Spontaneous abortion- Male condom	p_sa_mcondom	USA	NA	Probability	0.1683	NA	NA	NA	NA	NA	NA
747	CEA_01_2009_T	Trussell J, Lalla AM, Doan QV, Reyes E, Pinto L, Gricar J. Cost effectiveness of contraceptives in the United States. Contraception. 2009 Jan 1;79(1):5-14.	NA	Probability estimates for method failure outcomes	Birth- Male condom	p_bi_mcondom	USA	NA	Probability	0.3663	NA	NA	NA	NA	NA	NA
748	CEA_01_2009_T	Trussell J, Lalla AM, Doan QV, Reyes E, Pinto L, Gricar J. Cost effectiveness of contraceptives in the United States. Contraception. 2009 Jan 1;79(1):5-14.	NA	Probability estimates for method failure outcomes	Ectopic pregnancy- Female condom	p_ect_fcondom	USA	NA	Probability	0.01	NA	NA	NA	NA	NA	NA
749	CEA_01_2009_T	Trussell J, Lalla AM, Doan QV, Reyes E, Pinto L, Gricar J. Cost effectiveness of contraceptives in the United States. Contraception. 2009 Jan 1;79(1):5-14.	NA	Probability estimates for method failure outcomes	Induced abortion- Female condom	p_ia_fcondom	USA	NA	Probability	0.4554	NA	NA	NA	NA	NA	NA
750	CEA_01_2009_T	Trussell J, Lalla AM, Doan QV, Reyes E, Pinto L, Gricar J. Cost effectiveness of contraceptives in the United States. Contraception. 2009 Jan 1;79(1):5-14.	NA	Probability estimates for method failure outcomes	Spontaneous abortion- Female condom	p_sa_fcondom	USA	NA	Probability	0.1683	NA	NA	NA	NA	NA	NA
751	CEA_01_2009_T	Trussell J, Lalla AM, Doan QV, Reyes E, Pinto L, Gricar J. Cost effectiveness of contraceptives in the United States. Contraception. 2009 Jan 1;79(1):5-14.	NA	Probability estimates for method failure outcomes	Birth- Female condom	p_bi_fcondom	USA	NA	Probability	0.3663	NA	NA	NA	NA	NA	NA
752	CEA_01_2009_T	Trussell J, Lalla AM, Doan QV, Reyes E, Pinto L, Gricar J. Cost effectiveness of contraceptives in the United States. Contraception. 2009 Jan 1;79(1):5-14.	NA	Probability estimates for method failure outcomes	Ectopic pregnancy- Diaphragm	p_ect_diaphragm	USA	NA	Probability	0.01	NA	NA	NA	NA	NA	NA
753	CEA_01_2009_T	Trussell J, Lalla AM, Doan QV, Reyes E, Pinto L, Gricar J. Cost effectiveness of contraceptives in the United States. Contraception. 2009 Jan 1;79(1):5-14.	NA	Probability estimates for method failure outcomes	Induced abortion- Diaphragm	p_ia_diaphragm	USA	NA	Probability	0.4554	NA	NA	NA	NA	NA	NA
754	CEA_01_2009_T	Trussell J, Lalla AM, Doan QV, Reyes E, Pinto L, Gricar J. Cost effectiveness of contraceptives in the United States. Contraception. 2009 Jan 1;79(1):5-14.	NA	Probability estimates for method failure outcomes	Spontaneous abortion- Diaphragm	p_sa_diaphragm	USA	NA	Probability	0.1683	NA	NA	NA	NA	NA	NA
755	CEA_01_2009_T	Trussell J, Lalla AM, Doan QV, Reyes E, Pinto L, Gricar J. Cost effectiveness of contraceptives in the United States. Contraception. 2009 Jan 1;79(1):5-14.	NA	Probability estimates for method failure outcomes	Birth- Diaphragm	p_bi_diaphragm	USA	NA	Probability	0.3663	NA	NA	NA	NA	NA	NA
756	CEA_01_2009_T	Trussell J, Lalla AM, Doan QV, Reyes E, Pinto L, Gricar J. Cost effectiveness of contraceptives in the United States. Contraception. 2009 Jan 1;79(1):5-14.	NA	Probability estimates for method failure outcomes	Ectopic pregnancy- Spermicides	p_ect_spermicide	USA	NA	Probability	0.01	NA	NA	NA	NA	NA	NA
757	CEA_01_2009_T	Trussell J, Lalla AM, Doan QV, Reyes E, Pinto L, Gricar J. Cost effectiveness of contraceptives in the United States. Contraception. 2009 Jan 1;79(1):5-14.	NA	Probability estimates for method failure outcomes	Induced abortion- Spermicides	p_ia_spermicide	USA	NA	Probability	0.4554	NA	NA	NA	NA	NA	NA
758	CEA_01_2009_T	Trussell J, Lalla AM, Doan QV, Reyes E, Pinto L, Gricar J. Cost effectiveness of contraceptives in the United States. Contraception. 2009 Jan 1;79(1):5-14.	NA	Probability estimates for method failure outcomes	Spontaneous abortion- Spermicides	p_sa_spermicide	USA	NA	Probability	0.1683	NA	NA	NA	NA	NA	NA
759	CEA_01_2009_T	Trussell J, Lalla AM, Doan QV, Reyes E, Pinto L, Gricar J. Cost effectiveness of contraceptives in the United States. Contraception. 2009 Jan 1;79(1):5-14.	NA	Probability estimates for method failure outcomes	Birth- Spermicides	p_bi_spermicide	USA	NA	Probability	0.3663	NA	NA	NA	NA	NA	NA
760	CEA_01_2009_T	Trussell J, Lalla AM, Doan QV, Reyes E, Pinto L, Gricar J. Cost effectiveness of contraceptives in the United States. Contraception. 2009 Jan 1;79(1):5-14.	NA	Probability estimates for method failure outcomes	Ectopic pregnancy- Sponge	p_ect_sponge	USA	NA	Probability	0.01	NA	NA	NA	NA	NA	NA
761	CEA_01_2009_T	Trussell J, Lalla AM, Doan QV, Reyes E, Pinto L, Gricar J. Cost effectiveness of contraceptives in the United States. Contraception. 2009 Jan 1;79(1):5-14.	NA	Probability estimates for method failure outcomes	Induced abortion- Sponge	p_ia_sponge	USA	NA	Probability	0.4554	NA	NA	NA	NA	NA	NA
762	CEA_01_2009_T	Trussell J, Lalla AM, Doan QV, Reyes E, Pinto L, Gricar J. Cost effectiveness of contraceptives in the United States. Contraception. 2009 Jan 1;79(1):5-14.	NA	Probability estimates for method failure outcomes	Spontaneous abortion- Sponge	p_sa_sponge	USA	NA	Probability	0.1683	NA	NA	NA	NA	NA	NA
763	CEA_01_2009_T	Trussell J, Lalla AM, Doan QV, Reyes E, Pinto L, Gricar J. Cost effectiveness of contraceptives in the United States. Contraception. 2009 Jan 1;79(1):5-14.	NA	Probability estimates for method failure outcomes	Birth- Sponge	p_bi_sponge	USA	NA	Probability	0.3663	NA	NA	NA	NA	NA	NA
764	CEA_01_2009_T	Trussell J, Lalla AM, Doan QV, Reyes E, Pinto L, Gricar J. Cost effectiveness of contraceptives in the United States. Contraception. 2009 Jan 1;79(1):5-14.	NA	Probability estimates for method failure outcomes	Ectopic pregnancy- Fertility awareness based	p_ect_fabmethod	USA	NA	Probability	0.01	NA	NA	NA	NA	NA	NA
765	CEA_01_2009_T	Trussell J, Lalla AM, Doan QV, Reyes E, Pinto L, Gricar J. Cost effectiveness of contraceptives in the United States. Contraception. 2009 Jan 1;79(1):5-14.	NA	Probability estimates for method failure outcomes	Induced abortion- Fertility awareness based	p_ia_fabmethod	USA	NA	Probability	0.4554	NA	NA	NA	NA	NA	NA
766	CEA_01_2009_T	Trussell J, Lalla AM, Doan QV, Reyes E, Pinto L, Gricar J. Cost effectiveness of contraceptives in the United States. Contraception. 2009 Jan 1;79(1):5-14.	NA	Probability estimates for method failure outcomes	Spontaneous abortion- Fertility awareness based	p_sa_fabmethod	USA	NA	Probability	0.1683	NA	NA	NA	NA	NA	NA
767	CEA_01_2009_T	Trussell J, Lalla AM, Doan QV, Reyes E, Pinto L, Gricar J. Cost effectiveness of contraceptives in the United States. Contraception. 2009 Jan 1;79(1):5-14.	NA	Probability estimates for method failure outcomes	Birth- Fertility awareness based	p_bi_fabmethod	USA	NA	Probability	0.3663	NA	NA	NA	NA	NA	NA
768	CEA_01_2009_T	Trussell J, Lalla AM, Doan QV, Reyes E, Pinto L, Gricar J. Cost effectiveness of contraceptives in the United States. Contraception. 2009 Jan 1;79(1):5-14.	NA	Probability estimates for method failure outcomes	Ectopic pregnancy- Withdrawal	p_ect_withdrawal	USA	NA	Probability	0.01	NA	NA	NA	NA	NA	NA
769	CEA_01_2009_T	Trussell J, Lalla AM, Doan QV, Reyes E, Pinto L, Gricar J. Cost effectiveness of contraceptives in the United States. Contraception. 2009 Jan 1;79(1):5-14.	NA	Probability estimates for method failure outcomes	Induced abortion- Withdrawal	p_ia_withdrawal	USA	NA	Probability	0.4554	NA	NA	NA	NA	NA	NA
770	CEA_01_2009_T	Trussell J, Lalla AM, Doan QV, Reyes E, Pinto L, Gricar J. Cost effectiveness of contraceptives in the United States. Contraception. 2009 Jan 1;79(1):5-14.	NA	Probability estimates for method failure outcomes	Spontaneous abortion- Withdrawal	p_sa_withdrawal	USA	NA	Probability	0.1683	NA	NA	NA	NA	NA	NA
[truncated: 4,478 more rows]
